# Supplementary material for: Urine proteomics for discovery of improved diagnostic markers of Kawasaki disease
Source: EMBO Mol Med. 2012 Dec 20;5(2):210–20. doi: 10.1002/emmm.201201494 (PMC3569638; doi:10.1002/emmm.201201494)
Supplement: Supplementary file 3 [file emmm0005-0210-SD3.xlsx]

## Sheet: AnalysisPepCount
	Unique	Total
Ctrl+Post	630	1779
Ctrl	673	1615
Kd	295	1282
Kd+post	45

## Sheet: Data
AccNumber	Description	Spectral Count	Peptide Count	Summed Intensities	Sequence	Exp_MZ	Exp_MR	Mass error	PeptideScore	Modifications	Elution	File	Group
IPI:IPI00000005.1	Tax_Id=9606 Gene_Symbol=NRAS GTPase NRas precursor	2	1	300265	LVVVGAGGVGK	478.304	954.594	0.0076	38.5		29.1372	kd1hmw5	Convalescent Kawasaki disease
IPI:IPI00000005.1	Tax_Id=9606 Gene_Symbol=NRAS GTPase NRas precursor	2	1	300265	SYGIPFIETSAK	656.849	1311.68	0.0127	15.43		46.8412	kd1hmw5	Convalescent Kawasaki disease
IPI:IPI00000005.1	Tax_Id=9606 Gene_Symbol=NRAS GTPase NRas precursor	2	1	300265	LVVVGAGGVGK	478.304	954.593	0.0069	38.93		28.1201	kd2hmw5_100325233819	Convalescent Kawasaki disease
IPI:IPI00000005.1	Tax_Id=9606 Gene_Symbol=NRAS GTPase NRas precursor	2	1	300265	LVVVGAGGVGK	478.304	954.594	0.0077	18.35		27.7486	kd3hmw5_100326074410	Convalescent Kawasaki disease
IPI:IPI00000006.1	Tax_Id=9606 Gene_Symbol=HRAS GTPase HRas precursor	1	1	87333.1	LVVVGAGGVGK	478.304	954.594	0.0072	38.9		28.5525	kd4hmw4	Convalescent Kawasaki disease
IPI:IPI00000006.1	Tax_Id=9606 Gene_Symbol=HRAS GTPase HRas precursor	1	1	87333.1	LVVVGAGGVGK	478.305	954.595	0.0086	13.31		26.3891	kd14hmw5	Convalescent Kawasaki disease
IPI:IPI00000024.1	Tax_Id=9606 Gene_Symbol=PCDH1 Isoform 1 of Protocadherin-1 precursor	6	3	1.17231e+06	DAGPNGVASYELQVAEDQEEKQPQLIVMGNLDR	905.182	3616.7	1.0118	9.67	3 Deamidated (NQ)	22.0007	kd1tca1	Convalescent Kawasaki disease
IPI:IPI00000024.1	Tax_Id=9606 Gene_Symbol=PCDH1 Isoform 1 of Protocadherin-1 precursor	6	3	1.17231e+06	VTVLDTNDNAPK	644.341	1286.67	1.0154	57		26.1907	kd5tca2	Convalescent Kawasaki disease
IPI:IPI00000024.1	Tax_Id=9606 Gene_Symbol=PCDH1 Isoform 1 of Protocadherin-1 precursor	6	3	1.17231e+06	NTGLITVQGPVDR	685.38	1368.75	0.0099	33.58		35.4514	kd5tca2	Convalescent Kawasaki disease
IPI:IPI00000024.1	Tax_Id=9606 Gene_Symbol=PCDH1 Isoform 1 of Protocadherin-1 precursor	6	3	1.17231e+06	NTGLITVQGPVDREDLSTLR	729.067	2184.18	1.0245	38.96		41.4968	kd3tca2	Convalescent Kawasaki disease
IPI:IPI00000024.1	Tax_Id=9606 Gene_Symbol=PCDH1 Isoform 1 of Protocadherin-1 precursor	6	3	1.17231e+06	GNILFGVVAGVVAVALLIALAVLVR	816.844	2447.51	-0.014	7.32	Deamidated (NQ)	61.3666	kd3tca1	Convalescent Kawasaki disease
IPI:IPI00000024.1	Tax_Id=9606 Gene_Symbol=PCDH1 Isoform 1 of Protocadherin-1 precursor	6	3	1.17231e+06	GNILFGVVAGVVAVALLIALAVLVR	817.185	2448.53	1.0074	6.43	Deamidated (NQ)	13.988	kd3hmw1_100326011527	Convalescent Kawasaki disease
IPI:IPI00000024.1	Tax_Id=9606 Gene_Symbol=PCDH1 Isoform 1 of Protocadherin-1 precursor	6	3	1.17231e+06	NTGLITVQGPVDREDLSTLR	1093.58	2185.14	0.0201	16.2	2 Deamidated (NQ)	51.6661	kd15hmw1	Convalescent Kawasaki disease
IPI:IPI00000024.1	Tax_Id=9606 Gene_Symbol=PCDH1 Isoform 1 of Protocadherin-1 precursor	6	3	1.17231e+06	FMLSGYNFSVMENMPALSPVGMVTVIDGDK	817.143	3264.54	0.0225	12.86	Oxidation (M)	8.53177	kd14hmw3	Convalescent Kawasaki disease
IPI:IPI00000024.1	Tax_Id=9606 Gene_Symbol=PCDH1 Isoform 1 of Protocadherin-1 precursor	6	3	1.17231e+06	VTVLDTNDNAPK	643.839	1285.66	0.0115	54.51		26.4707	kd2tca2	Convalescent Kawasaki disease
IPI:IPI00000024.1	Tax_Id=9606 Gene_Symbol=PCDH1 Isoform 1 of Protocadherin-1 precursor	6	3	1.17231e+06	VTVLDTNDNAPK	643.839	1285.66	0.0115	54.51		26.4707	kd2tca2	Convalescent Kawasaki disease
IPI:IPI00000024.1	Tax_Id=9606 Gene_Symbol=PCDH1 Isoform 1 of Protocadherin-1 precursor	6	3	1.17231e+06	TGDIFTTETSIDR	728.86	1455.71	1.0163	45.55		39.3166	kd2tca2	Convalescent Kawasaki disease
IPI:IPI00000024.1	Tax_Id=9606 Gene_Symbol=PCDH1 Isoform 1 of Protocadherin-1 precursor	6	3	1.17231e+06	TGDIFTTETSIDR	728.86	1455.71	1.0163	45.55		39.3166	kd2tca2	Convalescent Kawasaki disease
IPI:IPI00000024.1	Tax_Id=9606 Gene_Symbol=PCDH1 Isoform 1 of Protocadherin-1 precursor	6	3	1.17231e+06	VTVLDTNDNAPK	430.223	1287.65	1.0119	20.45	Deamidated (NQ)	31.8226	kd14hmw1	Convalescent Kawasaki disease
IPI:IPI00000024.1	Tax_Id=9606 Gene_Symbol=PCDH1 Isoform 1 of Protocadherin-1 precursor	6	3	1.17231e+06	GNILFGVVAGVVAVALLIALAVLVR	817.178	2448.51	0.987	15.77	Deamidated (NQ)	50.4562	kd14hmw1	Convalescent Kawasaki disease
IPI:IPI00000024.1	Tax_Id=9606 Gene_Symbol=PCDH1 Isoform 1 of Protocadherin-1 precursor	6	3	1.17231e+06	SPKPVKPVEDEDEAGLQK	656.336	1965.99	-0.0028	17.2	Deamidated (NQ)	18.7198	kd13hmw5	Convalescent Kawasaki disease
IPI:IPI00000073.1	Tax_Id=9606 Gene_Symbol=EGF Pro-epidermal growth factor precursor	338	34	1.05172e+08	TIWIANK	423.25	844.486	0.0053	21.56		32.7107	kd1tca1	Convalescent Kawasaki disease
IPI:IPI00000073.1	Tax_Id=9606 Gene_Symbol=EGF Pro-epidermal growth factor precursor	338	34	1.05172e+08	ADLDGVGVK	437.24	872.466	0.0058	55.83		26.536	kd1tca1	Convalescent Kawasaki disease
IPI:IPI00000073.1	Tax_Id=9606 Gene_Symbol=EGF Pro-epidermal growth factor precursor	338	34	1.05172e+08	ALLETSEK	445.748	889.481	0.0056	39.41		23.4936	kd1tca1	Convalescent Kawasaki disease
IPI:IPI00000073.1	Tax_Id=9606 Gene_Symbol=EGF Pro-epidermal growth factor precursor	338	34	1.05172e+08	IFYSTWK	472.751	943.488	0.0074	21.11		39.1397	kd1tca1	Convalescent Kawasaki disease
IPI:IPI00000073.1	Tax_Id=9606 Gene_Symbol=EGF Pro-epidermal growth factor precursor	338	34	1.05172e+08	LYWCDAK	478.224	954.432	0.0054	18		33.7359	kd1tca1	Convalescent Kawasaki disease
IPI:IPI00000073.1	Tax_Id=9606 Gene_Symbol=EGF Pro-epidermal growth factor precursor	338	34	1.05172e+08	VVHPLAQPK	495.306	988.597	1.0105	24.23		18.1929	kd1tca1	Convalescent Kawasaki disease
IPI:IPI00000073.1	Tax_Id=9606 Gene_Symbol=EGF Pro-epidermal growth factor precursor	338	34	1.05172e+08	RFYWTDR	522.26	1042.51	0.008	20.07		33.1517	kd1tca1	Convalescent Kawasaki disease
IPI:IPI00000073.1	Tax_Id=9606 Gene_Symbol=EGF Pro-epidermal growth factor precursor	338	34	1.05172e+08	IYFAHTALK	532.304	1062.59	0.0071	41.49		31.442	kd1tca1	Convalescent Kawasaki disease
IPI:IPI00000073.1	Tax_Id=9606 Gene_Symbol=EGF Pro-epidermal growth factor precursor	338	34	1.05172e+08	LFWIQYNR	570.308	1138.6	0.0094	42.68		49.4088	kd1tca1	Convalescent Kawasaki disease
IPI:IPI00000073.1	Tax_Id=9606 Gene_Symbol=EGF Pro-epidermal growth factor precursor	338	34	1.05172e+08	IESSSLQGLGR	573.814	1145.61	0.0089	68.22		30.2706	kd1tca1	Convalescent Kawasaki disease
IPI:IPI00000073.1	Tax_Id=9606 Gene_Symbol=EGF Pro-epidermal growth factor precursor	338	34	1.05172e+08	CHQLVSCPR	386.186	1155.54	0.0077	19.64		19.1519	kd1tca1	Convalescent Kawasaki disease
IPI:IPI00000073.1	Tax_Id=9606 Gene_Symbol=EGF Pro-epidermal growth factor precursor	338	34	1.05172e+08	ITAVSLDVLDKR	443.932	1328.78	0.0087	42.88		40.523	kd1tca1	Convalescent Kawasaki disease
IPI:IPI00000073.1	Tax_Id=9606 Gene_Symbol=EGF Pro-epidermal growth factor precursor	338	34	1.05172e+08	RLFWTDTGINPR	492.601	1474.78	0.012	49.54		42.1681	kd1tca1	Convalescent Kawasaki disease
IPI:IPI00000073.1	Tax_Id=9606 Gene_Symbol=EGF Pro-epidermal growth factor precursor	338	34	1.05172e+08	QSVIEMANLDGSKR	773.885	1545.76	0.0108	21.5	Gln->pyro-Glu (N-term Q); Oxidation (M)	34.1093	kd1tca1	Convalescent Kawasaki disease
IPI:IPI00000073.1	Tax_Id=9606 Gene_Symbol=EGF Pro-epidermal growth factor precursor	338	34	1.05172e+08	INLHSSFVPLGELK	518.633	1552.88	0.0148	32.27		45.9824	kd1tca1	Convalescent Kawasaki disease
IPI:IPI00000073.1	Tax_Id=9606 Gene_Symbol=EGF Pro-epidermal growth factor precursor	338	34	1.05172e+08	HPTQHNLFAMSLFGDR	624.31	1869.91	0.0138	60.56		48.3879	kd1tca1	Convalescent Kawasaki disease
IPI:IPI00000073.1	Tax_Id=9606 Gene_Symbol=EGF Pro-epidermal growth factor precursor	338	34	1.05172e+08	HPTQHNLFAMSLFGDR	472.482	1885.9	0.011	29.2	Oxidation (M)	43.0189	kd1tca1	Convalescent Kawasaki disease
IPI:IPI00000073.1	Tax_Id=9606 Gene_Symbol=EGF Pro-epidermal growth factor precursor	338	34	1.05172e+08	NVSGMAINWINEEVIWSNQQEGIITVTDMKGNNSHILLSALK	1172.34	4685.32	1.0002	10.35	2 Deamidated (NQ); Oxidation (M)	7.38636	kd1tca1	Convalescent Kawasaki disease
IPI:IPI00000073.1	Tax_Id=9606 Gene_Symbol=EGF Pro-epidermal growth factor precursor	338	34	1.05172e+08	IYWVDLER	547.292	1092.57	0.0093	44.25		46.6669	kd6tca4	Convalescent Kawasaki disease
IPI:IPI00000073.1	Tax_Id=9606 Gene_Symbol=EGF Pro-epidermal growth factor precursor	338	34	1.05172e+08	LFWIQYNR	570.309	1138.6	0.011	30.62		48.9402	kd6tca4	Convalescent Kawasaki disease
IPI:IPI00000073.1	Tax_Id=9606 Gene_Symbol=EGF Pro-epidermal growth factor precursor	338	34	1.05172e+08	IESSSLQGLGR	574.316	1146.62	1.0138	75.27		29.9131	kd6tca4	Convalescent Kawasaki disease
IPI:IPI00000073.1	Tax_Id=9606 Gene_Symbol=EGF Pro-epidermal growth factor precursor	338	34	1.05172e+08	GFAGDGK	651.316	650.309	0.0062	36.48		10.1902	kd6tca3	Convalescent Kawasaki disease
IPI:IPI00000073.1	Tax_Id=9606 Gene_Symbol=EGF Pro-epidermal growth factor precursor	338	34	1.05172e+08	ENISQPR	422.223	842.431	0.006	25.35		14.2651	kd6tca3	Convalescent Kawasaki disease
IPI:IPI00000073.1	Tax_Id=9606 Gene_Symbol=EGF Pro-epidermal growth factor precursor	338	34	1.05172e+08	ADLDGVGVK	437.24	872.466	0.0058	34.84		25.8097	kd6tca3	Convalescent Kawasaki disease
IPI:IPI00000073.1	Tax_Id=9606 Gene_Symbol=EGF Pro-epidermal growth factor precursor	338	34	1.05172e+08	ALLETSEK	445.748	889.482	0.0061	26.19		22.2101	kd6tca3	Convalescent Kawasaki disease
IPI:IPI00000073.1	Tax_Id=9606 Gene_Symbol=EGF Pro-epidermal growth factor precursor	338	34	1.05172e+08	GIAVHPMAK	470.261	938.507	0.0065	31.82	Oxidation (M)	14.6191	kd6tca3	Convalescent Kawasaki disease
IPI:IPI00000073.1	Tax_Id=9606 Gene_Symbol=EGF Pro-epidermal growth factor precursor	338	34	1.05172e+08	LYWCDAK	478.224	954.433	0.0061	28.99		32.9862	kd6tca3	Convalescent Kawasaki disease
IPI:IPI00000073.1	Tax_Id=9606 Gene_Symbol=EGF Pro-epidermal growth factor precursor	338	34	1.05172e+08	VVHPLAQPK	494.804	987.594	0.0077	34.75		17.1194	kd6tca3	Convalescent Kawasaki disease
IPI:IPI00000073.1	Tax_Id=9606 Gene_Symbol=EGF Pro-epidermal growth factor precursor	338	34	1.05172e+08	IYWVDLER	547.292	1092.57	0.0101	46.62		46.3043	kd6tca3	Convalescent Kawasaki disease
IPI:IPI00000073.1	Tax_Id=9606 Gene_Symbol=EGF Pro-epidermal growth factor precursor	338	34	1.05172e+08	CHQLVSCPR	578.776	1155.54	0.0092	14.77		18.4964	kd6tca3	Convalescent Kawasaki disease
IPI:IPI00000073.1	Tax_Id=9606 Gene_Symbol=EGF Pro-epidermal growth factor precursor	338	34	1.05172e+08	EDDHHYSVR	579.258	1156.5	0.0109	35.84		11.9803	kd6tca3	Convalescent Kawasaki disease
IPI:IPI00000073.1	Tax_Id=9606 Gene_Symbol=EGF Pro-epidermal growth factor precursor	338	34	1.05172e+08	ITAVSLDVLDKR	443.933	1328.78	0.0113	43.59		39.584	kd6tca3	Convalescent Kawasaki disease
IPI:IPI00000073.1	Tax_Id=9606 Gene_Symbol=EGF Pro-epidermal growth factor precursor	338	34	1.05172e+08	QSVIEMANLDGSK	704.348	1406.68	0.0102	29.91	Oxidation (M)	30.2094	kd6tca3	Convalescent Kawasaki disease
IPI:IPI00000073.1	Tax_Id=9606 Gene_Symbol=EGF Pro-epidermal growth factor precursor	338	34	1.05172e+08	QEPQLCGMGTEQGCWIPVSSDKGSCPQVMER	888.64	3550.53	1.0216	8.51	Gln->pyro-Glu (N-term Q); Oxidation (M)	9.20784	kd6tca3	Convalescent Kawasaki disease
IPI:IPI00000073.1	Tax_Id=9606 Gene_Symbol=EGF Pro-epidermal growth factor precursor	338	34	1.05172e+08	TIWIANK	423.251	844.487	0.0062	26.49		31.9961	kd6tca2	Convalescent Kawasaki disease
IPI:IPI00000073.1	Tax_Id=9606 Gene_Symbol=EGF Pro-epidermal growth factor precursor	338	34	1.05172e+08	ALLETSEK	445.748	889.482	0.0064	32.19		22.9714	kd6tca2	Convalescent Kawasaki disease
IPI:IPI00000073.1	Tax_Id=9606 Gene_Symbol=EGF Pro-epidermal growth factor precursor	338	34	1.05172e+08	IFYSTWK	472.751	943.488	0.0078	36.03		38.6313	kd6tca2	Convalescent Kawasaki disease
IPI:IPI00000073.1	Tax_Id=9606 Gene_Symbol=EGF Pro-epidermal growth factor precursor	338	34	1.05172e+08	IYFAHTALK	532.304	1062.59	0.0079	44.69		30.8403	kd6tca2	Convalescent Kawasaki disease
IPI:IPI00000073.1	Tax_Id=9606 Gene_Symbol=EGF Pro-epidermal growth factor precursor	338	34	1.05172e+08	IESSSLQGLGR	574.315	1146.61	1.0106	74.85		29.8632	kd6tca2	Convalescent Kawasaki disease
IPI:IPI00000073.1	Tax_Id=9606 Gene_Symbol=EGF Pro-epidermal growth factor precursor	338	34	1.05172e+08	LFWTDTGINPR	660.347	1318.68	0.0131	55.71		46.136	kd6tca2	Convalescent Kawasaki disease
IPI:IPI00000073.1	Tax_Id=9606 Gene_Symbol=EGF Pro-epidermal growth factor precursor	338	34	1.05172e+08	ITAVSLDVLDKR	443.933	1328.78	0.01	57.89		39.7941	kd6tca2	Convalescent Kawasaki disease
IPI:IPI00000073.1	Tax_Id=9606 Gene_Symbol=EGF Pro-epidermal growth factor precursor	338	34	1.05172e+08	QSVIEMANLDGSK	696.338	1390.66	1.0159	61.94	Gln->pyro-Glu (N-term Q); Oxidation (M)	36.7622	kd6tca2	Convalescent Kawasaki disease
IPI:IPI00000073.1	Tax_Id=9606 Gene_Symbol=EGF Pro-epidermal growth factor precursor	338	34	1.05172e+08	RLFWTDTGINPR	492.601	1474.78	0.013	35.38		41.7546	kd6tca2	Convalescent Kawasaki disease
IPI:IPI00000073.1	Tax_Id=9606 Gene_Symbol=EGF Pro-epidermal growth factor precursor	338	34	1.05172e+08	FIFWSSEVAGSLYR	831.926	1661.84	1.013	77.6		58.4436	kd6tca2	Convalescent Kawasaki disease
IPI:IPI00000073.1	Tax_Id=9606 Gene_Symbol=EGF Pro-epidermal growth factor precursor	338	34	1.05172e+08	HPTQHNLFAMSLFGDR	472.484	1885.91	0.0159	35.41	Oxidation (M)	42.4082	kd6tca2	Convalescent Kawasaki disease
IPI:IPI00000073.1	Tax_Id=9606 Gene_Symbol=EGF Pro-epidermal growth factor precursor	338	34	1.05172e+08	EGFMK	611.291	610.284	0.0053	17.65		21.8967	kd6tca1	Convalescent Kawasaki disease
IPI:IPI00000073.1	Tax_Id=9606 Gene_Symbol=EGF Pro-epidermal growth factor precursor	338	34	1.05172e+08	ENISQPR	422.223	842.431	0.0065	18.23		14.4845	kd6tca1	Convalescent Kawasaki disease
IPI:IPI00000073.1	Tax_Id=9606 Gene_Symbol=EGF Pro-epidermal growth factor precursor	338	34	1.05172e+08	TIWIANK	423.251	844.487	0.0063	18.92		32.5013	kd6tca1	Convalescent Kawasaki disease
IPI:IPI00000073.1	Tax_Id=9606 Gene_Symbol=EGF Pro-epidermal growth factor precursor	338	34	1.05172e+08	ALLETSEK	445.748	889.482	0.0064	40.71		23.208	kd6tca1	Convalescent Kawasaki disease
IPI:IPI00000073.1	Tax_Id=9606 Gene_Symbol=EGF Pro-epidermal growth factor precursor	338	34	1.05172e+08	GIAVHPMAK	470.261	938.507	0.0067	40.12	Oxidation (M)	15.0227	kd6tca1	Convalescent Kawasaki disease
IPI:IPI00000073.1	Tax_Id=9606 Gene_Symbol=EGF Pro-epidermal growth factor precursor	338	34	1.05172e+08	IFYSTWK	472.751	943.488	0.0076	41.88		39.0704	kd6tca1	Convalescent Kawasaki disease
IPI:IPI00000073.1	Tax_Id=9606 Gene_Symbol=EGF Pro-epidermal growth factor precursor	338	34	1.05172e+08	VVHPLAQPK	494.805	987.595	0.0086	26.33		18.1835	kd6tca1	Convalescent Kawasaki disease
IPI:IPI00000073.1	Tax_Id=9606 Gene_Symbol=EGF Pro-epidermal growth factor precursor	338	34	1.05172e+08	RFYWTDR	522.261	1042.51	0.009	26.47		33.2339	kd6tca1	Convalescent Kawasaki disease
IPI:IPI00000073.1	Tax_Id=9606 Gene_Symbol=EGF Pro-epidermal growth factor precursor	338	34	1.05172e+08	IYFAHTALK	532.305	1062.59	0.0084	29.09		31.2558	kd6tca1	Convalescent Kawasaki disease
IPI:IPI00000073.1	Tax_Id=9606 Gene_Symbol=EGF Pro-epidermal growth factor precursor	338	34	1.05172e+08	LGTAWCSCR	556.251	1110.49	1.0125	43.2		29.2503	kd6tca1	Convalescent Kawasaki disease
IPI:IPI00000073.1	Tax_Id=9606 Gene_Symbol=EGF Pro-epidermal growth factor precursor	338	34	1.05172e+08	IESSSLQGLGR	574.315	1146.62	1.012	73.18		30.2194	kd6tca1	Convalescent Kawasaki disease
IPI:IPI00000073.1	Tax_Id=9606 Gene_Symbol=EGF Pro-epidermal growth factor precursor	338	34	1.05172e+08	CHQLVSCPR	386.185	1155.53	0.0071	28.07		18.9634	kd6tca1	Convalescent Kawasaki disease
IPI:IPI00000073.1	Tax_Id=9606 Gene_Symbol=EGF Pro-epidermal growth factor precursor	338	34	1.05172e+08	EDDHHYSVR	579.258	1156.5	0.0109	33.64		12.5036	kd6tca1	Convalescent Kawasaki disease
IPI:IPI00000073.1	Tax_Id=9606 Gene_Symbol=EGF Pro-epidermal growth factor precursor	338	34	1.05172e+08	NQVTPLDILSK	614.356	1226.7	0.0113	23.19		46.3147	kd6tca1	Convalescent Kawasaki disease
IPI:IPI00000073.1	Tax_Id=9606 Gene_Symbol=EGF Pro-epidermal growth factor precursor	338	34	1.05172e+08	RIYWVDLER	417.23	1248.67	0.0074	30.87		42.5239	kd6tca1	Convalescent Kawasaki disease
IPI:IPI00000073.1	Tax_Id=9606 Gene_Symbol=EGF Pro-epidermal growth factor precursor	338	34	1.05172e+08	ITAVSLDVLDKR	443.932	1328.78	0.0092	44.71		40.2314	kd6tca1	Convalescent Kawasaki disease
IPI:IPI00000073.1	Tax_Id=9606 Gene_Symbol=EGF Pro-epidermal growth factor precursor	338	34	1.05172e+08	QSVIEMANLDGSK	695.836	1389.66	0.0134	61.49	Gln->pyro-Glu (N-term Q); Oxidation (M)	36.7756	kd6tca1	Convalescent Kawasaki disease
IPI:IPI00000073.1	Tax_Id=9606 Gene_Symbol=EGF Pro-epidermal growth factor precursor	338	34	1.05172e+08	RLFWTDTGINPR	492.6	1474.78	0.0102	43.55		41.9866	kd6tca1	Convalescent Kawasaki disease
IPI:IPI00000073.1	Tax_Id=9606 Gene_Symbol=EGF Pro-epidermal growth factor precursor	338	34	1.05172e+08	QSVIEMANLDGSKR	773.886	1545.76	0.012	28.75	Gln->pyro-Glu (N-term Q); Oxidation (M)	33.9883	kd6tca1	Convalescent Kawasaki disease
IPI:IPI00000073.1	Tax_Id=9606 Gene_Symbol=EGF Pro-epidermal growth factor precursor	338	34	1.05172e+08	INLHSSFVPLGELK	518.633	1552.88	0.0143	35.7		45.7219	kd6tca1	Convalescent Kawasaki disease
IPI:IPI00000073.1	Tax_Id=9606 Gene_Symbol=EGF Pro-epidermal growth factor precursor	338	34	1.05172e+08	HPTQHNLFAMSLFGDR	468.735	1870.91	1.0179	13.97		48.38	kd6tca1	Convalescent Kawasaki disease
IPI:IPI00000073.1	Tax_Id=9606 Gene_Symbol=EGF Pro-epidermal growth factor precursor	338	34	1.05172e+08	IESSSLQGLGR	574.317	1146.62	1.0147	78.08		28.8647	kd5tca5	Convalescent Kawasaki disease
IPI:IPI00000073.1	Tax_Id=9606 Gene_Symbol=EGF Pro-epidermal growth factor precursor	338	34	1.05172e+08	YACNCVVGYIGER	781.359	1560.7	1.0166	56.15		36.7921	kd5tca5	Convalescent Kawasaki disease
IPI:IPI00000073.1	Tax_Id=9606 Gene_Symbol=EGF Pro-epidermal growth factor precursor	338	34	1.05172e+08	ADLDGVGVK	437.24	872.466	0.006	45.45		26.1673	kd5tca4	Convalescent Kawasaki disease
IPI:IPI00000073.1	Tax_Id=9606 Gene_Symbol=EGF Pro-epidermal growth factor precursor	338	34	1.05172e+08	IYFAHTALK	532.304	1062.59	0.0079	19.57		30.8994	kd5tca4	Convalescent Kawasaki disease
IPI:IPI00000073.1	Tax_Id=9606 Gene_Symbol=EGF Pro-epidermal growth factor precursor	338	34	1.05172e+08	IYWVDLER	547.292	1092.57	0.0096	46.7		46.4979	kd5tca4	Convalescent Kawasaki disease
IPI:IPI00000073.1	Tax_Id=9606 Gene_Symbol=EGF Pro-epidermal growth factor precursor	338	34	1.05172e+08	LFWIQYNR	570.309	1138.6	0.0111	45.31		48.8433	kd5tca4	Convalescent Kawasaki disease
IPI:IPI00000073.1	Tax_Id=9606 Gene_Symbol=EGF Pro-epidermal growth factor precursor	338	34	1.05172e+08	IESSSLQGLGR	573.814	1145.61	0.0095	69.47		30.0247	kd5tca4	Convalescent Kawasaki disease
IPI:IPI00000073.1	Tax_Id=9606 Gene_Symbol=EGF Pro-epidermal growth factor precursor	338	34	1.05172e+08	NQVTPLDILSK	614.857	1227.7	1.0131	23.23		46.02	kd5tca4	Convalescent Kawasaki disease
IPI:IPI00000073.1	Tax_Id=9606 Gene_Symbol=EGF Pro-epidermal growth factor precursor	338	34	1.05172e+08	EGFMK	611.291	610.284	0.0052	17.29		21.2118	kd5tca2	Convalescent Kawasaki disease
IPI:IPI00000073.1	Tax_Id=9606 Gene_Symbol=EGF Pro-epidermal growth factor precursor	338	34	1.05172e+08	ENISQPR	422.223	842.43	0.0058	23.43		14.4323	kd5tca2	Convalescent Kawasaki disease
IPI:IPI00000073.1	Tax_Id=9606 Gene_Symbol=EGF Pro-epidermal growth factor precursor	338	34	1.05172e+08	TIWIANK	423.25	844.486	0.0057	22.39		32.1503	kd5tca2	Convalescent Kawasaki disease
IPI:IPI00000073.1	Tax_Id=9606 Gene_Symbol=EGF Pro-epidermal growth factor precursor	338	34	1.05172e+08	ADLDGVGVK	437.241	872.467	0.0071	48.43		26.1366	kd5tca2	Convalescent Kawasaki disease
IPI:IPI00000073.1	Tax_Id=9606 Gene_Symbol=EGF Pro-epidermal growth factor precursor	338	34	1.05172e+08	FYWTDR	444.209	886.404	0.0067	25.18		36.7754	kd5tca2	Convalescent Kawasaki disease
IPI:IPI00000073.1	Tax_Id=9606 Gene_Symbol=EGF Pro-epidermal growth factor precursor	338	34	1.05172e+08	ALLETSEK	446.25	890.486	1.0107	43.75		22.8473	kd5tca2	Convalescent Kawasaki disease
IPI:IPI00000073.1	Tax_Id=9606 Gene_Symbol=EGF Pro-epidermal growth factor precursor	338	34	1.05172e+08	ANMDGSQR	448.196	894.377	1.0109	19.96	Oxidation (M)	5.12612	kd5tca2	Convalescent Kawasaki disease
IPI:IPI00000073.1	Tax_Id=9606 Gene_Symbol=EGF Pro-epidermal growth factor precursor	338	34	1.05172e+08	GIAVHPMAK	470.261	938.508	0.0068	28.53	Oxidation (M)	14.9044	kd5tca2	Convalescent Kawasaki disease
IPI:IPI00000073.1	Tax_Id=9606 Gene_Symbol=EGF Pro-epidermal growth factor precursor	338	34	1.05172e+08	IFYSTWK	472.751	943.488	0.0077	45.7		38.606	kd5tca2	Convalescent Kawasaki disease
IPI:IPI00000073.1	Tax_Id=9606 Gene_Symbol=EGF Pro-epidermal growth factor precursor	338	34	1.05172e+08	LYWCDAK	478.225	954.435	0.0076	22.81		33.2146	kd5tca2	Convalescent Kawasaki disease
IPI:IPI00000073.1	Tax_Id=9606 Gene_Symbol=EGF Pro-epidermal growth factor precursor	338	34	1.05172e+08	VVHPLAQPK	495.306	988.597	1.0108	40.4		17.7519	kd5tca2	Convalescent Kawasaki disease
IPI:IPI00000073.1	Tax_Id=9606 Gene_Symbol=EGF Pro-epidermal growth factor precursor	338	34	1.05172e+08	RFYWTDR	522.261	1042.51	0.0101	24.92		32.534	kd5tca2	Convalescent Kawasaki disease
IPI:IPI00000073.1	Tax_Id=9606 Gene_Symbol=EGF Pro-epidermal growth factor precursor	338	34	1.05172e+08	IYFAHTALK	532.807	1063.6	1.0122	49.23		30.9071	kd5tca2	Convalescent Kawasaki disease
IPI:IPI00000073.1	Tax_Id=9606 Gene_Symbol=EGF Pro-epidermal growth factor precursor	338	34	1.05172e+08	IYWVDLER	547.293	1092.57	0.0104	46.71		46.5003	kd5tca2	Convalescent Kawasaki disease
IPI:IPI00000073.1	Tax_Id=9606 Gene_Symbol=EGF Pro-epidermal growth factor precursor	338	34	1.05172e+08	IESSSLQGLGR	573.815	1145.62	0.0111	73.27		29.9661	kd5tca2	Convalescent Kawasaki disease
IPI:IPI00000073.1	Tax_Id=9606 Gene_Symbol=EGF Pro-epidermal growth factor precursor	338	34	1.05172e+08	CHQLVSCPR	386.186	1155.53	0.0071	27.87		18.8223	kd5tca2	Convalescent Kawasaki disease
IPI:IPI00000073.1	Tax_Id=9606 Gene_Symbol=EGF Pro-epidermal growth factor precursor	338	34	1.05172e+08	RIYWVDLER	417.23	1248.67	0.0079	23.91		42.0478	kd5tca2	Convalescent Kawasaki disease
IPI:IPI00000073.1	Tax_Id=9606 Gene_Symbol=EGF Pro-epidermal growth factor precursor	338	34	1.05172e+08	RIYWVDLER	625.344	1248.67	0.0121	30.77		41.9448	kd5tca2	Convalescent Kawasaki disease
IPI:IPI00000073.1	Tax_Id=9606 Gene_Symbol=EGF Pro-epidermal growth factor precursor	338	34	1.05172e+08	ITAVSLDVLDKR	443.933	1328.78	0.0102	45.84		39.8745	kd5tca2	Convalescent Kawasaki disease
IPI:IPI00000073.1	Tax_Id=9606 Gene_Symbol=EGF Pro-epidermal growth factor precursor	338	34	1.05172e+08	AEDDTWEPEQK	674.295	1346.58	0.0134	52.18		26.6922	kd5tca2	Convalescent Kawasaki disease
IPI:IPI00000073.1	Tax_Id=9606 Gene_Symbol=EGF Pro-epidermal growth factor precursor	338	34	1.05172e+08	RLFWTDTGINPR	492.601	1474.78	0.013	44.4		41.5932	kd5tca2	Convalescent Kawasaki disease
IPI:IPI00000073.1	Tax_Id=9606 Gene_Symbol=EGF Pro-epidermal growth factor precursor	338	34	1.05172e+08	QSVIEMANLDGSKR	773.887	1545.76	0.0137	32.84	Gln->pyro-Glu (N-term Q); Oxidation (M)	33.578	kd5tca2	Convalescent Kawasaki disease
IPI:IPI00000073.1	Tax_Id=9606 Gene_Symbol=EGF Pro-epidermal growth factor precursor	338	34	1.05172e+08	INLHSSFVPLGELK	518.967	1553.88	1.0168	32.91		45.3585	kd5tca2	Convalescent Kawasaki disease
IPI:IPI00000073.1	Tax_Id=9606 Gene_Symbol=EGF Pro-epidermal growth factor precursor	338	34	1.05172e+08	HPTQHNLFAMSLFGDR	624.645	1870.91	1.0189	51.96		47.6501	kd5tca2	Convalescent Kawasaki disease
IPI:IPI00000073.1	Tax_Id=9606 Gene_Symbol=EGF Pro-epidermal growth factor precursor	338	34	1.05172e+08	IDTEGTNYEQLVVDAGVSVIMDFHYNEKR	836.663	3342.62	1.0349	65		68.3507	kd5tca2	Convalescent Kawasaki disease
IPI:IPI00000073.1	Tax_Id=9606 Gene_Symbol=EGF Pro-epidermal growth factor precursor	338	34	1.05172e+08	ALLETSEK	445.748	889.482	0.0064	14.17		20.8907	kd5tca3	Convalescent Kawasaki disease
IPI:IPI00000073.1	Tax_Id=9606 Gene_Symbol=EGF Pro-epidermal growth factor precursor	338	34	1.05172e+08	ALLETSEK	445.748	889.482	0.0064	14.17		20.8907	kd5tca3	Convalescent Kawasaki disease
IPI:IPI00000073.1	Tax_Id=9606 Gene_Symbol=EGF Pro-epidermal growth factor precursor	338	34	1.05172e+08	GIAVHPMAK	470.262	938.508	0.0077	36.13	Oxidation (M)	13.9125	kd5tca3	Convalescent Kawasaki disease
IPI:IPI00000073.1	Tax_Id=9606 Gene_Symbol=EGF Pro-epidermal growth factor precursor	338	34	1.05172e+08	GIAVHPMAK	470.262	938.508	0.0077	36.13	Oxidation (M)	13.9125	kd5tca3	Convalescent Kawasaki disease
IPI:IPI00000073.1	Tax_Id=9606 Gene_Symbol=EGF Pro-epidermal growth factor precursor	338	34	1.05172e+08	LYWCDAK	478.225	954.436	0.0088	15.47		31.8246	kd5tca3	Convalescent Kawasaki disease
IPI:IPI00000073.1	Tax_Id=9606 Gene_Symbol=EGF Pro-epidermal growth factor precursor	338	34	1.05172e+08	LYWCDAK	478.225	954.436	0.0088	15.47		31.8246	kd5tca3	Convalescent Kawasaki disease
IPI:IPI00000073.1	Tax_Id=9606 Gene_Symbol=EGF Pro-epidermal growth factor precursor	338	34	1.05172e+08	IYWVDLER	547.292	1092.57	0.0087	41.32		45.1975	kd5tca3	Convalescent Kawasaki disease
IPI:IPI00000073.1	Tax_Id=9606 Gene_Symbol=EGF Pro-epidermal growth factor precursor	338	34	1.05172e+08	IYWVDLER	547.292	1092.57	0.0087	41.32		45.1975	kd5tca3	Convalescent Kawasaki disease
IPI:IPI00000073.1	Tax_Id=9606 Gene_Symbol=EGF Pro-epidermal growth factor precursor	338	34	1.05172e+08	LGTAWCSCR	555.75	1109.48	0.0102	68.43		27.3186	kd5tca3	Convalescent Kawasaki disease
IPI:IPI00000073.1	Tax_Id=9606 Gene_Symbol=EGF Pro-epidermal growth factor precursor	338	34	1.05172e+08	LGTAWCSCR	555.75	1109.48	0.0102	68.43		27.3186	kd5tca3	Convalescent Kawasaki disease
IPI:IPI00000073.1	Tax_Id=9606 Gene_Symbol=EGF Pro-epidermal growth factor precursor	338	34	1.05172e+08	LFWIQYNR	570.307	1138.6	0.008	31.04		47.7495	kd5tca3	Convalescent Kawasaki disease
IPI:IPI00000073.1	Tax_Id=9606 Gene_Symbol=EGF Pro-epidermal growth factor precursor	338	34	1.05172e+08	LFWIQYNR	570.307	1138.6	0.008	31.04		47.7495	kd5tca3	Convalescent Kawasaki disease
IPI:IPI00000073.1	Tax_Id=9606 Gene_Symbol=EGF Pro-epidermal growth factor precursor	338	34	1.05172e+08	IESSSLQGLGR	573.815	1145.61	0.0109	79.45		28.4693	kd5tca3	Convalescent Kawasaki disease
IPI:IPI00000073.1	Tax_Id=9606 Gene_Symbol=EGF Pro-epidermal growth factor precursor	338	34	1.05172e+08	IESSSLQGLGR	573.815	1145.61	0.0109	79.45		28.4693	kd5tca3	Convalescent Kawasaki disease
IPI:IPI00000073.1	Tax_Id=9606 Gene_Symbol=EGF Pro-epidermal growth factor precursor	338	34	1.05172e+08	ITAVSLDVLDKR	443.933	1328.78	0.01	40.15		38.7042	kd5tca3	Convalescent Kawasaki disease
IPI:IPI00000073.1	Tax_Id=9606 Gene_Symbol=EGF Pro-epidermal growth factor precursor	338	34	1.05172e+08	ITAVSLDVLDKR	443.933	1328.78	0.01	40.15		38.7042	kd5tca3	Convalescent Kawasaki disease
IPI:IPI00000073.1	Tax_Id=9606 Gene_Symbol=EGF Pro-epidermal growth factor precursor	338	34	1.05172e+08	YPANVAVDPVER	665.851	1329.69	1.014	28.08		30.5099	kd5tca3	Convalescent Kawasaki disease
IPI:IPI00000073.1	Tax_Id=9606 Gene_Symbol=EGF Pro-epidermal growth factor precursor	338	34	1.05172e+08	YPANVAVDPVER	665.851	1329.69	1.014	28.08		30.5099	kd5tca3	Convalescent Kawasaki disease
IPI:IPI00000073.1	Tax_Id=9606 Gene_Symbol=EGF Pro-epidermal growth factor precursor	338	34	1.05172e+08	NGGQPVAGEDGQAADGSMQPTSWR	605.504	2417.99	-0.0158	3.36	3 Deamidated (NQ)	77.8995	kd5tca3	Convalescent Kawasaki disease
IPI:IPI00000073.1	Tax_Id=9606 Gene_Symbol=EGF Pro-epidermal growth factor precursor	338	34	1.05172e+08	NGGQPVAGEDGQAADGSMQPTSWR	605.504	2417.99	-0.0158	3.36	3 Deamidated (NQ)	77.8995	kd5tca3	Convalescent Kawasaki disease
IPI:IPI00000073.1	Tax_Id=9606 Gene_Symbol=EGF Pro-epidermal growth factor precursor	338	34	1.05172e+08	LFWTDTGINPRIESSSLQGLGR	817.091	2448.25	0.0238	5.33	2 Deamidated (NQ)	65.6461	kd5tca3	Convalescent Kawasaki disease
IPI:IPI00000073.1	Tax_Id=9606 Gene_Symbol=EGF Pro-epidermal growth factor precursor	338	34	1.05172e+08	LFWTDTGINPRIESSSLQGLGR	817.091	2448.25	0.0238	5.33	2 Deamidated (NQ)	65.6461	kd5tca3	Convalescent Kawasaki disease
IPI:IPI00000073.1	Tax_Id=9606 Gene_Symbol=EGF Pro-epidermal growth factor precursor	338	34	1.05172e+08	VCNIEK	381.697	761.38	0.0056	25.97		12.7215	kd5tca1	Convalescent Kawasaki disease
IPI:IPI00000073.1	Tax_Id=9606 Gene_Symbol=EGF Pro-epidermal growth factor precursor	338	34	1.05172e+08	ENISQPR	422.222	842.43	0.0055	27.48		14.7623	kd5tca1	Convalescent Kawasaki disease
IPI:IPI00000073.1	Tax_Id=9606 Gene_Symbol=EGF Pro-epidermal growth factor precursor	338	34	1.05172e+08	ADLDGVGVK	437.241	872.468	0.0071	42.66		26.4674	kd5tca1	Convalescent Kawasaki disease
IPI:IPI00000073.1	Tax_Id=9606 Gene_Symbol=EGF Pro-epidermal growth factor precursor	338	34	1.05172e+08	ALLETSEK	445.748	889.481	0.0057	28.05		23.3232	kd5tca1	Convalescent Kawasaki disease
IPI:IPI00000073.1	Tax_Id=9606 Gene_Symbol=EGF Pro-epidermal growth factor precursor	338	34	1.05172e+08	IFYSTWK	472.751	943.487	0.0069	32.38		39.0884	kd5tca1	Convalescent Kawasaki disease
IPI:IPI00000073.1	Tax_Id=9606 Gene_Symbol=EGF Pro-epidermal growth factor precursor	338	34	1.05172e+08	VVHPLAQPK	494.805	987.595	0.0084	26.09		18.0825	kd5tca1	Convalescent Kawasaki disease
IPI:IPI00000073.1	Tax_Id=9606 Gene_Symbol=EGF Pro-epidermal growth factor precursor	338	34	1.05172e+08	IYFAHTALK	532.304	1062.59	0.0075	20.93		31.3811	kd5tca1	Convalescent Kawasaki disease
IPI:IPI00000073.1	Tax_Id=9606 Gene_Symbol=EGF Pro-epidermal growth factor precursor	338	34	1.05172e+08	IYWVDLER	547.292	1092.57	0.0093	44.58		46.8565	kd5tca1	Convalescent Kawasaki disease
IPI:IPI00000073.1	Tax_Id=9606 Gene_Symbol=EGF Pro-epidermal growth factor precursor	338	34	1.05172e+08	CHQLVSCPR	578.777	1155.54	0.0112	25.4		18.942	kd5tca1	Convalescent Kawasaki disease
IPI:IPI00000073.1	Tax_Id=9606 Gene_Symbol=EGF Pro-epidermal growth factor precursor	338	34	1.05172e+08	EDDHHYSVR	579.257	1156.5	0.0098	27.77		12.4066	kd5tca1	Convalescent Kawasaki disease
IPI:IPI00000073.1	Tax_Id=9606 Gene_Symbol=EGF Pro-epidermal growth factor precursor	338	34	1.05172e+08	ITAVSLDVLDKR	443.932	1328.78	0.0092	45.6		40.4012	kd5tca1	Convalescent Kawasaki disease
IPI:IPI00000073.1	Tax_Id=9606 Gene_Symbol=EGF Pro-epidermal growth factor precursor	338	34	1.05172e+08	QSVIEMANLDGSK	695.836	1389.66	0.0135	59.08	Gln->pyro-Glu (N-term Q); Oxidation (M)	37.1293	kd5tca1	Convalescent Kawasaki disease
IPI:IPI00000073.1	Tax_Id=9606 Gene_Symbol=EGF Pro-epidermal growth factor precursor	338	34	1.05172e+08	QSVIEMANLDGSK	696.853	1391.69	1.0151	16.13		19.8339	kd5tca1	Convalescent Kawasaki disease
IPI:IPI00000073.1	Tax_Id=9606 Gene_Symbol=EGF Pro-epidermal growth factor precursor	338	34	1.05172e+08	QSVIEMANLDGSK	704.35	1406.68	0.0135	55.81	Oxidation (M)	30.5595	kd5tca1	Convalescent Kawasaki disease
IPI:IPI00000073.1	Tax_Id=9606 Gene_Symbol=EGF Pro-epidermal growth factor precursor	338	34	1.05172e+08	VRLQGSMLKPSSLVVVHPLAKPGADPCLYQNGGCEHICK	1440.07	4317.19	1.0243	4.77	Deamidated (NQ)	78.8797	kd5tca1	Convalescent Kawasaki disease
IPI:IPI00000073.1	Tax_Id=9606 Gene_Symbol=EGF Pro-epidermal growth factor precursor	338	34	1.05172e+08	IYWVDLER	547.292	1092.57	0.0093	41.9		46.824	kd4tca4	Convalescent Kawasaki disease
IPI:IPI00000073.1	Tax_Id=9606 Gene_Symbol=EGF Pro-epidermal growth factor precursor	338	34	1.05172e+08	IESSSLQGLGR	573.815	1145.61	0.0109	61.91		30.1911	kd4tca4	Convalescent Kawasaki disease
IPI:IPI00000073.1	Tax_Id=9606 Gene_Symbol=EGF Pro-epidermal growth factor precursor	338	34	1.05172e+08	QSVIEMANLDGSK	704.35	1406.69	0.0139	51.93	Oxidation (M)	30.4663	kd4tca4	Convalescent Kawasaki disease
IPI:IPI00000073.1	Tax_Id=9606 Gene_Symbol=EGF Pro-epidermal growth factor precursor	338	34	1.05172e+08	FIFWSSEVAGSLYR	831.425	1660.84	0.0115	48.39		57.8354	kd4tca4	Convalescent Kawasaki disease
IPI:IPI00000073.1	Tax_Id=9606 Gene_Symbol=EGF Pro-epidermal growth factor precursor	338	34	1.05172e+08	TIWIANK	423.25	844.486	0.0053	12.44		32.4375	kd4tca3	Convalescent Kawasaki disease
IPI:IPI00000073.1	Tax_Id=9606 Gene_Symbol=EGF Pro-epidermal growth factor precursor	338	34	1.05172e+08	IYWVDLER	547.293	1092.57	0.0109	46.65		46.6752	kd4tca3	Convalescent Kawasaki disease
IPI:IPI00000073.1	Tax_Id=9606 Gene_Symbol=EGF Pro-epidermal growth factor precursor	338	34	1.05172e+08	LFWIQYNR	570.81	1139.6	1.0126	38.48		49.0087	kd4tca3	Convalescent Kawasaki disease
IPI:IPI00000073.1	Tax_Id=9606 Gene_Symbol=EGF Pro-epidermal growth factor precursor	338	34	1.05172e+08	ITAVSLDVLDKR	443.933	1328.78	0.0101	22.83		40.1893	kd4tca3	Convalescent Kawasaki disease
IPI:IPI00000073.1	Tax_Id=9606 Gene_Symbol=EGF Pro-epidermal growth factor precursor	338	34	1.05172e+08	IYWVDLER	547.292	1092.57	0.0096	48.88		46.4355	kd4tca2	Convalescent Kawasaki disease
IPI:IPI00000073.1	Tax_Id=9606 Gene_Symbol=EGF Pro-epidermal growth factor precursor	338	34	1.05172e+08	LFWIQYNR	570.309	1138.6	0.0107	53.84		48.9144	kd4tca2	Convalescent Kawasaki disease
IPI:IPI00000073.1	Tax_Id=9606 Gene_Symbol=EGF Pro-epidermal growth factor precursor	338	34	1.05172e+08	RIYWVDLER	625.344	1248.67	0.0111	21.76		41.7157	kd4tca2	Convalescent Kawasaki disease
IPI:IPI00000073.1	Tax_Id=9606 Gene_Symbol=EGF Pro-epidermal growth factor precursor	338	34	1.05172e+08	LFWTDTGINPR	660.347	1318.68	0.0129	56.03		46.2279	kd4tca2	Convalescent Kawasaki disease
IPI:IPI00000073.1	Tax_Id=9606 Gene_Symbol=EGF Pro-epidermal growth factor precursor	338	34	1.05172e+08	HPTQHNLFAMSLFGDR	624.645	1870.91	1.0193	57.9		47.9242	kd4tca2	Convalescent Kawasaki disease
IPI:IPI00000073.1	Tax_Id=9606 Gene_Symbol=EGF Pro-epidermal growth factor precursor	338	34	1.05172e+08	HPTQHNLFAMSLFGDR	472.483	1885.9	0.0155	24.01	Oxidation (M)	42.3397	kd4tca2	Convalescent Kawasaki disease
IPI:IPI00000073.1	Tax_Id=9606 Gene_Symbol=EGF Pro-epidermal growth factor precursor	338	34	1.05172e+08	HMHFDGTDYGTLLSQQMGMVYALDHDPVENK	900.407	3597.6	1.0325	28.71	3 Oxidation (M)	43.0651	kd4tca2	Convalescent Kawasaki disease
IPI:IPI00000073.1	Tax_Id=9606 Gene_Symbol=EGF Pro-epidermal growth factor precursor	338	34	1.05172e+08	TIWIANK	423.752	845.49	1.0096	28.09		32.8447	kd4tca1	Convalescent Kawasaki disease
IPI:IPI00000073.1	Tax_Id=9606 Gene_Symbol=EGF Pro-epidermal growth factor precursor	338	34	1.05172e+08	ADLDGVGVK	437.241	872.467	0.0067	49.71		26.5673	kd4tca1	Convalescent Kawasaki disease
IPI:IPI00000073.1	Tax_Id=9606 Gene_Symbol=EGF Pro-epidermal growth factor precursor	338	34	1.05172e+08	ALLETSEK	445.749	889.483	0.0075	22.28		23.4849	kd4tca1	Convalescent Kawasaki disease
IPI:IPI00000073.1	Tax_Id=9606 Gene_Symbol=EGF Pro-epidermal growth factor precursor	338	34	1.05172e+08	IFYSTWK	472.752	943.489	0.0082	39.09		39.2584	kd4tca1	Convalescent Kawasaki disease
IPI:IPI00000073.1	Tax_Id=9606 Gene_Symbol=EGF Pro-epidermal growth factor precursor	338	34	1.05172e+08	LYWCDAK	478.225	954.435	0.0077	15.13		33.8623	kd4tca1	Convalescent Kawasaki disease
IPI:IPI00000073.1	Tax_Id=9606 Gene_Symbol=EGF Pro-epidermal growth factor precursor	338	34	1.05172e+08	VVHPLAQPK	495.306	988.598	1.0112	27.39		18.3876	kd4tca1	Convalescent Kawasaki disease
IPI:IPI00000073.1	Tax_Id=9606 Gene_Symbol=EGF Pro-epidermal growth factor precursor	338	34	1.05172e+08	IYWVDLER	547.293	1092.57	0.0104	47.58		46.912	kd4tca1	Convalescent Kawasaki disease
IPI:IPI00000073.1	Tax_Id=9606 Gene_Symbol=EGF Pro-epidermal growth factor precursor	338	34	1.05172e+08	LFWIQYNR	570.309	1138.6	0.011	40.23		49.3345	kd4tca1	Convalescent Kawasaki disease
IPI:IPI00000073.1	Tax_Id=9606 Gene_Symbol=EGF Pro-epidermal growth factor precursor	338	34	1.05172e+08	IESSSLQGLGR	573.815	1145.61	0.0105	67.81		30.4449	kd4tca1	Convalescent Kawasaki disease
IPI:IPI00000073.1	Tax_Id=9606 Gene_Symbol=EGF Pro-epidermal growth factor precursor	338	34	1.05172e+08	CHQLVSCPR	386.186	1155.54	0.008	22.58		19.3192	kd4tca1	Convalescent Kawasaki disease
IPI:IPI00000073.1	Tax_Id=9606 Gene_Symbol=EGF Pro-epidermal growth factor precursor	338	34	1.05172e+08	ITAVSLDVLDKR	443.932	1328.78	0.0092	29.84		40.5145	kd4tca1	Convalescent Kawasaki disease
IPI:IPI00000073.1	Tax_Id=9606 Gene_Symbol=EGF Pro-epidermal growth factor precursor	338	34	1.05172e+08	INLHSSFVPLGELK	518.632	1552.88	0.0137	27.42		45.9996	kd4tca1	Convalescent Kawasaki disease
IPI:IPI00000073.1	Tax_Id=9606 Gene_Symbol=EGF Pro-epidermal growth factor precursor	338	34	1.05172e+08	HPTQHNLFAMSLFGDR	629.977	1886.91	1.0213	50.59	Oxidation (M)	42.9776	kd4tca1	Convalescent Kawasaki disease
IPI:IPI00000073.1	Tax_Id=9606 Gene_Symbol=EGF Pro-epidermal growth factor precursor	338	34	1.05172e+08	IDTEGTNYEQLVVDAGVSVIMDFHYNEK	1068.51	3202.51	1.0249	51.18	Oxidation (M)	68.4783	kd4tca1	Convalescent Kawasaki disease
IPI:IPI00000073.1	Tax_Id=9606 Gene_Symbol=EGF Pro-epidermal growth factor precursor	338	34	1.05172e+08	YACNCVVGYIGER	781.352	1560.69	1.0039	32.97		37.2234	kd15tca4	Convalescent Kawasaki disease
IPI:IPI00000073.1	Tax_Id=9606 Gene_Symbol=EGF Pro-epidermal growth factor precursor	338	34	1.05172e+08	GFAGDGK	651.316	650.309	0.0064	37.16		11.8068	kd15tca3	Convalescent Kawasaki disease
IPI:IPI00000073.1	Tax_Id=9606 Gene_Symbol=EGF Pro-epidermal growth factor precursor	338	34	1.05172e+08	EDDHHYSVR	579.258	1156.5	0.0107	30.65		14.1751	kd15tca3	Convalescent Kawasaki disease
IPI:IPI00000073.1	Tax_Id=9606 Gene_Symbol=EGF Pro-epidermal growth factor precursor	338	34	1.05172e+08	CINTEGGYVCR	664.783	1327.55	-0.0132	32.17		37.8671	kd15tca3	Convalescent Kawasaki disease
IPI:IPI00000073.1	Tax_Id=9606 Gene_Symbol=EGF Pro-epidermal growth factor precursor	338	34	1.05172e+08	QLLQR	657.4	656.392	-0.0045	7.78		15.6264	kd15tca2	Convalescent Kawasaki disease
IPI:IPI00000073.1	Tax_Id=9606 Gene_Symbol=EGF Pro-epidermal growth factor precursor	338	34	1.05172e+08	INLHSSFVPLGELK	389.221	1552.85	-0.0077	19.19		12.0235	kd15tca2	Convalescent Kawasaki disease
IPI:IPI00000073.1	Tax_Id=9606 Gene_Symbol=EGF Pro-epidermal growth factor precursor	338	34	1.05172e+08	MLLTLIILLPVVSK	389.257	1553	0.9932	3.18		33.2638	kd15tca2	Convalescent Kawasaki disease
IPI:IPI00000073.1	Tax_Id=9606 Gene_Symbol=EGF Pro-epidermal growth factor precursor	338	34	1.05172e+08	VVHPLAQPK	494.805	987.596	0.0093	14.12		19.105	kd15tca1	Convalescent Kawasaki disease
IPI:IPI00000073.1	Tax_Id=9606 Gene_Symbol=EGF Pro-epidermal growth factor precursor	338	34	1.05172e+08	IESSSLQGLGR	573.815	1145.61	0.0103	48.67		30.4505	kd15tca1	Convalescent Kawasaki disease
IPI:IPI00000073.1	Tax_Id=9606 Gene_Symbol=EGF Pro-epidermal growth factor precursor	338	34	1.05172e+08	IYFAHTALK	532.305	1062.59	0.0084	31.18		30.9049	kd14tca5	Convalescent Kawasaki disease
IPI:IPI00000073.1	Tax_Id=9606 Gene_Symbol=EGF Pro-epidermal growth factor precursor	338	34	1.05172e+08	LIEEGVDVPEGLAVDWIGRR	742.071	2223.19	1.0224	37.96		53.4268	kd14tca5	Convalescent Kawasaki disease
IPI:IPI00000073.1	Tax_Id=9606 Gene_Symbol=EGF Pro-epidermal growth factor precursor	338	34	1.05172e+08	ENISQPR	422.223	842.432	0.0069	27.56		15.2278	kd14tca4	Convalescent Kawasaki disease
IPI:IPI00000073.1	Tax_Id=9606 Gene_Symbol=EGF Pro-epidermal growth factor precursor	338	34	1.05172e+08	ADLDGVGVK	437.241	872.467	0.0068	45.8		26.5564	kd14tca4	Convalescent Kawasaki disease
IPI:IPI00000073.1	Tax_Id=9606 Gene_Symbol=EGF Pro-epidermal growth factor precursor	338	34	1.05172e+08	IFYSTWK	472.752	943.489	0.0087	23.83		38.8105	kd14tca4	Convalescent Kawasaki disease
IPI:IPI00000073.1	Tax_Id=9606 Gene_Symbol=EGF Pro-epidermal growth factor precursor	338	34	1.05172e+08	VVHPLAQPK	494.805	987.595	0.0088	12.72		18.0657	kd14tca4	Convalescent Kawasaki disease
IPI:IPI00000073.1	Tax_Id=9606 Gene_Symbol=EGF Pro-epidermal growth factor precursor	338	34	1.05172e+08	IYFAHTALK	532.807	1063.6	1.0124	17.73		31.2602	kd14tca4	Convalescent Kawasaki disease
IPI:IPI00000073.1	Tax_Id=9606 Gene_Symbol=EGF Pro-epidermal growth factor precursor	338	34	1.05172e+08	ITAVSLDVLDKR	443.933	1328.78	0.0102	38.4		39.8014	kd14tca4	Convalescent Kawasaki disease
IPI:IPI00000073.1	Tax_Id=9606 Gene_Symbol=EGF Pro-epidermal growth factor precursor	338	34	1.05172e+08	QSVIEMANLDGSK	696.352	1390.69	0.0133	12.27		19.9632	kd14tca4	Convalescent Kawasaki disease
IPI:IPI00000073.1	Tax_Id=9606 Gene_Symbol=EGF Pro-epidermal growth factor precursor	338	34	1.05172e+08	ENISQPR	422.223	842.431	0.0061	25.2		14.5193	kd14tca3	Convalescent Kawasaki disease
IPI:IPI00000073.1	Tax_Id=9606 Gene_Symbol=EGF Pro-epidermal growth factor precursor	338	34	1.05172e+08	ADLDGVGVK	437.241	872.468	0.0076	40.88		25.5683	kd14tca3	Convalescent Kawasaki disease
IPI:IPI00000073.1	Tax_Id=9606 Gene_Symbol=EGF Pro-epidermal growth factor precursor	338	34	1.05172e+08	GIAVHPMAK	470.261	938.508	0.0071	32.65	Oxidation (M)	14.8268	kd14tca3	Convalescent Kawasaki disease
IPI:IPI00000073.1	Tax_Id=9606 Gene_Symbol=EGF Pro-epidermal growth factor precursor	338	34	1.05172e+08	VVHPLAQPK	494.805	987.596	0.0095	23.41		17.0147	kd14tca3	Convalescent Kawasaki disease
IPI:IPI00000073.1	Tax_Id=9606 Gene_Symbol=EGF Pro-epidermal growth factor precursor	338	34	1.05172e+08	ITAVSLDVLDKR	443.933	1328.78	0.0104	60.53		39.1931	kd14tca3	Convalescent Kawasaki disease
IPI:IPI00000073.1	Tax_Id=9606 Gene_Symbol=EGF Pro-epidermal growth factor precursor	338	34	1.05172e+08	ITAVSLDVLDKR	665.397	1328.78	0.0132	57.88		39.1603	kd14tca3	Convalescent Kawasaki disease
IPI:IPI00000073.1	Tax_Id=9606 Gene_Symbol=EGF Pro-epidermal growth factor precursor	338	34	1.05172e+08	QSVIEMANLDGSK	696.351	1390.69	0.0116	23.21		38.5943	kd14tca3	Convalescent Kawasaki disease
IPI:IPI00000073.1	Tax_Id=9606 Gene_Symbol=EGF Pro-epidermal growth factor precursor	338	34	1.05172e+08	RLFWTDTGINPR	492.601	1474.78	0.0132	45.89		40.6293	kd14tca3	Convalescent Kawasaki disease
IPI:IPI00000073.1	Tax_Id=9606 Gene_Symbol=EGF Pro-epidermal growth factor precursor	338	34	1.05172e+08	INLHSSFVPLGELK	777.441	1552.87	0.0057	59.63		44.4892	kd14tca3	Convalescent Kawasaki disease
IPI:IPI00000073.1	Tax_Id=9606 Gene_Symbol=EGF Pro-epidermal growth factor precursor	338	34	1.05172e+08	INLHSSFVPLGELK	518.633	1552.88	0.0143	14.69		44.4292	kd14tca3	Convalescent Kawasaki disease
IPI:IPI00000073.1	Tax_Id=9606 Gene_Symbol=EGF Pro-epidermal growth factor precursor	338	34	1.05172e+08	VCNIEK	381.698	761.381	0.0065	27.39		12.6758	kd14tca2	Convalescent Kawasaki disease
IPI:IPI00000073.1	Tax_Id=9606 Gene_Symbol=EGF Pro-epidermal growth factor precursor	338	34	1.05172e+08	ENISQPR	422.222	842.43	0.0053	22.76		14.3684	kd14tca2	Convalescent Kawasaki disease
IPI:IPI00000073.1	Tax_Id=9606 Gene_Symbol=EGF Pro-epidermal growth factor precursor	338	34	1.05172e+08	TIWIANK	423.251	844.487	0.0068	24.3		31.6704	kd14tca2	Convalescent Kawasaki disease
IPI:IPI00000073.1	Tax_Id=9606 Gene_Symbol=EGF Pro-epidermal growth factor precursor	338	34	1.05172e+08	ADLDGVGVK	437.241	872.468	0.0072	50.47		25.7463	kd14tca2	Convalescent Kawasaki disease
IPI:IPI00000073.1	Tax_Id=9606 Gene_Symbol=EGF Pro-epidermal growth factor precursor	338	34	1.05172e+08	FYWTDR	444.21	886.405	0.0072	25.24		36.6318	kd14tca2	Convalescent Kawasaki disease
IPI:IPI00000073.1	Tax_Id=9606 Gene_Symbol=EGF Pro-epidermal growth factor precursor	338	34	1.05172e+08	ALLETSEK	445.749	889.482	0.0068	36		22.6139	kd14tca2	Convalescent Kawasaki disease
IPI:IPI00000073.1	Tax_Id=9606 Gene_Symbol=EGF Pro-epidermal growth factor precursor	338	34	1.05172e+08	GIAVHPMAK	462.264	922.513	0.0076	45.21		20.5186	kd14tca2	Convalescent Kawasaki disease
IPI:IPI00000073.1	Tax_Id=9606 Gene_Symbol=EGF Pro-epidermal growth factor precursor	338	34	1.05172e+08	GIAVHPMAK	470.261	938.508	0.0076	38.54	Oxidation (M)	14.824	kd14tca2	Convalescent Kawasaki disease
IPI:IPI00000073.1	Tax_Id=9606 Gene_Symbol=EGF Pro-epidermal growth factor precursor	338	34	1.05172e+08	IFYSTWK	472.751	943.488	0.0073	35.98		38.2377	kd14tca2	Convalescent Kawasaki disease
IPI:IPI00000073.1	Tax_Id=9606 Gene_Symbol=EGF Pro-epidermal growth factor precursor	338	34	1.05172e+08	LYWCDAK	478.224	954.435	0.0076	22.92		33.0502	kd14tca2	Convalescent Kawasaki disease
IPI:IPI00000073.1	Tax_Id=9606 Gene_Symbol=EGF Pro-epidermal growth factor precursor	338	34	1.05172e+08	VVHPLAQPK	495.297	988.58	0.009	13.89	Deamidated (NQ)	19.6375	kd14tca2	Convalescent Kawasaki disease
IPI:IPI00000073.1	Tax_Id=9606 Gene_Symbol=EGF Pro-epidermal growth factor precursor	338	34	1.05172e+08	VVHPLAQPK	495.307	988.599	1.0126	21.53		17.4348	kd14tca2	Convalescent Kawasaki disease
IPI:IPI00000073.1	Tax_Id=9606 Gene_Symbol=EGF Pro-epidermal growth factor precursor	338	34	1.05172e+08	RFYWTDR	522.261	1042.51	0.0099	26.04		32.4672	kd14tca2	Convalescent Kawasaki disease
IPI:IPI00000073.1	Tax_Id=9606 Gene_Symbol=EGF Pro-epidermal growth factor precursor	338	34	1.05172e+08	IYFAHTALK	532.305	1062.6	0.0103	50.92		30.3521	kd14tca2	Convalescent Kawasaki disease
IPI:IPI00000073.1	Tax_Id=9606 Gene_Symbol=EGF Pro-epidermal growth factor precursor	338	34	1.05172e+08	RIYWVDLER	417.232	1248.67	0.0112	26.67		41.6527	kd14tca2	Convalescent Kawasaki disease
IPI:IPI00000073.1	Tax_Id=9606 Gene_Symbol=EGF Pro-epidermal growth factor precursor	338	34	1.05172e+08	IITKENISQPR	433.589	1297.75	0.01	35.79		21.7426	kd14tca2	Convalescent Kawasaki disease
IPI:IPI00000073.1	Tax_Id=9606 Gene_Symbol=EGF Pro-epidermal growth factor precursor	338	34	1.05172e+08	LFWTDTGINPR	660.848	1319.68	1.0152	48.98		45.8008	kd14tca2	Convalescent Kawasaki disease
IPI:IPI00000073.1	Tax_Id=9606 Gene_Symbol=EGF Pro-epidermal growth factor precursor	338	34	1.05172e+08	ITAVSLDVLDKR	443.933	1328.78	0.0101	47.07		39.325	kd14tca2	Convalescent Kawasaki disease
IPI:IPI00000073.1	Tax_Id=9606 Gene_Symbol=EGF Pro-epidermal growth factor precursor	338	34	1.05172e+08	RLFWTDTGINPR	738.393	1474.77	0.0043	7.6		41.0563	kd14tca2	Convalescent Kawasaki disease
IPI:IPI00000073.1	Tax_Id=9606 Gene_Symbol=EGF Pro-epidermal growth factor precursor	338	34	1.05172e+08	RLFWTDTGINPR	492.935	1475.78	1.0166	49.66		41.1014	kd14tca2	Convalescent Kawasaki disease
IPI:IPI00000073.1	Tax_Id=9606 Gene_Symbol=EGF Pro-epidermal growth factor precursor	338	34	1.05172e+08	QSVIEMANLDGSKR	516.939	1547.8	1.0178	47.08		35.1858	kd14tca2	Convalescent Kawasaki disease
IPI:IPI00000073.1	Tax_Id=9606 Gene_Symbol=EGF Pro-epidermal growth factor precursor	338	34	1.05172e+08	INLHSSFVPLGELK	518.632	1552.88	0.0141	25.84		44.8466	kd14tca2	Convalescent Kawasaki disease
IPI:IPI00000073.1	Tax_Id=9606 Gene_Symbol=EGF Pro-epidermal growth factor precursor	338	34	1.05172e+08	INLHSSFVPLGELK	777.446	1552.88	0.0154	47.1		44.8721	kd14tca2	Convalescent Kawasaki disease
IPI:IPI00000073.1	Tax_Id=9606 Gene_Symbol=EGF Pro-epidermal growth factor precursor	338	34	1.05172e+08	HPTQHNLFAMSLFGDR	468.736	1870.91	1.02	19.16		47.4895	kd14tca2	Convalescent Kawasaki disease
IPI:IPI00000073.1	Tax_Id=9606 Gene_Symbol=EGF Pro-epidermal growth factor precursor	338	34	1.05172e+08	SCAASGPQPFLLFANSQDIR	727.365	2179.07	1.0209	11.93		54.9623	kd14tca2	Convalescent Kawasaki disease
IPI:IPI00000073.1	Tax_Id=9606 Gene_Symbol=EGF Pro-epidermal growth factor precursor	338	34	1.05172e+08	SLIGR	546.348	545.341	1.0077	18.02		20.8863	kd14tca1	Convalescent Kawasaki disease
IPI:IPI00000073.1	Tax_Id=9606 Gene_Symbol=EGF Pro-epidermal growth factor precursor	338	34	1.05172e+08	VCNIEK	381.698	761.381	0.0065	26.38		13.2074	kd14tca1	Convalescent Kawasaki disease
IPI:IPI00000073.1	Tax_Id=9606 Gene_Symbol=EGF Pro-epidermal growth factor precursor	338	34	1.05172e+08	TIWIANK	423.251	844.487	0.0064	14.65		32.1926	kd14tca1	Convalescent Kawasaki disease
IPI:IPI00000073.1	Tax_Id=9606 Gene_Symbol=EGF Pro-epidermal growth factor precursor	338	34	1.05172e+08	ADLDGVGVK	437.241	872.467	0.0069	43.16		26.2746	kd14tca1	Convalescent Kawasaki disease
IPI:IPI00000073.1	Tax_Id=9606 Gene_Symbol=EGF Pro-epidermal growth factor precursor	338	34	1.05172e+08	FYWTDR	887.414	886.406	0.0089	12.69		37.5591	kd14tca1	Convalescent Kawasaki disease
IPI:IPI00000073.1	Tax_Id=9606 Gene_Symbol=EGF Pro-epidermal growth factor precursor	338	34	1.05172e+08	ALLETSEK	445.748	889.482	0.0066	37.94		23.1114	kd14tca1	Convalescent Kawasaki disease
IPI:IPI00000073.1	Tax_Id=9606 Gene_Symbol=EGF Pro-epidermal growth factor precursor	338	34	1.05172e+08	GIAVHPMAK	470.262	938.509	0.0086	37.04	Oxidation (M)	15.5632	kd14tca1	Convalescent Kawasaki disease
IPI:IPI00000073.1	Tax_Id=9606 Gene_Symbol=EGF Pro-epidermal growth factor precursor	338	34	1.05172e+08	IFYSTWK	472.751	943.488	0.0078	33.18		38.7461	kd14tca1	Convalescent Kawasaki disease
IPI:IPI00000073.1	Tax_Id=9606 Gene_Symbol=EGF Pro-epidermal growth factor precursor	338	34	1.05172e+08	LYWCDAK	478.225	954.435	0.0077	13.92		33.5112	kd14tca1	Convalescent Kawasaki disease
IPI:IPI00000073.1	Tax_Id=9606 Gene_Symbol=EGF Pro-epidermal growth factor precursor	338	34	1.05172e+08	VVHPLAQPK	494.805	987.596	0.009	27.91		18.3735	kd14tca1	Convalescent Kawasaki disease
IPI:IPI00000073.1	Tax_Id=9606 Gene_Symbol=EGF Pro-epidermal growth factor precursor	338	34	1.05172e+08	RFYWTDR	522.261	1042.51	0.0085	31.75		33.3892	kd14tca1	Convalescent Kawasaki disease
IPI:IPI00000073.1	Tax_Id=9606 Gene_Symbol=EGF Pro-epidermal growth factor precursor	338	34	1.05172e+08	LGTAWCSCR	555.75	1109.49	0.0111	39.01		28.9625	kd14tca1	Convalescent Kawasaki disease
IPI:IPI00000073.1	Tax_Id=9606 Gene_Symbol=EGF Pro-epidermal growth factor precursor	338	34	1.05172e+08	DLKWWELR	573.313	1144.61	0.0089	38.43		48.1657	kd14tca1	Convalescent Kawasaki disease
IPI:IPI00000073.1	Tax_Id=9606 Gene_Symbol=EGF Pro-epidermal growth factor precursor	338	34	1.05172e+08	EDDHHYSVR	579.258	1156.5	0.0112	21.81		15.3059	kd14tca1	Convalescent Kawasaki disease
IPI:IPI00000073.1	Tax_Id=9606 Gene_Symbol=EGF Pro-epidermal growth factor precursor	338	34	1.05172e+08	RIYWVDLER	417.231	1248.67	0.0096	35.14		42.3213	kd14tca1	Convalescent Kawasaki disease
IPI:IPI00000073.1	Tax_Id=9606 Gene_Symbol=EGF Pro-epidermal growth factor precursor	338	34	1.05172e+08	IITKENISQPR	433.589	1297.75	0.011	43.9		22.1883	kd14tca1	Convalescent Kawasaki disease
IPI:IPI00000073.1	Tax_Id=9606 Gene_Symbol=EGF Pro-epidermal growth factor precursor	338	34	1.05172e+08	ITAVSLDVLDKR	444.268	1329.78	1.0145	36.38		39.8015	kd14tca1	Convalescent Kawasaki disease
IPI:IPI00000073.1	Tax_Id=9606 Gene_Symbol=EGF Pro-epidermal growth factor precursor	338	34	1.05172e+08	QSVIEMANLDGSK	696.835	1391.66	-0.0052	15.19	Deamidated (NQ)	36.5912	kd14tca1	Convalescent Kawasaki disease
IPI:IPI00000073.1	Tax_Id=9606 Gene_Symbol=EGF Pro-epidermal growth factor precursor	338	34	1.05172e+08	QSVIEMANLDGSKR	521.936	1562.79	0.0144	18.28	Oxidation (M)	27.5549	kd14tca1	Convalescent Kawasaki disease
IPI:IPI00000073.1	Tax_Id=9606 Gene_Symbol=EGF Pro-epidermal growth factor precursor	338	34	1.05172e+08	SCAASGPQPFLLFANSQDIR	1090.54	2179.07	1.0163	27.93		53.7983	kd14tca1	Convalescent Kawasaki disease
IPI:IPI00000073.1	Tax_Id=9606 Gene_Symbol=EGF Pro-epidermal growth factor precursor	338	34	1.05172e+08	LCSDIDECEMGVPVCPPASSK	789.675	2366	0.0148	32.17	Oxidation (M)	33.5559	kd14tca1	Convalescent Kawasaki disease
IPI:IPI00000073.1	Tax_Id=9606 Gene_Symbol=EGF Pro-epidermal growth factor precursor	338	34	1.05172e+08	ENISQPR	422.223	842.431	0.0063	32.6		14.4159	kd13tca4	Convalescent Kawasaki disease
IPI:IPI00000073.1	Tax_Id=9606 Gene_Symbol=EGF Pro-epidermal growth factor precursor	338	34	1.05172e+08	ALLETSEK	445.749	889.483	0.0071	8.6		22.3475	kd13tca4	Convalescent Kawasaki disease
IPI:IPI00000073.1	Tax_Id=9606 Gene_Symbol=EGF Pro-epidermal growth factor precursor	338	34	1.05172e+08	VVHPLAQPK	494.805	987.595	0.0082	19.66		17.1902	kd13tca4	Convalescent Kawasaki disease
IPI:IPI00000073.1	Tax_Id=9606 Gene_Symbol=EGF Pro-epidermal growth factor precursor	338	34	1.05172e+08	ITAVSLDVLDKR	444.267	1329.78	1.0134	37.14		39.1242	kd13tca4	Convalescent Kawasaki disease
IPI:IPI00000073.1	Tax_Id=9606 Gene_Symbol=EGF Pro-epidermal growth factor precursor	338	34	1.05172e+08	ENISQPR	422.223	842.431	0.0067	20.05		13.4323	kd13tca3	Convalescent Kawasaki disease
IPI:IPI00000073.1	Tax_Id=9606 Gene_Symbol=EGF Pro-epidermal growth factor precursor	338	34	1.05172e+08	ADLDGVGVK	437.241	872.468	0.0072	40.58		24.7544	kd13tca3	Convalescent Kawasaki disease
IPI:IPI00000073.1	Tax_Id=9606 Gene_Symbol=EGF Pro-epidermal growth factor precursor	338	34	1.05172e+08	GIAVHPMAK	470.262	938.509	0.0084	37.37	Oxidation (M)	13.5053	kd13tca3	Convalescent Kawasaki disease
IPI:IPI00000073.1	Tax_Id=9606 Gene_Symbol=EGF Pro-epidermal growth factor precursor	338	34	1.05172e+08	IYWVDLER	547.292	1092.57	0.0097	31.4		45.2741	kd13tca3	Convalescent Kawasaki disease
IPI:IPI00000073.1	Tax_Id=9606 Gene_Symbol=EGF Pro-epidermal growth factor precursor	338	34	1.05172e+08	LFWIQYNR	570.309	1138.6	0.0103	25.3		47.8646	kd13tca3	Convalescent Kawasaki disease
IPI:IPI00000073.1	Tax_Id=9606 Gene_Symbol=EGF Pro-epidermal growth factor precursor	338	34	1.05172e+08	ITAVSLDVLDKR	443.932	1328.78	0.009	40.34		38.5229	kd13tca3	Convalescent Kawasaki disease
IPI:IPI00000073.1	Tax_Id=9606 Gene_Symbol=EGF Pro-epidermal growth factor precursor	338	34	1.05172e+08	TIWIANK	423.251	844.487	0.0063	18.8		31.5492	kd13tca2	Convalescent Kawasaki disease
IPI:IPI00000073.1	Tax_Id=9606 Gene_Symbol=EGF Pro-epidermal growth factor precursor	338	34	1.05172e+08	ADLDGVGVK	437.241	872.468	0.0072	32.53		25.7363	kd13tca2	Convalescent Kawasaki disease
IPI:IPI00000073.1	Tax_Id=9606 Gene_Symbol=EGF Pro-epidermal growth factor precursor	338	34	1.05172e+08	FYWTDR	444.21	886.405	0.0073	24.19		36.7236	kd13tca2	Convalescent Kawasaki disease
IPI:IPI00000073.1	Tax_Id=9606 Gene_Symbol=EGF Pro-epidermal growth factor precursor	338	34	1.05172e+08	GIAVHPMAK	462.264	922.514	0.0082	34.33		20.4374	kd13tca2	Convalescent Kawasaki disease
IPI:IPI00000073.1	Tax_Id=9606 Gene_Symbol=EGF Pro-epidermal growth factor precursor	338	34	1.05172e+08	IFYSTWK	472.752	943.489	0.0083	28.65		38.2928	kd13tca2	Convalescent Kawasaki disease
IPI:IPI00000073.1	Tax_Id=9606 Gene_Symbol=EGF Pro-epidermal growth factor precursor	338	34	1.05172e+08	LYWCDAK	478.225	954.436	0.0091	23.61		33.0033	kd13tca2	Convalescent Kawasaki disease
IPI:IPI00000073.1	Tax_Id=9606 Gene_Symbol=EGF Pro-epidermal growth factor precursor	338	34	1.05172e+08	IYFAHTALK	532.807	1063.6	1.013	42.39		30.3017	kd13tca2	Convalescent Kawasaki disease
IPI:IPI00000073.1	Tax_Id=9606 Gene_Symbol=EGF Pro-epidermal growth factor precursor	338	34	1.05172e+08	IESSSLQGLGR	573.814	1145.61	0.0094	59.03		29.456	kd13tca2	Convalescent Kawasaki disease
IPI:IPI00000073.1	Tax_Id=9606 Gene_Symbol=EGF Pro-epidermal growth factor precursor	338	34	1.05172e+08	RIYWVDLER	417.231	1248.67	0.0098	29.5		41.7235	kd13tca2	Convalescent Kawasaki disease
IPI:IPI00000073.1	Tax_Id=9606 Gene_Symbol=EGF Pro-epidermal growth factor precursor	338	34	1.05172e+08	RIYWVDLER	625.344	1248.67	0.0122	31.85		41.6341	kd13tca2	Convalescent Kawasaki disease
IPI:IPI00000073.1	Tax_Id=9606 Gene_Symbol=EGF Pro-epidermal growth factor precursor	338	34	1.05172e+08	ITAVSLDVLDKR	443.933	1328.78	0.0108	45.51		39.2384	kd13tca2	Convalescent Kawasaki disease
IPI:IPI00000073.1	Tax_Id=9606 Gene_Symbol=EGF Pro-epidermal growth factor precursor	338	34	1.05172e+08	AEDDTWEPEQK	674.294	1346.57	0.0116	63		26.4829	kd13tca2	Convalescent Kawasaki disease
IPI:IPI00000073.1	Tax_Id=9606 Gene_Symbol=EGF Pro-epidermal growth factor precursor	338	34	1.05172e+08	QSVIEMANLDGSK	696.339	1390.66	-0.012	33.71		36.4611	kd13tca2	Convalescent Kawasaki disease
IPI:IPI00000073.1	Tax_Id=9606 Gene_Symbol=EGF Pro-epidermal growth factor precursor	338	34	1.05172e+08	RLFWTDTGINPR	492.601	1474.78	0.0128	40		41.1601	kd13tca2	Convalescent Kawasaki disease
IPI:IPI00000073.1	Tax_Id=9606 Gene_Symbol=EGF Pro-epidermal growth factor precursor	338	34	1.05172e+08	INLHSSFVPLGELK	518.633	1552.88	0.015	26.7		44.6759	kd13tca2	Convalescent Kawasaki disease
IPI:IPI00000073.1	Tax_Id=9606 Gene_Symbol=EGF Pro-epidermal growth factor precursor	338	34	1.05172e+08	HPTQHNLFAMSLFGDR	472.483	1885.9	0.0153	32.84	Oxidation (M)	42.0696	kd13tca2	Convalescent Kawasaki disease
IPI:IPI00000073.1	Tax_Id=9606 Gene_Symbol=EGF Pro-epidermal growth factor precursor	338	34	1.05172e+08	LCSDIDECEMGVPVCPPASSK	1176.51	2351.01	1.0124	68.82		38.3493	kd13tca2	Convalescent Kawasaki disease
IPI:IPI00000073.1	Tax_Id=9606 Gene_Symbol=EGF Pro-epidermal growth factor precursor	338	34	1.05172e+08	ADLDGVGVK	437.241	872.468	0.0075	44.9		26.6303	kd13tca1	Convalescent Kawasaki disease
IPI:IPI00000073.1	Tax_Id=9606 Gene_Symbol=EGF Pro-epidermal growth factor precursor	338	34	1.05172e+08	ALLETSEK	445.748	889.482	0.0064	23.3		23.2878	kd13tca1	Convalescent Kawasaki disease
IPI:IPI00000073.1	Tax_Id=9606 Gene_Symbol=EGF Pro-epidermal growth factor precursor	338	34	1.05172e+08	VVHPLAQPK	494.805	987.595	0.0081	13.84		17.9839	kd13tca1	Convalescent Kawasaki disease
IPI:IPI00000073.1	Tax_Id=9606 Gene_Symbol=EGF Pro-epidermal growth factor precursor	338	34	1.05172e+08	IYFAHTALK	532.807	1063.6	1.0131	36.26		31.6301	kd13tca1	Convalescent Kawasaki disease
IPI:IPI00000073.1	Tax_Id=9606 Gene_Symbol=EGF Pro-epidermal growth factor precursor	338	34	1.05172e+08	IITKENISQPR	433.589	1297.75	0.0105	37.93		22.4873	kd13tca1	Convalescent Kawasaki disease
IPI:IPI00000073.1	Tax_Id=9606 Gene_Symbol=EGF Pro-epidermal growth factor precursor	338	34	1.05172e+08	LFWTDTGINPR	660.346	1318.68	0.01	33.57		46.8294	kd13tca1	Convalescent Kawasaki disease
IPI:IPI00000073.1	Tax_Id=9606 Gene_Symbol=EGF Pro-epidermal growth factor precursor	338	34	1.05172e+08	RLFWTDTGINPR	492.601	1474.78	0.0143	51.49		42.1669	kd13tca1	Convalescent Kawasaki disease
IPI:IPI00000073.1	Tax_Id=9606 Gene_Symbol=EGF Pro-epidermal growth factor precursor	338	34	1.05172e+08	INLHSSFVPLGELK	777.444	1552.87	0.0117	21.91		46.0257	kd13tca1	Convalescent Kawasaki disease
IPI:IPI00000073.1	Tax_Id=9606 Gene_Symbol=EGF Pro-epidermal growth factor precursor	338	34	1.05172e+08	INLHSSFVPLGELK	518.633	1552.88	0.0145	27.09		46.0069	kd13tca1	Convalescent Kawasaki disease
IPI:IPI00000073.1	Tax_Id=9606 Gene_Symbol=EGF Pro-epidermal growth factor precursor	338	34	1.05172e+08	YCEDVNECAFWNHGCTLGCK	841.007	2520	1.0228	32.59		41.5423	kd13tca1	Convalescent Kawasaki disease
IPI:IPI00000073.1	Tax_Id=9606 Gene_Symbol=EGF Pro-epidermal growth factor precursor	338	34	1.05172e+08	ENISQPR	422.222	842.43	0.0049	18.99		14.1037	kd3tca2	Convalescent Kawasaki disease
IPI:IPI00000073.1	Tax_Id=9606 Gene_Symbol=EGF Pro-epidermal growth factor precursor	338	34	1.05172e+08	TIWIANK	423.25	844.486	0.005	39.85		31.662	kd3tca2	Convalescent Kawasaki disease
IPI:IPI00000073.1	Tax_Id=9606 Gene_Symbol=EGF Pro-epidermal growth factor precursor	338	34	1.05172e+08	ALLETSEK	445.749	889.482	0.0067	38.94		22.3469	kd3tca2	Convalescent Kawasaki disease
IPI:IPI00000073.1	Tax_Id=9606 Gene_Symbol=EGF Pro-epidermal growth factor precursor	338	34	1.05172e+08	GIAVHPMAK	470.262	938.508	0.0077	44.39	Oxidation (M)	14.5219	kd3tca2	Convalescent Kawasaki disease
IPI:IPI00000073.1	Tax_Id=9606 Gene_Symbol=EGF Pro-epidermal growth factor precursor	338	34	1.05172e+08	IFYSTWK	472.751	943.487	0.0069	42.05		38.1277	kd3tca2	Convalescent Kawasaki disease
IPI:IPI00000073.1	Tax_Id=9606 Gene_Symbol=EGF Pro-epidermal growth factor precursor	338	34	1.05172e+08	LYWCDAK	478.224	954.433	0.0065	17.32		32.7892	kd3tca2	Convalescent Kawasaki disease
IPI:IPI00000073.1	Tax_Id=9606 Gene_Symbol=EGF Pro-epidermal growth factor precursor	338	34	1.05172e+08	VVHPLAQPK	494.805	987.595	0.0083	29.57		17.0635	kd3tca2	Convalescent Kawasaki disease
IPI:IPI00000073.1	Tax_Id=9606 Gene_Symbol=EGF Pro-epidermal growth factor precursor	338	34	1.05172e+08	IYFAHTALK	532.305	1062.59	0.0085	59.45		30.3642	kd3tca2	Convalescent Kawasaki disease
IPI:IPI00000073.1	Tax_Id=9606 Gene_Symbol=EGF Pro-epidermal growth factor precursor	338	34	1.05172e+08	IYWVDLER	547.293	1092.57	0.0107	45.32		46.1299	kd3tca2	Convalescent Kawasaki disease
IPI:IPI00000073.1	Tax_Id=9606 Gene_Symbol=EGF Pro-epidermal growth factor precursor	338	34	1.05172e+08	LFWIQYNR	570.308	1138.6	0.0101	43.87		48.4968	kd3tca2	Convalescent Kawasaki disease
IPI:IPI00000073.1	Tax_Id=9606 Gene_Symbol=EGF Pro-epidermal growth factor precursor	338	34	1.05172e+08	IESSSLQGLGR	574.315	1146.62	1.0117	67.03		29.5627	kd3tca2	Convalescent Kawasaki disease
IPI:IPI00000073.1	Tax_Id=9606 Gene_Symbol=EGF Pro-epidermal growth factor precursor	338	34	1.05172e+08	EDDHHYSVR	579.258	1156.5	0.0112	39.35		11.7868	kd3tca2	Convalescent Kawasaki disease
IPI:IPI00000073.1	Tax_Id=9606 Gene_Symbol=EGF Pro-epidermal growth factor precursor	338	34	1.05172e+08	CHQLVSCPR	386.52	1156.54	1.0109	17.41		18.2521	kd3tca2	Convalescent Kawasaki disease
IPI:IPI00000073.1	Tax_Id=9606 Gene_Symbol=EGF Pro-epidermal growth factor precursor	338	34	1.05172e+08	LFWTDTGINPR	660.346	1318.68	0.011	39.03		45.8722	kd3tca2	Convalescent Kawasaki disease
IPI:IPI00000073.1	Tax_Id=9606 Gene_Symbol=EGF Pro-epidermal growth factor precursor	338	34	1.05172e+08	ITAVSLDVLDKR	444.267	1329.78	1.0138	46.62		39.4231	kd3tca2	Convalescent Kawasaki disease
IPI:IPI00000073.1	Tax_Id=9606 Gene_Symbol=EGF Pro-epidermal growth factor precursor	338	34	1.05172e+08	QSVIEMANLDGSK	695.834	1389.65	0.0095	46.83	Gln->pyro-Glu (N-term Q); Oxidation (M)	36.7055	kd3tca2	Convalescent Kawasaki disease
IPI:IPI00000073.1	Tax_Id=9606 Gene_Symbol=EGF Pro-epidermal growth factor precursor	338	34	1.05172e+08	INLHSSFVPLGELK	518.632	1552.87	0.013	31.94		44.9918	kd3tca2	Convalescent Kawasaki disease
IPI:IPI00000073.1	Tax_Id=9606 Gene_Symbol=EGF Pro-epidermal growth factor precursor	338	34	1.05172e+08	FIFWSSEVAGSLYR	831.426	1660.84	0.0124	33.43		69.8961	kd3tca2	Convalescent Kawasaki disease
IPI:IPI00000073.1	Tax_Id=9606 Gene_Symbol=EGF Pro-epidermal growth factor precursor	338	34	1.05172e+08	HPTQHNLFAMSLFGDR	624.311	1869.91	0.0176	29.94		47.2214	kd3tca2	Convalescent Kawasaki disease
IPI:IPI00000073.1	Tax_Id=9606 Gene_Symbol=EGF Pro-epidermal growth factor precursor	338	34	1.05172e+08	HPTQHNLFAMSLFGDR	936.464	1870.91	1.0194	34.01		47.3181	kd3tca2	Convalescent Kawasaki disease
IPI:IPI00000073.1	Tax_Id=9606 Gene_Symbol=EGF Pro-epidermal growth factor precursor	338	34	1.05172e+08	GSCPQVMER	540.736	1079.46	1.0033	5.91	Oxidation (M)	16.3122	kd3tca4	Convalescent Kawasaki disease
IPI:IPI00000073.1	Tax_Id=9606 Gene_Symbol=EGF Pro-epidermal growth factor precursor	338	34	1.05172e+08	ENISQPR	422.223	842.43	0.0059	35.49		14.5091	kd3tca1	Convalescent Kawasaki disease
IPI:IPI00000073.1	Tax_Id=9606 Gene_Symbol=EGF Pro-epidermal growth factor precursor	338	34	1.05172e+08	GIAVHPMAK	462.264	922.513	0.007	24.96		20.8415	kd3tca1	Convalescent Kawasaki disease
IPI:IPI00000073.1	Tax_Id=9606 Gene_Symbol=EGF Pro-epidermal growth factor precursor	338	34	1.05172e+08	GIAVHPMAK	470.261	938.508	0.0073	38.42	Oxidation (M)	14.9701	kd3tca1	Convalescent Kawasaki disease
IPI:IPI00000073.1	Tax_Id=9606 Gene_Symbol=EGF Pro-epidermal growth factor precursor	338	34	1.05172e+08	LYWCDAK	478.225	954.435	0.0081	10.54		33.4284	kd3tca1	Convalescent Kawasaki disease
IPI:IPI00000073.1	Tax_Id=9606 Gene_Symbol=EGF Pro-epidermal growth factor precursor	338	34	1.05172e+08	IYWVDLER	547.293	1092.57	0.0103	46.39		46.4804	kd3tca1	Convalescent Kawasaki disease
IPI:IPI00000073.1	Tax_Id=9606 Gene_Symbol=EGF Pro-epidermal growth factor precursor	338	34	1.05172e+08	IESSSLQGLGR	573.815	1145.61	0.0108	72.06		30.057	kd3tca1	Convalescent Kawasaki disease
IPI:IPI00000073.1	Tax_Id=9606 Gene_Symbol=EGF Pro-epidermal growth factor precursor	338	34	1.05172e+08	EDDHHYSVR	579.257	1156.5	0.0104	33.51		12.2001	kd3tca1	Convalescent Kawasaki disease
IPI:IPI00000073.1	Tax_Id=9606 Gene_Symbol=EGF Pro-epidermal growth factor precursor	338	34	1.05172e+08	ITAVSLDVLDKR	443.933	1328.78	0.0101	44.73		40.0262	kd3tca1	Convalescent Kawasaki disease
IPI:IPI00000073.1	Tax_Id=9606 Gene_Symbol=EGF Pro-epidermal growth factor precursor	338	34	1.05172e+08	INLHSSFVPLGELK	518.633	1552.88	0.0145	31		45.3383	kd3tca1	Convalescent Kawasaki disease
IPI:IPI00000073.1	Tax_Id=9606 Gene_Symbol=EGF Pro-epidermal growth factor precursor	338	34	1.05172e+08	LVIASSDLIWPSGITIDFLTDK	802.446	2404.32	1.0215	14.78		68.7419	kd3tca1	Convalescent Kawasaki disease
IPI:IPI00000073.1	Tax_Id=9606 Gene_Symbol=EGF Pro-epidermal growth factor precursor	338	34	1.05172e+08	ENISQPR	422.223	842.432	0.0069	15.69		14.9936	kd2tca1	Convalescent Kawasaki disease
IPI:IPI00000073.1	Tax_Id=9606 Gene_Symbol=EGF Pro-epidermal growth factor precursor	338	34	1.05172e+08	TIWIANK	423.25	844.487	0.0059	17.58		32.8788	kd2tca1	Convalescent Kawasaki disease
IPI:IPI00000073.1	Tax_Id=9606 Gene_Symbol=EGF Pro-epidermal growth factor precursor	338	34	1.05172e+08	ADLDGVGVK	437.241	872.466	0.0061	46.3		26.8652	kd2tca1	Convalescent Kawasaki disease
IPI:IPI00000073.1	Tax_Id=9606 Gene_Symbol=EGF Pro-epidermal growth factor precursor	338	34	1.05172e+08	ALLETSEK	445.748	889.482	0.0059	41.58		23.6989	kd2tca1	Convalescent Kawasaki disease
IPI:IPI00000073.1	Tax_Id=9606 Gene_Symbol=EGF Pro-epidermal growth factor precursor	338	34	1.05172e+08	GIAVHPMAK	462.264	922.514	0.0082	22.67		21.5958	kd2tca1	Convalescent Kawasaki disease
IPI:IPI00000073.1	Tax_Id=9606 Gene_Symbol=EGF Pro-epidermal growth factor precursor	338	34	1.05172e+08	GIAVHPMAK	470.261	938.508	0.0074	36.71	Oxidation (M)	15.5731	kd2tca1	Convalescent Kawasaki disease
IPI:IPI00000073.1	Tax_Id=9606 Gene_Symbol=EGF Pro-epidermal growth factor precursor	338	34	1.05172e+08	IFYSTWK	472.751	943.488	0.0073	27.23		39.4138	kd2tca1	Convalescent Kawasaki disease
IPI:IPI00000073.1	Tax_Id=9606 Gene_Symbol=EGF Pro-epidermal growth factor precursor	338	34	1.05172e+08	LYWCDAK	478.224	954.433	0.0059	15.07		34.0963	kd2tca1	Convalescent Kawasaki disease
IPI:IPI00000073.1	Tax_Id=9606 Gene_Symbol=EGF Pro-epidermal growth factor precursor	338	34	1.05172e+08	VVHPLAQPK	494.805	987.594	0.008	14.61		18.6669	kd2tca1	Convalescent Kawasaki disease
IPI:IPI00000073.1	Tax_Id=9606 Gene_Symbol=EGF Pro-epidermal growth factor precursor	338	34	1.05172e+08	IYFAHTALK	532.807	1063.6	1.0124	28.44		31.6722	kd2tca1	Convalescent Kawasaki disease
IPI:IPI00000073.1	Tax_Id=9606 Gene_Symbol=EGF Pro-epidermal growth factor precursor	338	34	1.05172e+08	IYWVDLER	547.293	1092.57	0.0104	46.59		47.0959	kd2tca1	Convalescent Kawasaki disease
IPI:IPI00000073.1	Tax_Id=9606 Gene_Symbol=EGF Pro-epidermal growth factor precursor	338	34	1.05172e+08	LFWIQYNR	570.309	1138.6	0.0112	43.06		49.4921	kd2tca1	Convalescent Kawasaki disease
IPI:IPI00000073.1	Tax_Id=9606 Gene_Symbol=EGF Pro-epidermal growth factor precursor	338	34	1.05172e+08	IESSSLQGLGR	573.815	1145.61	0.0105	45.96		30.58	kd2tca1	Convalescent Kawasaki disease
IPI:IPI00000073.1	Tax_Id=9606 Gene_Symbol=EGF Pro-epidermal growth factor precursor	338	34	1.05172e+08	EDDHHYSVR	579.258	1156.5	0.0114	23.46		12.7716	kd2tca1	Convalescent Kawasaki disease
IPI:IPI00000073.1	Tax_Id=9606 Gene_Symbol=EGF Pro-epidermal growth factor precursor	338	34	1.05172e+08	ITAVSLDVLDKR	665.898	1329.78	1.0146	48.18		40.5855	kd2tca1	Convalescent Kawasaki disease
IPI:IPI00000073.1	Tax_Id=9606 Gene_Symbol=EGF Pro-epidermal growth factor precursor	338	34	1.05172e+08	INLHSSFVPLGELK	518.633	1552.88	0.0143	29.36		46.0921	kd2tca1	Convalescent Kawasaki disease
IPI:IPI00000073.1	Tax_Id=9606 Gene_Symbol=EGF Pro-epidermal growth factor precursor	338	34	1.05172e+08	VFLNGSR	397.216	792.417	0.0045	20.31	Deamidated (NQ)	20.0438	kd1tca4	Convalescent Kawasaki disease
IPI:IPI00000073.1	Tax_Id=9606 Gene_Symbol=EGF Pro-epidermal growth factor precursor	338	34	1.05172e+08	ADLDGVGVK	437.24	872.466	0.0057	37.15		26.5715	kd1tca4	Convalescent Kawasaki disease
IPI:IPI00000073.1	Tax_Id=9606 Gene_Symbol=EGF Pro-epidermal growth factor precursor	338	34	1.05172e+08	ALLETSEK	445.748	889.481	0.0051	26.13		23.3218	kd1tca4	Convalescent Kawasaki disease
IPI:IPI00000073.1	Tax_Id=9606 Gene_Symbol=EGF Pro-epidermal growth factor precursor	338	34	1.05172e+08	IYWVDLER	547.292	1092.57	0.0091	46.71		46.8841	kd1tca4	Convalescent Kawasaki disease
IPI:IPI00000073.1	Tax_Id=9606 Gene_Symbol=EGF Pro-epidermal growth factor precursor	338	34	1.05172e+08	IESSSLQGLGR	573.813	1145.61	0.008	46.7		30.4162	kd1tca4	Convalescent Kawasaki disease
IPI:IPI00000073.1	Tax_Id=9606 Gene_Symbol=EGF Pro-epidermal growth factor precursor	338	34	1.05172e+08	ITAVSLDVLDKR	665.396	1328.78	0.0108	26.56		40.1734	kd1tca4	Convalescent Kawasaki disease
IPI:IPI00000073.1	Tax_Id=9606 Gene_Symbol=EGF Pro-epidermal growth factor precursor	338	34	1.05172e+08	VCNIEKNVSGMAINWINEEVIWSNQQEGIITVTDMK	1395	4181.99	1.0287	13	3 Deamidated (NQ); Oxidation (M)	61.0476	kd1tca4	Convalescent Kawasaki disease
IPI:IPI00000073.1	Tax_Id=9606 Gene_Symbol=EGF Pro-epidermal growth factor precursor	338	34	1.05172e+08	ENISQPR	422.222	842.43	0.0052	24.11		14.0863	kd1tca3	Convalescent Kawasaki disease
IPI:IPI00000073.1	Tax_Id=9606 Gene_Symbol=EGF Pro-epidermal growth factor precursor	338	34	1.05172e+08	GIAVHPMAK	470.261	938.508	0.0072	37.04	Oxidation (M)	14.6342	kd1tca3	Convalescent Kawasaki disease
IPI:IPI00000073.1	Tax_Id=9606 Gene_Symbol=EGF Pro-epidermal growth factor precursor	338	34	1.05172e+08	VVHPLAQPK	494.804	987.593	0.0067	29.34		16.2614	kd1tca3	Convalescent Kawasaki disease
IPI:IPI00000073.1	Tax_Id=9606 Gene_Symbol=EGF Pro-epidermal growth factor precursor	338	34	1.05172e+08	IYWVDLER	547.293	1092.57	0.0106	46.44		45.7643	kd1tca3	Convalescent Kawasaki disease
IPI:IPI00000073.1	Tax_Id=9606 Gene_Symbol=EGF Pro-epidermal growth factor precursor	338	34	1.05172e+08	LGTAWCSCR	555.749	1109.48	0.0087	24.69		27.884	kd1tca3	Convalescent Kawasaki disease
IPI:IPI00000073.1	Tax_Id=9606 Gene_Symbol=EGF Pro-epidermal growth factor precursor	338	34	1.05172e+08	IESSSLQGLGR	573.814	1145.61	0.0093	75.86		29.1662	kd1tca3	Convalescent Kawasaki disease
IPI:IPI00000073.1	Tax_Id=9606 Gene_Symbol=EGF Pro-epidermal growth factor precursor	338	34	1.05172e+08	EDDHHYSVR	579.258	1156.5	0.0108	26.29		11.4493	kd1tca3	Convalescent Kawasaki disease
IPI:IPI00000073.1	Tax_Id=9606 Gene_Symbol=EGF Pro-epidermal growth factor precursor	338	34	1.05172e+08	ITAVSLDVLDKR	443.933	1328.78	0.0109	42.92		39.3796	kd1tca3	Convalescent Kawasaki disease
IPI:IPI00000073.1	Tax_Id=9606 Gene_Symbol=EGF Pro-epidermal growth factor precursor	338	34	1.05172e+08	SCAASGPQPFLLFANSQDIRHMHFDGTDYGTLLSQQMGMVYALDHDPVENK	1436.39	5741.55	-0.0475	3.33	Deamidated (NQ); 2 Oxidation (M)	72.8578	kd1tca3	Convalescent Kawasaki disease
IPI:IPI00000073.1	Tax_Id=9606 Gene_Symbol=EGF Pro-epidermal growth factor precursor	338	34	1.05172e+08	VCNIEK	381.697	761.38	0.0053	30.79		10.5615	kd1tca2	Convalescent Kawasaki disease
IPI:IPI00000073.1	Tax_Id=9606 Gene_Symbol=EGF Pro-epidermal growth factor precursor	338	34	1.05172e+08	SDLNGKR	395.709	789.403	0.0048	19.73	Deamidated (NQ)	5.38439	kd1tca2	Convalescent Kawasaki disease
IPI:IPI00000073.1	Tax_Id=9606 Gene_Symbol=EGF Pro-epidermal growth factor precursor	338	34	1.05172e+08	ENISQPR	422.222	842.43	0.005	26.87		12.953	kd1tca2	Convalescent Kawasaki disease
IPI:IPI00000073.1	Tax_Id=9606 Gene_Symbol=EGF Pro-epidermal growth factor precursor	338	34	1.05172e+08	TIWIANK	423.752	845.489	1.0083	37.78		30.7937	kd1tca2	Convalescent Kawasaki disease
IPI:IPI00000073.1	Tax_Id=9606 Gene_Symbol=EGF Pro-epidermal growth factor precursor	338	34	1.05172e+08	ADLDGVGVK	437.24	872.466	0.0058	56.31		24.7775	kd1tca2	Convalescent Kawasaki disease
IPI:IPI00000073.1	Tax_Id=9606 Gene_Symbol=EGF Pro-epidermal growth factor precursor	338	34	1.05172e+08	ANMDGSQR	439.696	877.378	0.0069	47.78		5.77882	kd1tca2	Convalescent Kawasaki disease
IPI:IPI00000073.1	Tax_Id=9606 Gene_Symbol=EGF Pro-epidermal growth factor precursor	338	34	1.05172e+08	FYWTDR	444.209	886.404	0.0068	24.95		34.5524	kd1tca2	Convalescent Kawasaki disease
IPI:IPI00000073.1	Tax_Id=9606 Gene_Symbol=EGF Pro-epidermal growth factor precursor	338	34	1.05172e+08	ALLETSEK	446.25	890.486	1.0101	38.36		21.5916	kd1tca2	Convalescent Kawasaki disease
IPI:IPI00000073.1	Tax_Id=9606 Gene_Symbol=EGF Pro-epidermal growth factor precursor	338	34	1.05172e+08	ANMDGSQR	447.694	893.373	0.007	10.15	Oxidation (M)	5.09577	kd1tca2	Convalescent Kawasaki disease
IPI:IPI00000073.1	Tax_Id=9606 Gene_Symbol=EGF Pro-epidermal growth factor precursor	338	34	1.05172e+08	GIAVHPMAK	462.263	922.513	0.0066	46.7		19.8836	kd1tca2	Convalescent Kawasaki disease
IPI:IPI00000073.1	Tax_Id=9606 Gene_Symbol=EGF Pro-epidermal growth factor precursor	338	34	1.05172e+08	GIAVHPMAK	470.261	938.508	0.0068	38.58	Oxidation (M)	13.2422	kd1tca2	Convalescent Kawasaki disease
IPI:IPI00000073.1	Tax_Id=9606 Gene_Symbol=EGF Pro-epidermal growth factor precursor	338	34	1.05172e+08	IFYSTWK	472.751	943.488	0.0075	35.78		37.5575	kd1tca2	Convalescent Kawasaki disease
IPI:IPI00000073.1	Tax_Id=9606 Gene_Symbol=EGF Pro-epidermal growth factor precursor	338	34	1.05172e+08	LYWCDAK	478.224	954.434	0.0067	26.61		32.0645	kd1tca2	Convalescent Kawasaki disease
IPI:IPI00000073.1	Tax_Id=9606 Gene_Symbol=EGF Pro-epidermal growth factor precursor	338	34	1.05172e+08	VVHPLAQPK	494.804	987.594	0.0076	44.33		16.395	kd1tca2	Convalescent Kawasaki disease
IPI:IPI00000073.1	Tax_Id=9606 Gene_Symbol=EGF Pro-epidermal growth factor precursor	338	34	1.05172e+08	IYFAHTALK	532.305	1062.6	0.0091	43.81		29.8858	kd1tca2	Convalescent Kawasaki disease
IPI:IPI00000073.1	Tax_Id=9606 Gene_Symbol=EGF Pro-epidermal growth factor precursor	338	34	1.05172e+08	IYWVDLER	547.292	1092.57	0.0101	43.35		45.6875	kd1tca2	Convalescent Kawasaki disease
IPI:IPI00000073.1	Tax_Id=9606 Gene_Symbol=EGF Pro-epidermal growth factor precursor	338	34	1.05172e+08	LGTAWCSCR	555.75	1109.49	0.0109	53.02		27.8562	kd1tca2	Convalescent Kawasaki disease
IPI:IPI00000073.1	Tax_Id=9606 Gene_Symbol=EGF Pro-epidermal growth factor precursor	338	34	1.05172e+08	LFWIQYNR	570.309	1138.6	0.011	54.39		48.2308	kd1tca2	Convalescent Kawasaki disease
IPI:IPI00000073.1	Tax_Id=9606 Gene_Symbol=EGF Pro-epidermal growth factor precursor	338	34	1.05172e+08	IESSSLQGLGR	573.814	1145.61	0.0091	79.17		29.1151	kd1tca2	Convalescent Kawasaki disease
IPI:IPI00000073.1	Tax_Id=9606 Gene_Symbol=EGF Pro-epidermal growth factor precursor	338	34	1.05172e+08	CHQLVSCPR	386.186	1155.54	0.0076	22.48		17.6684	kd1tca2	Convalescent Kawasaki disease
IPI:IPI00000073.1	Tax_Id=9606 Gene_Symbol=EGF Pro-epidermal growth factor precursor	338	34	1.05172e+08	RIYWVDLER	625.344	1248.67	0.0114	26.93		39.9454	kd1tca2	Convalescent Kawasaki disease
IPI:IPI00000073.1	Tax_Id=9606 Gene_Symbol=EGF Pro-epidermal growth factor precursor	338	34	1.05172e+08	ITAVSLDVLDKR	443.933	1328.78	0.0109	45.19		38.6128	kd1tca2	Convalescent Kawasaki disease
IPI:IPI00000073.1	Tax_Id=9606 Gene_Symbol=EGF Pro-epidermal growth factor precursor	338	34	1.05172e+08	ITAVSLDVLDKR	665.396	1328.78	0.0117	60.34		38.581	kd1tca2	Convalescent Kawasaki disease
IPI:IPI00000073.1	Tax_Id=9606 Gene_Symbol=EGF Pro-epidermal growth factor precursor	338	34	1.05172e+08	QSVIEMANLDGSK	704.35	1406.69	0.014	51.72	Oxidation (M)	29.3886	kd1tca2	Convalescent Kawasaki disease
IPI:IPI00000073.1	Tax_Id=9606 Gene_Symbol=EGF Pro-epidermal growth factor precursor	338	34	1.05172e+08	INLHSSFVPLGELK	518.632	1552.88	0.0139	30.26		44.5304	kd1tca2	Convalescent Kawasaki disease
IPI:IPI00000073.1	Tax_Id=9606 Gene_Symbol=EGF Pro-epidermal growth factor precursor	338	34	1.05172e+08	FIFWSSEVAGSLYR	831.427	1660.84	0.0151	107.53		57.9425	kd1tca2	Convalescent Kawasaki disease
IPI:IPI00000073.1	Tax_Id=9606 Gene_Symbol=EGF Pro-epidermal growth factor precursor	338	34	1.05172e+08	HPTQHNLFAMSLFGDR	624.646	1870.92	1.0212	70.16		46.8353	kd1tca2	Convalescent Kawasaki disease
IPI:IPI00000073.1	Tax_Id=9606 Gene_Symbol=EGF Pro-epidermal growth factor precursor	338	34	1.05172e+08	SCAASGPQPFLLFANSQDIR	727.366	2179.08	1.0246	86.44		54.57	kd1tca2	Convalescent Kawasaki disease
IPI:IPI00000073.1	Tax_Id=9606 Gene_Symbol=EGF Pro-epidermal growth factor precursor	338	34	1.05172e+08	HMHFDGTDYGTLLSQQMGMVYALDHDPVENK	896.655	3582.59	1.0367	38.23	Deamidated (NQ); 2 Oxidation (M)	49.4341	kd1tca2	Convalescent Kawasaki disease
IPI:IPI00000073.1	Tax_Id=9606 Gene_Symbol=EGF Pro-epidermal growth factor precursor	338	34	1.05172e+08	TIWIANK	423.251	844.487	0.0068	15.86		32.3361	kd1hmw2	Convalescent Kawasaki disease
IPI:IPI00000073.1	Tax_Id=9606 Gene_Symbol=EGF Pro-epidermal growth factor precursor	338	34	1.05172e+08	ADLDGVGVK	437.241	872.467	0.007	45.89		26.542	kd1hmw2	Convalescent Kawasaki disease
IPI:IPI00000073.1	Tax_Id=9606 Gene_Symbol=EGF Pro-epidermal growth factor precursor	338	34	1.05172e+08	GIAVHPMAK	462.264	922.514	0.0079	43.31		21.019	kd1hmw2	Convalescent Kawasaki disease
IPI:IPI00000073.1	Tax_Id=9606 Gene_Symbol=EGF Pro-epidermal growth factor precursor	338	34	1.05172e+08	GIAVHPMAK	470.763	939.512	1.011	28.75	Oxidation (M)	15.0962	kd1hmw2	Convalescent Kawasaki disease
IPI:IPI00000073.1	Tax_Id=9606 Gene_Symbol=EGF Pro-epidermal growth factor precursor	338	34	1.05172e+08	IFYSTWK	472.751	943.488	0.0075	21.59		38.8239	kd1hmw2	Convalescent Kawasaki disease
IPI:IPI00000073.1	Tax_Id=9606 Gene_Symbol=EGF Pro-epidermal growth factor precursor	338	34	1.05172e+08	LYWCDAK	478.224	954.434	0.0074	20.37		33.8185	kd1hmw2	Convalescent Kawasaki disease
IPI:IPI00000073.1	Tax_Id=9606 Gene_Symbol=EGF Pro-epidermal growth factor precursor	338	34	1.05172e+08	RFYWTDR	522.261	1042.51	0.0087	19.57		33.157	kd1hmw2	Convalescent Kawasaki disease
IPI:IPI00000073.1	Tax_Id=9606 Gene_Symbol=EGF Pro-epidermal growth factor precursor	338	34	1.05172e+08	IYFAHTALK	532.807	1063.6	1.0127	45.62		31.1306	kd1hmw2	Convalescent Kawasaki disease
IPI:IPI00000073.1	Tax_Id=9606 Gene_Symbol=EGF Pro-epidermal growth factor precursor	338	34	1.05172e+08	IESSSLQGLGR	573.815	1145.62	0.0113	83.1		30.2493	kd1hmw2	Convalescent Kawasaki disease
IPI:IPI00000073.1	Tax_Id=9606 Gene_Symbol=EGF Pro-epidermal growth factor precursor	338	34	1.05172e+08	CHQLVSCPR	386.52	1156.54	1.0111	24.27		18.9617	kd1hmw2	Convalescent Kawasaki disease
IPI:IPI00000073.1	Tax_Id=9606 Gene_Symbol=EGF Pro-epidermal growth factor precursor	338	34	1.05172e+08	RLGTAWCSCR	633.801	1265.59	0.0121	27.48		26.498	kd1hmw2	Convalescent Kawasaki disease
IPI:IPI00000073.1	Tax_Id=9606 Gene_Symbol=EGF Pro-epidermal growth factor precursor	338	34	1.05172e+08	ITAVSLDVLDKR	443.933	1328.78	0.011	48.36		39.918	kd1hmw2	Convalescent Kawasaki disease
IPI:IPI00000073.1	Tax_Id=9606 Gene_Symbol=EGF Pro-epidermal growth factor precursor	338	34	1.05172e+08	RLFWTDTGINPR	738.397	1474.78	0.0117	35.01		41.5499	kd1hmw2	Convalescent Kawasaki disease
IPI:IPI00000073.1	Tax_Id=9606 Gene_Symbol=EGF Pro-epidermal growth factor precursor	338	34	1.05172e+08	RLFWTDTGINPR	492.601	1474.78	0.0124	39.37		41.6074	kd1hmw2	Convalescent Kawasaki disease
IPI:IPI00000073.1	Tax_Id=9606 Gene_Symbol=EGF Pro-epidermal growth factor precursor	338	34	1.05172e+08	SCAASGPQPFLLFANSQDIR	727.361	2179.06	1.0091	42.55		53.9187	kd1hmw2	Convalescent Kawasaki disease
IPI:IPI00000073.1	Tax_Id=9606 Gene_Symbol=EGF Pro-epidermal growth factor precursor	338	34	1.05172e+08	SCAASGPQPFLLFANSQDIR	1090.54	2179.07	1.0145	26.27		53.885	kd1hmw2	Convalescent Kawasaki disease
IPI:IPI00000073.1	Tax_Id=9606 Gene_Symbol=EGF Pro-epidermal growth factor precursor	338	34	1.05172e+08	HTGKDMVR	480.744	959.474	1.0084	15.25	Oxidation (M)	14.8265	kd1hmw5	Convalescent Kawasaki disease
IPI:IPI00000073.1	Tax_Id=9606 Gene_Symbol=EGF Pro-epidermal growth factor precursor	338	34	1.05172e+08	IESSSLQGLGR	573.815	1145.62	0.0114	74.7		30.2467	kd1hmw5	Convalescent Kawasaki disease
IPI:IPI00000073.1	Tax_Id=9606 Gene_Symbol=EGF Pro-epidermal growth factor precursor	338	34	1.05172e+08	VCNIEKNVSGMAINWINEEVIWSNQQEGIITVTDMK	1394.99	4181.95	-0.0007	8.73	4 Deamidated (NQ); Oxidation (M)	60.599	kd1hmw5	Convalescent Kawasaki disease
IPI:IPI00000073.1	Tax_Id=9606 Gene_Symbol=EGF Pro-epidermal growth factor precursor	338	34	1.05172e+08	ADLDGVGVK	437.24	872.466	0.0057	37.19		26.8792	kd2hmw1	Convalescent Kawasaki disease
IPI:IPI00000073.1	Tax_Id=9606 Gene_Symbol=EGF Pro-epidermal growth factor precursor	338	34	1.05172e+08	GIAVHPMAK	462.264	922.513	0.0074	28.13		21.5134	kd2hmw1	Convalescent Kawasaki disease
IPI:IPI00000073.1	Tax_Id=9606 Gene_Symbol=EGF Pro-epidermal growth factor precursor	338	34	1.05172e+08	GIAVHPMAK	470.261	938.508	0.0071	36.97	Oxidation (M)	15.8296	kd2hmw1	Convalescent Kawasaki disease
IPI:IPI00000073.1	Tax_Id=9606 Gene_Symbol=EGF Pro-epidermal growth factor precursor	338	34	1.05172e+08	IFYSTWK	472.752	943.489	0.0083	20.9		39.3332	kd2hmw1	Convalescent Kawasaki disease
IPI:IPI00000073.1	Tax_Id=9606 Gene_Symbol=EGF Pro-epidermal growth factor precursor	338	34	1.05172e+08	LYWCDAK	478.225	954.435	0.0082	10.34		34.0391	kd2hmw1	Convalescent Kawasaki disease
IPI:IPI00000073.1	Tax_Id=9606 Gene_Symbol=EGF Pro-epidermal growth factor precursor	338	34	1.05172e+08	RFYWTDR	522.261	1042.51	0.0096	18.16		33.657	kd2hmw1	Convalescent Kawasaki disease
IPI:IPI00000073.1	Tax_Id=9606 Gene_Symbol=EGF Pro-epidermal growth factor precursor	338	34	1.05172e+08	IYFAHTALK	532.304	1062.59	0.0076	23.72		31.6089	kd2hmw1	Convalescent Kawasaki disease
IPI:IPI00000073.1	Tax_Id=9606 Gene_Symbol=EGF Pro-epidermal growth factor precursor	338	34	1.05172e+08	IYWVDLER	547.293	1092.57	0.0104	40.88		46.8718	kd2hmw1	Convalescent Kawasaki disease
IPI:IPI00000073.1	Tax_Id=9606 Gene_Symbol=EGF Pro-epidermal growth factor precursor	338	34	1.05172e+08	EDDHHYSVR	579.257	1156.5	0.0094	12.35		13.646	kd2hmw1	Convalescent Kawasaki disease
IPI:IPI00000073.1	Tax_Id=9606 Gene_Symbol=EGF Pro-epidermal growth factor precursor	338	34	1.05172e+08	ITAVSLDVLDKR	443.933	1328.78	0.0101	39.55		40.3079	kd2hmw1	Convalescent Kawasaki disease
IPI:IPI00000073.1	Tax_Id=9606 Gene_Symbol=EGF Pro-epidermal growth factor precursor	338	34	1.05172e+08	RLFWTDTGINPR	492.601	1474.78	0.0134	36.59		42.0408	kd2hmw1	Convalescent Kawasaki disease
IPI:IPI00000073.1	Tax_Id=9606 Gene_Symbol=EGF Pro-epidermal growth factor precursor	338	34	1.05172e+08	ENISQPR	422.223	842.432	0.0073	19		14.5689	kd1hmw3	Convalescent Kawasaki disease
IPI:IPI00000073.1	Tax_Id=9606 Gene_Symbol=EGF Pro-epidermal growth factor precursor	338	34	1.05172e+08	ADLDGVGVK	437.241	872.467	0.0068	45.01		26.1473	kd1hmw3	Convalescent Kawasaki disease
IPI:IPI00000073.1	Tax_Id=9606 Gene_Symbol=EGF Pro-epidermal growth factor precursor	338	34	1.05172e+08	GIAVHPMAK	470.262	938.509	0.008	32.55	Oxidation (M)	14.6823	kd1hmw3	Convalescent Kawasaki disease
IPI:IPI00000073.1	Tax_Id=9606 Gene_Symbol=EGF Pro-epidermal growth factor precursor	338	34	1.05172e+08	VVHPLAQPK	494.805	987.596	0.0091	19.24		17.2812	kd1hmw3	Convalescent Kawasaki disease
IPI:IPI00000073.1	Tax_Id=9606 Gene_Symbol=EGF Pro-epidermal growth factor precursor	338	34	1.05172e+08	IYWVDLER	547.794	1093.57	1.0136	42.43		46.3795	kd1hmw3	Convalescent Kawasaki disease
IPI:IPI00000073.1	Tax_Id=9606 Gene_Symbol=EGF Pro-epidermal growth factor precursor	338	34	1.05172e+08	LFWTDTGINPR	660.347	1318.68	0.0119	55.36		46.0625	kd1hmw3	Convalescent Kawasaki disease
IPI:IPI00000073.1	Tax_Id=9606 Gene_Symbol=EGF Pro-epidermal growth factor precursor	338	34	1.05172e+08	ITAVSLDVLDKR	665.898	1329.78	1.0142	51.22		39.641	kd1hmw3	Convalescent Kawasaki disease
IPI:IPI00000073.1	Tax_Id=9606 Gene_Symbol=EGF Pro-epidermal growth factor precursor	338	34	1.05172e+08	VCNIEKNVSGMAINWINEEVIWSNQQEGIITVTDMK	1394.98	4181.93	0.9658	11.74	3 Deamidated (NQ); Oxidation (M)	60.6996	kd1hmw3	Convalescent Kawasaki disease
IPI:IPI00000073.1	Tax_Id=9606 Gene_Symbol=EGF Pro-epidermal growth factor precursor	338	34	1.05172e+08	ADLDGVGVK	873.463	872.455	-0.0049	18.86		26.4849	kd1hmw4	Convalescent Kawasaki disease
IPI:IPI00000073.1	Tax_Id=9606 Gene_Symbol=EGF Pro-epidermal growth factor precursor	338	34	1.05172e+08	VVHPLAQPK	494.805	987.595	0.0087	17.9		18.0099	kd1hmw4	Convalescent Kawasaki disease
IPI:IPI00000073.1	Tax_Id=9606 Gene_Symbol=EGF Pro-epidermal growth factor precursor	338	34	1.05172e+08	IYWVDLER	547.292	1092.57	0.0099	43.78		46.6972	kd1hmw4	Convalescent Kawasaki disease
IPI:IPI00000073.1	Tax_Id=9606 Gene_Symbol=EGF Pro-epidermal growth factor precursor	338	34	1.05172e+08	LFWIQYNR	570.811	1139.61	1.0147	59.86		49.0546	kd1hmw4	Convalescent Kawasaki disease
IPI:IPI00000073.1	Tax_Id=9606 Gene_Symbol=EGF Pro-epidermal growth factor precursor	338	34	1.05172e+08	ITAVSLDVLDKR	443.933	1328.78	0.0119	43.96		39.9359	kd1hmw4	Convalescent Kawasaki disease
IPI:IPI00000073.1	Tax_Id=9606 Gene_Symbol=EGF Pro-epidermal growth factor precursor	338	34	1.05172e+08	INLHSSFVPLGELK	777.445	1552.88	0.0149	31.23		45.4808	kd1hmw4	Convalescent Kawasaki disease
IPI:IPI00000073.1	Tax_Id=9606 Gene_Symbol=EGF Pro-epidermal growth factor precursor	338	34	1.05172e+08	FIFWSSEVAGSLYR	831.428	1660.84	0.0162	18.98		57.5547	kd1hmw4	Convalescent Kawasaki disease
IPI:IPI00000073.1	Tax_Id=9606 Gene_Symbol=EGF Pro-epidermal growth factor precursor	338	34	1.05172e+08	IYFAHTALK	532.306	1062.6	0.0105	33.46		30.3989	kd4hmw4	Convalescent Kawasaki disease
IPI:IPI00000073.1	Tax_Id=9606 Gene_Symbol=EGF Pro-epidermal growth factor precursor	338	34	1.05172e+08	IESSSLQGLGR	573.815	1145.62	0.0114	81.16		29.5861	kd4hmw4	Convalescent Kawasaki disease
IPI:IPI00000073.1	Tax_Id=9606 Gene_Symbol=EGF Pro-epidermal growth factor precursor	338	34	1.05172e+08	IDTEGTNYEQLVVDAGVSVIMDFHYNEKR	836.909	3343.61	1.0354	25.87	Deamidated (NQ)	67.4904	kd4hmw4	Convalescent Kawasaki disease
IPI:IPI00000073.1	Tax_Id=9606 Gene_Symbol=EGF Pro-epidermal growth factor precursor	338	34	1.05172e+08	ADLDGVGVK	437.241	872.467	0.0069	46.74		22.9854	kd5hmw1	Convalescent Kawasaki disease
IPI:IPI00000073.1	Tax_Id=9606 Gene_Symbol=EGF Pro-epidermal growth factor precursor	338	34	1.05172e+08	ALLETSEK	445.748	889.482	0.0062	26.43		18.2949	kd5hmw1	Convalescent Kawasaki disease
IPI:IPI00000073.1	Tax_Id=9606 Gene_Symbol=EGF Pro-epidermal growth factor precursor	338	34	1.05172e+08	GIAVHPMAK	462.264	922.513	0.0073	45		17.2989	kd5hmw1	Convalescent Kawasaki disease
IPI:IPI00000073.1	Tax_Id=9606 Gene_Symbol=EGF Pro-epidermal growth factor precursor	338	34	1.05172e+08	GIAVHPMAK	470.261	938.508	0.0067	33.74	Oxidation (M)	8.49872	kd5hmw1	Convalescent Kawasaki disease
IPI:IPI00000073.1	Tax_Id=9606 Gene_Symbol=EGF Pro-epidermal growth factor precursor	338	34	1.05172e+08	VVHPLAQPK	494.805	987.596	0.0091	24.55		12.8057	kd5hmw1	Convalescent Kawasaki disease
IPI:IPI00000073.1	Tax_Id=9606 Gene_Symbol=EGF Pro-epidermal growth factor precursor	338	34	1.05172e+08	IYWVDLER	547.293	1092.57	0.0103	42.39		42.7996	kd5hmw1	Convalescent Kawasaki disease
IPI:IPI00000073.1	Tax_Id=9606 Gene_Symbol=EGF Pro-epidermal growth factor precursor	338	34	1.05172e+08	CHQLVSCPR	578.776	1155.54	0.0104	35.16		14.5852	kd5hmw1	Convalescent Kawasaki disease
IPI:IPI00000073.1	Tax_Id=9606 Gene_Symbol=EGF Pro-epidermal growth factor precursor	338	34	1.05172e+08	INLHSSFVPLGELK	518.633	1552.88	0.0144	25.92		41.7736	kd5hmw1	Convalescent Kawasaki disease
IPI:IPI00000073.1	Tax_Id=9606 Gene_Symbol=EGF Pro-epidermal growth factor precursor	338	34	1.05172e+08	ADLDGVGVK	437.241	872.467	0.0064	50.09		26.4098	kd2hmw2	Convalescent Kawasaki disease
IPI:IPI00000073.1	Tax_Id=9606 Gene_Symbol=EGF Pro-epidermal growth factor precursor	338	34	1.05172e+08	FYWTDR	444.21	886.404	0.0071	40.33		36.873	kd2hmw2	Convalescent Kawasaki disease
IPI:IPI00000073.1	Tax_Id=9606 Gene_Symbol=EGF Pro-epidermal growth factor precursor	338	34	1.05172e+08	ALLETSEK	445.748	889.482	0.0063	29.26		23.3069	kd2hmw2	Convalescent Kawasaki disease
IPI:IPI00000073.1	Tax_Id=9606 Gene_Symbol=EGF Pro-epidermal growth factor precursor	338	34	1.05172e+08	GIAVHPMAK	462.264	922.514	0.0081	43.14		20.9386	kd2hmw2	Convalescent Kawasaki disease
IPI:IPI00000073.1	Tax_Id=9606 Gene_Symbol=EGF Pro-epidermal growth factor precursor	338	34	1.05172e+08	GIAVHPMAK	470.763	939.512	1.011	37.16	Oxidation (M)	15.1166	kd2hmw2	Convalescent Kawasaki disease
IPI:IPI00000073.1	Tax_Id=9606 Gene_Symbol=EGF Pro-epidermal growth factor precursor	338	34	1.05172e+08	IFYSTWK	472.751	943.488	0.0079	25.25		38.7364	kd2hmw2	Convalescent Kawasaki disease
IPI:IPI00000073.1	Tax_Id=9606 Gene_Symbol=EGF Pro-epidermal growth factor precursor	338	34	1.05172e+08	RFYWTDR	522.26	1042.51	0.0079	19.54		32.9197	kd2hmw2	Convalescent Kawasaki disease
IPI:IPI00000073.1	Tax_Id=9606 Gene_Symbol=EGF Pro-epidermal growth factor precursor	338	34	1.05172e+08	IYFAHTALK	532.807	1063.6	1.0134	53.53		31.0623	kd2hmw2	Convalescent Kawasaki disease
IPI:IPI00000073.1	Tax_Id=9606 Gene_Symbol=EGF Pro-epidermal growth factor precursor	338	34	1.05172e+08	IYWVDLER	547.293	1092.57	0.0104	47.2		46.5075	kd2hmw2	Convalescent Kawasaki disease
IPI:IPI00000073.1	Tax_Id=9606 Gene_Symbol=EGF Pro-epidermal growth factor precursor	338	34	1.05172e+08	IESSSLQGLGR	573.815	1145.62	0.0113	71.26		30.4703	kd2hmw2	Convalescent Kawasaki disease
IPI:IPI00000073.1	Tax_Id=9606 Gene_Symbol=EGF Pro-epidermal growth factor precursor	338	34	1.05172e+08	ITAVSLDVLDKR	443.933	1328.78	0.0109	46.01		39.9299	kd2hmw2	Convalescent Kawasaki disease
IPI:IPI00000073.1	Tax_Id=9606 Gene_Symbol=EGF Pro-epidermal growth factor precursor	338	34	1.05172e+08	AEDDTWEPEQK	674.295	1346.57	0.012	11.75		27.4463	kd2hmw2	Convalescent Kawasaki disease
IPI:IPI00000073.1	Tax_Id=9606 Gene_Symbol=EGF Pro-epidermal growth factor precursor	338	34	1.05172e+08	RLFWTDTGINPR	492.6	1474.78	0.0114	33.53		41.6521	kd2hmw2	Convalescent Kawasaki disease
IPI:IPI00000073.1	Tax_Id=9606 Gene_Symbol=EGF Pro-epidermal growth factor precursor	338	34	1.05172e+08	INLHSSFVPLGELK	518.633	1552.88	0.0148	33.2		45.4197	kd2hmw2	Convalescent Kawasaki disease
IPI:IPI00000073.1	Tax_Id=9606 Gene_Symbol=EGF Pro-epidermal growth factor precursor	338	34	1.05172e+08	FIFWSSEVAGSLYR	831.426	1660.84	0.0122	30.64		57.325	kd2hmw2	Convalescent Kawasaki disease
IPI:IPI00000073.1	Tax_Id=9606 Gene_Symbol=EGF Pro-epidermal growth factor precursor	338	34	1.05172e+08	HPTQHNLFAMSLFGDR	624.646	1870.92	1.0214	72.34		47.8666	kd2hmw2	Convalescent Kawasaki disease
IPI:IPI00000073.1	Tax_Id=9606 Gene_Symbol=EGF Pro-epidermal growth factor precursor	338	34	1.05172e+08	SCAASGPQPFLLFANSQDIR	727.694	2180.06	1.0235	58.7	Deamidated (NQ)	53.9327	kd2hmw2	Convalescent Kawasaki disease
IPI:IPI00000073.1	Tax_Id=9606 Gene_Symbol=EGF Pro-epidermal growth factor precursor	338	34	1.05172e+08	QEPQLCGMGTEQGCWIPVSSDK	1262.54	2523.07	0.9805	12.83	Oxidation (M)	21.7151	kd2hmw2	Convalescent Kawasaki disease
IPI:IPI00000073.1	Tax_Id=9606 Gene_Symbol=EGF Pro-epidermal growth factor precursor	338	34	1.05172e+08	IESSSLQGLGRLVIASSDLIWPSGITIDFLTDK	1178.3	3531.87	0.9846	12.26		58.1074	kd2hmw2	Convalescent Kawasaki disease
IPI:IPI00000073.1	Tax_Id=9606 Gene_Symbol=EGF Pro-epidermal growth factor precursor	338	34	1.05172e+08	ADLDGVGVK	437.241	872.467	0.0069	45.1		25.4698	kd4hmw2	Convalescent Kawasaki disease
IPI:IPI00000073.1	Tax_Id=9606 Gene_Symbol=EGF Pro-epidermal growth factor precursor	338	34	1.05172e+08	ALLETSEK	445.749	889.482	0.0068	18.95		22.166	kd4hmw2	Convalescent Kawasaki disease
IPI:IPI00000073.1	Tax_Id=9606 Gene_Symbol=EGF Pro-epidermal growth factor precursor	338	34	1.05172e+08	VVHPLAQPK	494.805	987.596	0.0096	16.12		16.8696	kd4hmw2	Convalescent Kawasaki disease
IPI:IPI00000073.1	Tax_Id=9606 Gene_Symbol=EGF Pro-epidermal growth factor precursor	338	34	1.05172e+08	IYFAHTALK	532.305	1062.6	0.0091	14.32		30.0677	kd4hmw2	Convalescent Kawasaki disease
IPI:IPI00000073.1	Tax_Id=9606 Gene_Symbol=EGF Pro-epidermal growth factor precursor	338	34	1.05172e+08	IYWVDLER	547.292	1092.57	0.0088	42.69		45.5211	kd4hmw2	Convalescent Kawasaki disease
IPI:IPI00000073.1	Tax_Id=9606 Gene_Symbol=EGF Pro-epidermal growth factor precursor	338	34	1.05172e+08	ADLDGVGVK	873.465	872.458	-0.0025	16.65		25.6798	kd4hmw3	Convalescent Kawasaki disease
IPI:IPI00000073.1	Tax_Id=9606 Gene_Symbol=EGF Pro-epidermal growth factor precursor	338	34	1.05172e+08	ADLDGVGVK	437.239	872.464	0.0033	30.44		25.7253	kd4hmw3	Convalescent Kawasaki disease
IPI:IPI00000073.1	Tax_Id=9606 Gene_Symbol=EGF Pro-epidermal growth factor precursor	338	34	1.05172e+08	GIAVHPMAK	470.262	938.509	0.0081	27.19	Oxidation (M)	14.4341	kd4hmw3	Convalescent Kawasaki disease
IPI:IPI00000073.1	Tax_Id=9606 Gene_Symbol=EGF Pro-epidermal growth factor precursor	338	34	1.05172e+08	IYFAHTALK	532.304	1062.59	0.0079	14.59		30.4402	kd4hmw3	Convalescent Kawasaki disease
IPI:IPI00000073.1	Tax_Id=9606 Gene_Symbol=EGF Pro-epidermal growth factor precursor	338	34	1.05172e+08	IYWVDLER	547.293	1092.57	0.0102	30.64		45.8537	kd4hmw3	Convalescent Kawasaki disease
IPI:IPI00000073.1	Tax_Id=9606 Gene_Symbol=EGF Pro-epidermal growth factor precursor	338	34	1.05172e+08	INLHSSFVPLGELK	777.446	1552.88	0.0153	44.02		44.9172	kd4hmw3	Convalescent Kawasaki disease
IPI:IPI00000073.1	Tax_Id=9606 Gene_Symbol=EGF Pro-epidermal growth factor precursor	338	34	1.05172e+08	IDTEGTNYEQLVVDAGVSVIMDFHYNEKR	836.663	3342.62	1.036	10.88		67.4607	kd4hmw3	Convalescent Kawasaki disease
IPI:IPI00000073.1	Tax_Id=9606 Gene_Symbol=EGF Pro-epidermal growth factor precursor	338	34	1.05172e+08	IESSSLQGLGR	574.312	1146.61	1.0052	62.35		29.3272	kd2hmw4_100325220055	Convalescent Kawasaki disease
IPI:IPI00000073.1	Tax_Id=9606 Gene_Symbol=EGF Pro-epidermal growth factor precursor	338	34	1.05172e+08	FIFWSSEVAGSLYR	831.924	1661.83	1.0075	9.75		56.3356	kd2hmw4_100325220055	Convalescent Kawasaki disease
IPI:IPI00000073.1	Tax_Id=9606 Gene_Symbol=EGF Pro-epidermal growth factor precursor	338	34	1.05172e+08	IESSSLQGLGR	573.815	1145.61	0.0108	53.71		29.4923	kd2hmw5_100325233819	Convalescent Kawasaki disease
IPI:IPI00000073.1	Tax_Id=9606 Gene_Symbol=EGF Pro-epidermal growth factor precursor	338	34	1.05172e+08	IDTEGTNYEQLVVDAGVSVIMDFHYNEKR	836.661	3342.61	1.026	13.44		68.1974	kd2hmw5_100325233819	Convalescent Kawasaki disease
IPI:IPI00000073.1	Tax_Id=9606 Gene_Symbol=EGF Pro-epidermal growth factor precursor	338	34	1.05172e+08	IDTEGTNYEQLVVDAGVSVIMDFHYNEKR	840.661	3358.61	1.0316	19.35	Oxidation (M)	64.8839	kd2hmw5_100325233819	Convalescent Kawasaki disease
IPI:IPI00000073.1	Tax_Id=9606 Gene_Symbol=EGF Pro-epidermal growth factor precursor	338	34	1.05172e+08	GFAGDGK	651.315	650.307	0.0049	37.66		6.05455	kd5hmw2	Convalescent Kawasaki disease
IPI:IPI00000073.1	Tax_Id=9606 Gene_Symbol=EGF Pro-epidermal growth factor precursor	338	34	1.05172e+08	ENISQPR	422.223	842.431	0.0061	32.58		11.0657	kd5hmw2	Convalescent Kawasaki disease
IPI:IPI00000073.1	Tax_Id=9606 Gene_Symbol=EGF Pro-epidermal growth factor precursor	338	34	1.05172e+08	ADLDGVGVK	437.241	872.468	0.0071	47.62		24.3027	kd5hmw2	Convalescent Kawasaki disease
IPI:IPI00000073.1	Tax_Id=9606 Gene_Symbol=EGF Pro-epidermal growth factor precursor	338	34	1.05172e+08	FYWTDR	444.21	886.405	0.0073	22.96		32.9616	kd5hmw2	Convalescent Kawasaki disease
IPI:IPI00000073.1	Tax_Id=9606 Gene_Symbol=EGF Pro-epidermal growth factor precursor	338	34	1.05172e+08	ALLETSEK	446.25	890.486	1.0103	40.33		20.2152	kd5hmw2	Convalescent Kawasaki disease
IPI:IPI00000073.1	Tax_Id=9606 Gene_Symbol=EGF Pro-epidermal growth factor precursor	338	34	1.05172e+08	GIAVHPMAK	462.264	922.514	0.0082	33.06		18.3714	kd5hmw2	Convalescent Kawasaki disease
IPI:IPI00000073.1	Tax_Id=9606 Gene_Symbol=EGF Pro-epidermal growth factor precursor	338	34	1.05172e+08	GIAVHPMAK	470.261	938.508	0.0075	6.38	Oxidation (M)	11.0495	kd5hmw2	Convalescent Kawasaki disease
IPI:IPI00000073.1	Tax_Id=9606 Gene_Symbol=EGF Pro-epidermal growth factor precursor	338	34	1.05172e+08	GIAVHPMAK	470.262	938.509	0.008	36.51	Oxidation (M)	18.5109	kd5hmw2	Convalescent Kawasaki disease
IPI:IPI00000073.1	Tax_Id=9606 Gene_Symbol=EGF Pro-epidermal growth factor precursor	338	34	1.05172e+08	VVHPLAQPK	494.805	987.596	0.0093	27.59		14.7985	kd5hmw2	Convalescent Kawasaki disease
IPI:IPI00000073.1	Tax_Id=9606 Gene_Symbol=EGF Pro-epidermal growth factor precursor	338	34	1.05172e+08	IYWVDLER	547.292	1092.57	0.0086	46.71		44.0069	kd5hmw2	Convalescent Kawasaki disease
IPI:IPI00000073.1	Tax_Id=9606 Gene_Symbol=EGF Pro-epidermal growth factor precursor	338	34	1.05172e+08	CHQLVSCPR	386.187	1155.54	0.0105	27.98		16.458	kd5hmw2	Convalescent Kawasaki disease
IPI:IPI00000073.1	Tax_Id=9606 Gene_Symbol=EGF Pro-epidermal growth factor precursor	338	34	1.05172e+08	RLGTAWCSCR	633.799	1265.58	0.008	29.06		23.4338	kd5hmw2	Convalescent Kawasaki disease
IPI:IPI00000073.1	Tax_Id=9606 Gene_Symbol=EGF Pro-epidermal growth factor precursor	338	34	1.05172e+08	ITAVSLDVLDKR	443.934	1328.78	0.0126	47.36		37.3705	kd5hmw2	Convalescent Kawasaki disease
IPI:IPI00000073.1	Tax_Id=9606 Gene_Symbol=EGF Pro-epidermal growth factor precursor	338	34	1.05172e+08	QSVIEMANLDGSK	696.854	1391.69	1.0172	69.29		36.9694	kd5hmw2	Convalescent Kawasaki disease
IPI:IPI00000073.1	Tax_Id=9606 Gene_Symbol=EGF Pro-epidermal growth factor precursor	338	34	1.05172e+08	RLFWTDTGINPR	492.601	1474.78	0.0139	32.83		38.1104	kd5hmw2	Convalescent Kawasaki disease
IPI:IPI00000073.1	Tax_Id=9606 Gene_Symbol=EGF Pro-epidermal growth factor precursor	338	34	1.05172e+08	INLHSSFVPLGELK	518.967	1553.88	1.0184	29.52		42.9057	kd5hmw2	Convalescent Kawasaki disease
IPI:IPI00000073.1	Tax_Id=9606 Gene_Symbol=EGF Pro-epidermal growth factor precursor	338	34	1.05172e+08	FIFWSSEVAGSLYR	831.424	1660.83	0.0075	59.93		60.1813	kd5hmw2	Convalescent Kawasaki disease
IPI:IPI00000073.1	Tax_Id=9606 Gene_Symbol=EGF Pro-epidermal growth factor precursor	338	34	1.05172e+08	SCAASGPQPFLLFANSQDIR	1090.54	2179.07	1.0218	13.17		52.9641	kd5hmw2	Convalescent Kawasaki disease
IPI:IPI00000073.1	Tax_Id=9606 Gene_Symbol=EGF Pro-epidermal growth factor precursor	338	34	1.05172e+08	LIEEGVDVPEGLAVDWIGRR	742.071	2223.19	1.0211	52.66		52.2932	kd5hmw2	Convalescent Kawasaki disease
IPI:IPI00000073.1	Tax_Id=9606 Gene_Symbol=EGF Pro-epidermal growth factor precursor	338	34	1.05172e+08	ENISQPR	422.223	842.431	0.0061	19.1		12.1118	kd5hmw3	Convalescent Kawasaki disease
IPI:IPI00000073.1	Tax_Id=9606 Gene_Symbol=EGF Pro-epidermal growth factor precursor	338	34	1.05172e+08	TIWIANK	423.251	844.488	0.0077	15.92		29.8346	kd5hmw3	Convalescent Kawasaki disease
IPI:IPI00000073.1	Tax_Id=9606 Gene_Symbol=EGF Pro-epidermal growth factor precursor	338	34	1.05172e+08	ADLDGVGVK	437.241	872.468	0.0072	46.57		24.2674	kd5hmw3	Convalescent Kawasaki disease
IPI:IPI00000073.1	Tax_Id=9606 Gene_Symbol=EGF Pro-epidermal growth factor precursor	338	34	1.05172e+08	ALLETSEK	446.249	890.483	1.0076	28.42		20.5351	kd5hmw3	Convalescent Kawasaki disease
IPI:IPI00000073.1	Tax_Id=9606 Gene_Symbol=EGF Pro-epidermal growth factor precursor	338	34	1.05172e+08	GIAVHPMAK	462.264	922.513	0.0075	21.99		18.6615	kd5hmw3	Convalescent Kawasaki disease
IPI:IPI00000073.1	Tax_Id=9606 Gene_Symbol=EGF Pro-epidermal growth factor precursor	338	34	1.05172e+08	GIAVHPMAK	470.763	939.512	1.0115	37.54	Oxidation (M)	12.2913	kd5hmw3	Convalescent Kawasaki disease
IPI:IPI00000073.1	Tax_Id=9606 Gene_Symbol=EGF Pro-epidermal growth factor precursor	338	34	1.05172e+08	IFYSTWK	472.752	943.489	0.0082	30.84		36.5262	kd5hmw3	Convalescent Kawasaki disease
IPI:IPI00000073.1	Tax_Id=9606 Gene_Symbol=EGF Pro-epidermal growth factor precursor	338	34	1.05172e+08	VVHPLAQPK	495.307	988.599	1.0122	28.41		15.2809	kd5hmw3	Convalescent Kawasaki disease
IPI:IPI00000073.1	Tax_Id=9606 Gene_Symbol=EGF Pro-epidermal growth factor precursor	338	34	1.05172e+08	IYFAHTALK	532.807	1063.6	1.0123	40.95		28.52	kd5hmw3	Convalescent Kawasaki disease
IPI:IPI00000073.1	Tax_Id=9606 Gene_Symbol=EGF Pro-epidermal growth factor precursor	338	34	1.05172e+08	IYWVDLER	547.293	1092.57	0.0106	39.6		44.6028	kd5hmw3	Convalescent Kawasaki disease
IPI:IPI00000073.1	Tax_Id=9606 Gene_Symbol=EGF Pro-epidermal growth factor precursor	338	34	1.05172e+08	LGTAWCSCR	555.75	1109.49	0.0106	54		26.9373	kd5hmw3	Convalescent Kawasaki disease
IPI:IPI00000073.1	Tax_Id=9606 Gene_Symbol=EGF Pro-epidermal growth factor precursor	338	34	1.05172e+08	LFWIQYNR	570.309	1138.6	0.0106	47.39		46.8375	kd5hmw3	Convalescent Kawasaki disease
IPI:IPI00000073.1	Tax_Id=9606 Gene_Symbol=EGF Pro-epidermal growth factor precursor	338	34	1.05172e+08	CHQLVSCPR	578.777	1155.54	0.0114	43.22		16.5126	kd5hmw3	Convalescent Kawasaki disease
IPI:IPI00000073.1	Tax_Id=9606 Gene_Symbol=EGF Pro-epidermal growth factor precursor	338	34	1.05172e+08	EDDHHYSVR	579.258	1156.5	0.0116	35.26		9.18367	kd5hmw3	Convalescent Kawasaki disease
IPI:IPI00000073.1	Tax_Id=9606 Gene_Symbol=EGF Pro-epidermal growth factor precursor	338	34	1.05172e+08	RIYWVDLER	625.343	1248.67	0.0107	5.37		39.6632	kd5hmw3	Convalescent Kawasaki disease
IPI:IPI00000073.1	Tax_Id=9606 Gene_Symbol=EGF Pro-epidermal growth factor precursor	338	34	1.05172e+08	ITAVSLDVLDKR	443.933	1328.78	0.0116	40.19		37.8878	kd5hmw3	Convalescent Kawasaki disease
IPI:IPI00000073.1	Tax_Id=9606 Gene_Symbol=EGF Pro-epidermal growth factor precursor	338	34	1.05172e+08	QSVIEMANLDGSK	688.328	1374.64	0.9928	20.5	Gln->pyro-Glu (N-term Q)	45.1211	kd5hmw3	Convalescent Kawasaki disease
IPI:IPI00000073.1	Tax_Id=9606 Gene_Symbol=EGF Pro-epidermal growth factor precursor	338	34	1.05172e+08	RLFWTDTGINPR	492.601	1474.78	0.0134	47.78		39.1573	kd5hmw3	Convalescent Kawasaki disease
IPI:IPI00000073.1	Tax_Id=9606 Gene_Symbol=EGF Pro-epidermal growth factor precursor	338	34	1.05172e+08	GIAVHPMAK	462.264	922.514	0.0085	32.65		19.2493	kd3hmw1_100326011527	Convalescent Kawasaki disease
IPI:IPI00000073.1	Tax_Id=9606 Gene_Symbol=EGF Pro-epidermal growth factor precursor	338	34	1.05172e+08	GIAVHPMAK	470.261	938.508	0.0069	37.17	Oxidation (M)	12.696	kd3hmw1_100326011527	Convalescent Kawasaki disease
IPI:IPI00000073.1	Tax_Id=9606 Gene_Symbol=EGF Pro-epidermal growth factor precursor	338	34	1.05172e+08	CHQLVSCPR	578.775	1155.54	0.0085	34.17		17.1103	kd3hmw1_100326011527	Convalescent Kawasaki disease
IPI:IPI00000073.1	Tax_Id=9606 Gene_Symbol=EGF Pro-epidermal growth factor precursor	338	34	1.05172e+08	IITKENISQPR	433.589	1297.75	0.0103	27.74		20.7456	kd3hmw1_100326011527	Convalescent Kawasaki disease
IPI:IPI00000073.1	Tax_Id=9606 Gene_Symbol=EGF Pro-epidermal growth factor precursor	338	34	1.05172e+08	RPADTEDGMSSCPQPWFVVIK	813.043	2436.11	-0.0021	12.38	Deamidated (NQ); Oxidation (M)	42.2299	kd3hmw1_100326011527	Convalescent Kawasaki disease
IPI:IPI00000073.1	Tax_Id=9606 Gene_Symbol=EGF Pro-epidermal growth factor precursor	338	34	1.05172e+08	VCNIEK	381.697	761.38	0.0056	20.78		8.89799	kd3hmw2_100326025234	Convalescent Kawasaki disease
IPI:IPI00000073.1	Tax_Id=9606 Gene_Symbol=EGF Pro-epidermal growth factor precursor	338	34	1.05172e+08	ENISQPR	422.223	842.432	0.0069	26.49		11.8752	kd3hmw2_100326025234	Convalescent Kawasaki disease
IPI:IPI00000073.1	Tax_Id=9606 Gene_Symbol=EGF Pro-epidermal growth factor precursor	338	34	1.05172e+08	TIWIANK	423.753	845.491	1.0102	37.57		29.7974	kd3hmw2_100326025234	Convalescent Kawasaki disease
IPI:IPI00000073.1	Tax_Id=9606 Gene_Symbol=EGF Pro-epidermal growth factor precursor	338	34	1.05172e+08	ALLETSEK	445.748	889.482	0.0063	45.65		20.5901	kd3hmw2_100326025234	Convalescent Kawasaki disease
IPI:IPI00000073.1	Tax_Id=9606 Gene_Symbol=EGF Pro-epidermal growth factor precursor	338	34	1.05172e+08	GIAVHPMAK	462.264	922.513	0.0073	47.18		18.5516	kd3hmw2_100326025234	Convalescent Kawasaki disease
IPI:IPI00000073.1	Tax_Id=9606 Gene_Symbol=EGF Pro-epidermal growth factor precursor	338	34	1.05172e+08	GIAVHPMAK	470.261	938.508	0.0073	23.41	Oxidation (M)	18.4528	kd3hmw2_100326025234	Convalescent Kawasaki disease
IPI:IPI00000073.1	Tax_Id=9606 Gene_Symbol=EGF Pro-epidermal growth factor precursor	338	34	1.05172e+08	GIAVHPMAK	470.262	938.51	0.0087	32.21	Oxidation (M)	12.0045	kd3hmw2_100326025234	Convalescent Kawasaki disease
IPI:IPI00000073.1	Tax_Id=9606 Gene_Symbol=EGF Pro-epidermal growth factor precursor	338	34	1.05172e+08	IFYSTWK	472.751	943.488	0.008	29.8		36.3246	kd3hmw2_100326025234	Convalescent Kawasaki disease
IPI:IPI00000073.1	Tax_Id=9606 Gene_Symbol=EGF Pro-epidermal growth factor precursor	338	34	1.05172e+08	LYWCDAK	478.727	955.438	1.0116	24.99		30.9317	kd3hmw2_100326025234	Convalescent Kawasaki disease
IPI:IPI00000073.1	Tax_Id=9606 Gene_Symbol=EGF Pro-epidermal growth factor precursor	338	34	1.05172e+08	VVHPLAQPK	494.805	987.595	0.0084	40.16		15.0325	kd3hmw2_100326025234	Convalescent Kawasaki disease
IPI:IPI00000073.1	Tax_Id=9606 Gene_Symbol=EGF Pro-epidermal growth factor precursor	338	34	1.05172e+08	CHQLVSCPR	386.187	1155.54	0.0101	22.51		16.4065	kd3hmw2_100326025234	Convalescent Kawasaki disease
IPI:IPI00000073.1	Tax_Id=9606 Gene_Symbol=EGF Pro-epidermal growth factor precursor	338	34	1.05172e+08	ITAVSLDVLDK	587.346	1172.68	0.0112	41.71		41.8421	kd3hmw2_100326025234	Convalescent Kawasaki disease
IPI:IPI00000073.1	Tax_Id=9606 Gene_Symbol=EGF Pro-epidermal growth factor precursor	338	34	1.05172e+08	RLGTAWCSCR	633.801	1265.59	0.0117	32.6		23.7697	kd3hmw2_100326025234	Convalescent Kawasaki disease
IPI:IPI00000073.1	Tax_Id=9606 Gene_Symbol=EGF Pro-epidermal growth factor precursor	338	34	1.05172e+08	IITKENISQPR	433.589	1297.75	0.011	32.14		20.1767	kd3hmw2_100326025234	Convalescent Kawasaki disease
IPI:IPI00000073.1	Tax_Id=9606 Gene_Symbol=EGF Pro-epidermal growth factor precursor	338	34	1.05172e+08	IITKENISQPR	649.881	1297.75	0.0129	48.15		20.1828	kd3hmw2_100326025234	Convalescent Kawasaki disease
IPI:IPI00000073.1	Tax_Id=9606 Gene_Symbol=EGF Pro-epidermal growth factor precursor	338	34	1.05172e+08	ITAVSLDVLDKR	443.934	1328.78	0.0122	53.24		37.7042	kd3hmw2_100326025234	Convalescent Kawasaki disease
IPI:IPI00000073.1	Tax_Id=9606 Gene_Symbol=EGF Pro-epidermal growth factor precursor	338	34	1.05172e+08	RLFWTDTGINPR	492.601	1474.78	0.013	37.97		38.819	kd3hmw2_100326025234	Convalescent Kawasaki disease
IPI:IPI00000073.1	Tax_Id=9606 Gene_Symbol=EGF Pro-epidermal growth factor precursor	338	34	1.05172e+08	FIFWSSEVAGSLYR	831.92	1661.83	1.0004	39.03		56.0788	kd3hmw2_100326025234	Convalescent Kawasaki disease
IPI:IPI00000073.1	Tax_Id=9606 Gene_Symbol=EGF Pro-epidermal growth factor precursor	338	34	1.05172e+08	IDTEGTNYEQLVVDAGVSVIMDFHYNEK	1068.51	3202.51	1.0332	21.84	Oxidation (M)	68.1719	kd3hmw2_100326025234	Convalescent Kawasaki disease
IPI:IPI00000073.1	Tax_Id=9606 Gene_Symbol=EGF Pro-epidermal growth factor precursor	338	34	1.05172e+08	IDTEGTNYEQLVVDAGVSVIMDFHYNEKR	836.661	3342.61	1.0262	43.27		66.9501	kd3hmw2_100326025234	Convalescent Kawasaki disease
IPI:IPI00000073.1	Tax_Id=9606 Gene_Symbol=EGF Pro-epidermal growth factor precursor	338	34	1.05172e+08	ENISQPR	422.725	843.435	1.0101	36.11		12.0333	kd3hmw3_100326042956	Convalescent Kawasaki disease
IPI:IPI00000073.1	Tax_Id=9606 Gene_Symbol=EGF Pro-epidermal growth factor precursor	338	34	1.05172e+08	ALLETSEK	445.748	889.481	0.0052	28.42		20.3604	kd3hmw3_100326042956	Convalescent Kawasaki disease
IPI:IPI00000073.1	Tax_Id=9606 Gene_Symbol=EGF Pro-epidermal growth factor precursor	338	34	1.05172e+08	GIAVHPMAK	470.261	938.508	0.0076	28.03	Oxidation (M)	11.8365	kd3hmw3_100326042956	Convalescent Kawasaki disease
IPI:IPI00000073.1	Tax_Id=9606 Gene_Symbol=EGF Pro-epidermal growth factor precursor	338	34	1.05172e+08	LYWCDAK	478.225	954.435	0.0077	12.83		30.8841	kd3hmw3_100326042956	Convalescent Kawasaki disease
IPI:IPI00000073.1	Tax_Id=9606 Gene_Symbol=EGF Pro-epidermal growth factor precursor	338	34	1.05172e+08	VVHPLAQPK	494.805	987.595	0.0086	19.74		14.8846	kd3hmw3_100326042956	Convalescent Kawasaki disease
IPI:IPI00000073.1	Tax_Id=9606 Gene_Symbol=EGF Pro-epidermal growth factor precursor	338	34	1.05172e+08	LFWIQYNR	570.309	1138.6	0.0113	28.42		46.9597	kd3hmw3_100326042956	Convalescent Kawasaki disease
IPI:IPI00000073.1	Tax_Id=9606 Gene_Symbol=EGF Pro-epidermal growth factor precursor	338	34	1.05172e+08	CHQLVSCPR	386.186	1155.54	0.0075	23.68		16.3787	kd3hmw3_100326042956	Convalescent Kawasaki disease
IPI:IPI00000073.1	Tax_Id=9606 Gene_Symbol=EGF Pro-epidermal growth factor precursor	338	34	1.05172e+08	CHQLVSCPR	578.777	1155.54	0.0113	36.82		16.3486	kd3hmw3_100326042956	Convalescent Kawasaki disease
IPI:IPI00000073.1	Tax_Id=9606 Gene_Symbol=EGF Pro-epidermal growth factor precursor	338	34	1.05172e+08	ITAVSLDVLDKR	443.933	1328.78	0.0117	43.65		37.5832	kd3hmw3_100326042956	Convalescent Kawasaki disease
IPI:IPI00000073.1	Tax_Id=9606 Gene_Symbol=EGF Pro-epidermal growth factor precursor	338	34	1.05172e+08	INLHSSFVPLGELK	518.633	1552.88	0.015	27.6		43.1952	kd3hmw3_100326042956	Convalescent Kawasaki disease
IPI:IPI00000073.1	Tax_Id=9606 Gene_Symbol=EGF Pro-epidermal growth factor precursor	338	34	1.05172e+08	ADLDGVGVKALLETSEK	873.479	1744.94	1.0184	7.82		24.2322	kd3hmw3_100326042956	Convalescent Kawasaki disease
IPI:IPI00000073.1	Tax_Id=9606 Gene_Symbol=EGF Pro-epidermal growth factor precursor	338	34	1.05172e+08	VSEDNITESQHMLVAEIMVSDQDDCAPVGCSMYAR	994.911	3975.61	-0.0317	10.6	3 Deamidated (NQ); Oxidation (M)	40.1019	kd3hmw3_100326042956	Convalescent Kawasaki disease
IPI:IPI00000073.1	Tax_Id=9606 Gene_Symbol=EGF Pro-epidermal growth factor precursor	338	34	1.05172e+08	ENISQPR	422.223	842.432	0.0073	24.55		14.5177	kd4hmw1_100326092121	Convalescent Kawasaki disease
IPI:IPI00000073.1	Tax_Id=9606 Gene_Symbol=EGF Pro-epidermal growth factor precursor	338	34	1.05172e+08	ADLDGVGVK	437.241	872.467	0.0068	32.52		26.1147	kd4hmw1_100326092121	Convalescent Kawasaki disease
IPI:IPI00000073.1	Tax_Id=9606 Gene_Symbol=EGF Pro-epidermal growth factor precursor	338	34	1.05172e+08	ALLETSEK	445.748	889.481	0.0055	14.59		22.8379	kd4hmw1_100326092121	Convalescent Kawasaki disease
IPI:IPI00000073.1	Tax_Id=9606 Gene_Symbol=EGF Pro-epidermal growth factor precursor	338	34	1.05172e+08	GIAVHPMAK	462.264	922.513	0.0074	27.74		20.4689	kd4hmw1_100326092121	Convalescent Kawasaki disease
IPI:IPI00000073.1	Tax_Id=9606 Gene_Symbol=EGF Pro-epidermal growth factor precursor	338	34	1.05172e+08	GIAVHPMAK	470.262	938.509	0.008	36.41	Oxidation (M)	14.7823	kd4hmw1_100326092121	Convalescent Kawasaki disease
IPI:IPI00000073.1	Tax_Id=9606 Gene_Symbol=EGF Pro-epidermal growth factor precursor	338	34	1.05172e+08	LYWCDAK	478.225	954.435	0.0085	7.86		33.2501	kd4hmw1_100326092121	Convalescent Kawasaki disease
IPI:IPI00000073.1	Tax_Id=9606 Gene_Symbol=EGF Pro-epidermal growth factor precursor	338	34	1.05172e+08	IYFAHTALK	532.305	1062.6	0.0092	23.08		30.6741	kd4hmw1_100326092121	Convalescent Kawasaki disease
IPI:IPI00000073.1	Tax_Id=9606 Gene_Symbol=EGF Pro-epidermal growth factor precursor	338	34	1.05172e+08	LFWTDTGINPR	660.347	1318.68	0.0123	53.49		45.9946	kd4hmw1_100326092121	Convalescent Kawasaki disease
IPI:IPI00000073.1	Tax_Id=9606 Gene_Symbol=EGF Pro-epidermal growth factor precursor	338	34	1.05172e+08	ITAVSLDVLDKR	444.268	1329.78	1.0146	41.1		39.7307	kd4hmw1_100326092121	Convalescent Kawasaki disease
IPI:IPI00000073.1	Tax_Id=9606 Gene_Symbol=EGF Pro-epidermal growth factor precursor	338	34	1.05172e+08	RLFWTDTGINPR	492.6	1474.78	0.0117	48.81		41.4341	kd4hmw1_100326092121	Convalescent Kawasaki disease
IPI:IPI00000073.1	Tax_Id=9606 Gene_Symbol=EGF Pro-epidermal growth factor precursor	338	34	1.05172e+08	INLHSSFVPLGELK	777.439	1552.86	0.0022	9.83		45.3827	kd4hmw1_100326092121	Convalescent Kawasaki disease
IPI:IPI00000073.1	Tax_Id=9606 Gene_Symbol=EGF Pro-epidermal growth factor precursor	338	34	1.05172e+08	INLHSSFVPLGELK	518.633	1552.88	0.0153	24.34		45.2112	kd4hmw1_100326092121	Convalescent Kawasaki disease
IPI:IPI00000073.1	Tax_Id=9606 Gene_Symbol=EGF Pro-epidermal growth factor precursor	338	34	1.05172e+08	SCAASGPQPFLLFANSQDIR	1090.54	2179.07	1.0222	8.26		53.7931	kd4hmw1_100326092121	Convalescent Kawasaki disease
IPI:IPI00000073.1	Tax_Id=9606 Gene_Symbol=EGF Pro-epidermal growth factor precursor	338	34	1.05172e+08	GIAVHPMAK	470.763	939.511	1.0101	36.75	Oxidation (M)	12.681	kd3hmw4_100326060702	Convalescent Kawasaki disease
IPI:IPI00000073.1	Tax_Id=9606 Gene_Symbol=EGF Pro-epidermal growth factor precursor	338	34	1.05172e+08	IYWVDLER	547.293	1092.57	0.0102	39.54		44.8372	kd3hmw4_100326060702	Convalescent Kawasaki disease
IPI:IPI00000073.1	Tax_Id=9606 Gene_Symbol=EGF Pro-epidermal growth factor precursor	338	34	1.05172e+08	SLIGR	545.346	544.339	0.0053	17.57		18.5266	kd3hmw5_100326074410	Convalescent Kawasaki disease
IPI:IPI00000073.1	Tax_Id=9606 Gene_Symbol=EGF Pro-epidermal growth factor precursor	338	34	1.05172e+08	GIAVHPMAK	470.262	938.51	0.0093	30.47	Oxidation (M)	13.4561	kd3hmw5_100326074410	Convalescent Kawasaki disease
IPI:IPI00000073.1	Tax_Id=9606 Gene_Symbol=EGF Pro-epidermal growth factor precursor	338	34	1.05172e+08	IYFAHTALK	532.807	1063.6	1.0139	27.9		29.5558	kd3hmw5_100326074410	Convalescent Kawasaki disease
IPI:IPI00000073.1	Tax_Id=9606 Gene_Symbol=EGF Pro-epidermal growth factor precursor	338	34	1.05172e+08	IESSSLQGLGR	573.815	1145.61	0.0104	76.32		28.9302	kd3hmw5_100326074410	Convalescent Kawasaki disease
IPI:IPI00000073.1	Tax_Id=9606 Gene_Symbol=EGF Pro-epidermal growth factor precursor	338	34	1.05172e+08	ADLDGVGVK	437.241	872.466	0.006	40.86		26.585	kd1hmw1	Convalescent Kawasaki disease
IPI:IPI00000073.1	Tax_Id=9606 Gene_Symbol=EGF Pro-epidermal growth factor precursor	338	34	1.05172e+08	GIAVHPMAK	470.261	938.508	0.0071	35.15	Oxidation (M)	15.6024	kd1hmw1	Convalescent Kawasaki disease
IPI:IPI00000073.1	Tax_Id=9606 Gene_Symbol=EGF Pro-epidermal growth factor precursor	338	34	1.05172e+08	IYFAHTALK	532.302	1062.59	0.0038	18.6		31.2128	kd1hmw1	Convalescent Kawasaki disease
IPI:IPI00000073.1	Tax_Id=9606 Gene_Symbol=EGF Pro-epidermal growth factor precursor	338	34	1.05172e+08	IYWVDLER	547.293	1092.57	0.0109	42.11		46.7088	kd1hmw1	Convalescent Kawasaki disease
IPI:IPI00000073.1	Tax_Id=9606 Gene_Symbol=EGF Pro-epidermal growth factor precursor	338	34	1.05172e+08	LFWIQYNR	570.309	1138.6	0.011	47.56		49.0949	kd1hmw1	Convalescent Kawasaki disease
IPI:IPI00000073.1	Tax_Id=9606 Gene_Symbol=EGF Pro-epidermal growth factor precursor	338	34	1.05172e+08	IESSSLQGLGR	573.815	1145.62	0.0112	79.43		30.267	kd1hmw1	Convalescent Kawasaki disease
IPI:IPI00000073.1	Tax_Id=9606 Gene_Symbol=EGF Pro-epidermal growth factor precursor	338	34	1.05172e+08	ITAVSLDVLDKR	443.932	1328.77	0.0077	31.77		40.1341	kd1hmw1	Convalescent Kawasaki disease
IPI:IPI00000073.1	Tax_Id=9606 Gene_Symbol=EGF Pro-epidermal growth factor precursor	338	34	1.05172e+08	QSVIEMANLDGSK	696.352	1390.69	0.0129	13.89		19.9033	kd1hmw1	Convalescent Kawasaki disease
IPI:IPI00000073.1	Tax_Id=9606 Gene_Symbol=EGF Pro-epidermal growth factor precursor	338	34	1.05172e+08	ENISQPR	422.223	842.432	0.0072	25.74		9.79363	kd13hmw4	Convalescent Kawasaki disease
IPI:IPI00000073.1	Tax_Id=9606 Gene_Symbol=EGF Pro-epidermal growth factor precursor	338	34	1.05172e+08	TIWIANK	423.753	845.491	1.0102	27.71		26.9009	kd13hmw4	Convalescent Kawasaki disease
IPI:IPI00000073.1	Tax_Id=9606 Gene_Symbol=EGF Pro-epidermal growth factor precursor	338	34	1.05172e+08	FYWTDR	444.711	887.407	1.01	30.61		31.7828	kd13hmw4	Convalescent Kawasaki disease
IPI:IPI00000073.1	Tax_Id=9606 Gene_Symbol=EGF Pro-epidermal growth factor precursor	338	34	1.05172e+08	ALLETSEK	446.251	890.487	1.0111	46.72		17.9209	kd13hmw4	Convalescent Kawasaki disease
IPI:IPI00000073.1	Tax_Id=9606 Gene_Symbol=EGF Pro-epidermal growth factor precursor	338	34	1.05172e+08	GIAVHPMAK	462.264	922.514	0.0079	29.37		16.6524	kd13hmw4	Convalescent Kawasaki disease
IPI:IPI00000073.1	Tax_Id=9606 Gene_Symbol=EGF Pro-epidermal growth factor precursor	338	34	1.05172e+08	IFYSTWK	472.751	943.488	0.0081	33.89		33.8667	kd13hmw4	Convalescent Kawasaki disease
IPI:IPI00000073.1	Tax_Id=9606 Gene_Symbol=EGF Pro-epidermal growth factor precursor	338	34	1.05172e+08	IYFAHTALK	532.807	1063.6	1.0134	47.12		26.3741	kd13hmw4	Convalescent Kawasaki disease
IPI:IPI00000073.1	Tax_Id=9606 Gene_Symbol=EGF Pro-epidermal growth factor precursor	338	34	1.05172e+08	CHQLVSCPR	386.186	1155.54	0.0082	20.56		14.8976	kd13hmw4	Convalescent Kawasaki disease
IPI:IPI00000073.1	Tax_Id=9606 Gene_Symbol=EGF Pro-epidermal growth factor precursor	338	34	1.05172e+08	ITAVSLDVLDKR	443.932	1328.78	0.0094	30.95		36.1238	kd13hmw4	Convalescent Kawasaki disease
IPI:IPI00000073.1	Tax_Id=9606 Gene_Symbol=EGF Pro-epidermal growth factor precursor	338	34	1.05172e+08	RLFWTDTGINPR	492.601	1474.78	0.0143	39.21		37.3647	kd13hmw4	Convalescent Kawasaki disease
IPI:IPI00000073.1	Tax_Id=9606 Gene_Symbol=EGF Pro-epidermal growth factor precursor	338	34	1.05172e+08	FIFWSSEVAGSLYR	831.428	1660.84	0.0166	53.87		54.9654	kd13hmw4	Convalescent Kawasaki disease
IPI:IPI00000073.1	Tax_Id=9606 Gene_Symbol=EGF Pro-epidermal growth factor precursor	338	34	1.05172e+08	FIFWSSEVAGSLYR	831.921	1661.83	1.0026	23.97		53.8743	kd13hmw4	Convalescent Kawasaki disease
IPI:IPI00000073.1	Tax_Id=9606 Gene_Symbol=EGF Pro-epidermal growth factor precursor	338	34	1.05172e+08	HPTQHNLFAMSLFGDR	629.977	1886.91	1.0214	50.55	Oxidation (M)	38.0073	kd13hmw4	Convalescent Kawasaki disease
IPI:IPI00000073.1	Tax_Id=9606 Gene_Symbol=EGF Pro-epidermal growth factor precursor	338	34	1.05172e+08	LIEEGVDVPEGLAVDWIGR	689.701	2066.08	0.0141	11.04		54.5237	kd13hmw4	Convalescent Kawasaki disease
IPI:IPI00000073.1	Tax_Id=9606 Gene_Symbol=EGF Pro-epidermal growth factor precursor	338	34	1.05172e+08	LIEEGVDVPEGLAVDWIGRR	741.738	2222.19	0.0219	25.74		50.3403	kd13hmw4	Convalescent Kawasaki disease
IPI:IPI00000073.1	Tax_Id=9606 Gene_Symbol=EGF Pro-epidermal growth factor precursor	338	34	1.05172e+08	ADLDGVGVK	437.24	872.466	0.0058	51.23		20.622	kd13hmw3	Convalescent Kawasaki disease
IPI:IPI00000073.1	Tax_Id=9606 Gene_Symbol=EGF Pro-epidermal growth factor precursor	338	34	1.05172e+08	ALLETSEK	445.749	889.483	0.0075	23.97		16.1361	kd13hmw3	Convalescent Kawasaki disease
IPI:IPI00000073.1	Tax_Id=9606 Gene_Symbol=EGF Pro-epidermal growth factor precursor	338	34	1.05172e+08	GIAVHPMAK	462.264	922.513	0.0071	35.42		15.5672	kd13hmw3	Convalescent Kawasaki disease
IPI:IPI00000073.1	Tax_Id=9606 Gene_Symbol=EGF Pro-epidermal growth factor precursor	338	34	1.05172e+08	GIAVHPMAK	470.262	938.509	0.008	20.64	Oxidation (M)	6.90027	kd13hmw3	Convalescent Kawasaki disease
IPI:IPI00000073.1	Tax_Id=9606 Gene_Symbol=EGF Pro-epidermal growth factor precursor	338	34	1.05172e+08	IYFAHTALK	532.305	1062.59	0.0088	26.86		25.3861	kd13hmw3	Convalescent Kawasaki disease
IPI:IPI00000073.1	Tax_Id=9606 Gene_Symbol=EGF Pro-epidermal growth factor precursor	338	34	1.05172e+08	IYWVDLER	547.293	1092.57	0.0107	46.19		40.4222	kd13hmw3	Convalescent Kawasaki disease
IPI:IPI00000073.1	Tax_Id=9606 Gene_Symbol=EGF Pro-epidermal growth factor precursor	338	34	1.05172e+08	ITAVSLDVLDKR	443.933	1328.78	0.0115	47.25		34.2474	kd13hmw3	Convalescent Kawasaki disease
IPI:IPI00000073.1	Tax_Id=9606 Gene_Symbol=EGF Pro-epidermal growth factor precursor	338	34	1.05172e+08	INLHSSFVPLGELK	518.633	1552.88	0.0153	17.54		41.2475	kd13hmw3	Convalescent Kawasaki disease
IPI:IPI00000073.1	Tax_Id=9606 Gene_Symbol=EGF Pro-epidermal growth factor precursor	338	34	1.05172e+08	SCAASGPQPFLLFANSQDIR	727.366	2179.08	1.0241	73.9		50.6939	kd13hmw3	Convalescent Kawasaki disease
IPI:IPI00000073.1	Tax_Id=9606 Gene_Symbol=EGF Pro-epidermal growth factor precursor	338	34	1.05172e+08	LIEEGVDVPEGLAVDWIGRR	742.072	2223.19	1.0241	28.13		50.5631	kd13hmw3	Convalescent Kawasaki disease
IPI:IPI00000073.1	Tax_Id=9606 Gene_Symbol=EGF Pro-epidermal growth factor precursor	338	34	1.05172e+08	VSEDNITESQHMLVAEIMVSDQDDCAPVGCSMYAR	998.922	3991.66	1.0028	6.69	2 Deamidated (NQ); 2 Oxidation (M)	8.88238	kd13hmw3	Convalescent Kawasaki disease
IPI:IPI00000073.1	Tax_Id=9606 Gene_Symbol=EGF Pro-epidermal growth factor precursor	338	34	1.05172e+08	ENISQPR	422.725	843.435	1.0102	31.33		9.68859	kd13hmw2	Convalescent Kawasaki disease
IPI:IPI00000073.1	Tax_Id=9606 Gene_Symbol=EGF Pro-epidermal growth factor precursor	338	34	1.05172e+08	ADLDGVGVK	437.241	872.468	0.0079	45.68		22.2477	kd13hmw2	Convalescent Kawasaki disease
IPI:IPI00000073.1	Tax_Id=9606 Gene_Symbol=EGF Pro-epidermal growth factor precursor	338	34	1.05172e+08	ALLETSEK	445.747	889.48	0.0042	23.67		18.476	kd13hmw2	Convalescent Kawasaki disease
IPI:IPI00000073.1	Tax_Id=9606 Gene_Symbol=EGF Pro-epidermal growth factor precursor	338	34	1.05172e+08	GIAVHPMAK	462.264	922.514	0.0085	34.85		17.3742	kd13hmw2	Convalescent Kawasaki disease
IPI:IPI00000073.1	Tax_Id=9606 Gene_Symbol=EGF Pro-epidermal growth factor precursor	338	34	1.05172e+08	GIAVHPMAK	470.261	938.507	0.0065	19.36	Oxidation (M)	10.5523	kd13hmw2	Convalescent Kawasaki disease
IPI:IPI00000073.1	Tax_Id=9606 Gene_Symbol=EGF Pro-epidermal growth factor precursor	338	34	1.05172e+08	LYWCDAK	478.225	954.436	0.009	27.11		28.691	kd13hmw2	Convalescent Kawasaki disease
IPI:IPI00000073.1	Tax_Id=9606 Gene_Symbol=EGF Pro-epidermal growth factor precursor	338	34	1.05172e+08	IYWVDLER	547.293	1092.57	0.0104	37.73		42.1118	kd13hmw2	Convalescent Kawasaki disease
IPI:IPI00000073.1	Tax_Id=9606 Gene_Symbol=EGF Pro-epidermal growth factor precursor	338	34	1.05172e+08	LFWIQYNR	570.308	1138.6	0.0088	24.98		44.5395	kd13hmw2	Convalescent Kawasaki disease
IPI:IPI00000073.1	Tax_Id=9606 Gene_Symbol=EGF Pro-epidermal growth factor precursor	338	34	1.05172e+08	LFWTDTGINPR	660.347	1318.68	0.0132	68.57		42.0204	kd13hmw2	Convalescent Kawasaki disease
IPI:IPI00000073.1	Tax_Id=9606 Gene_Symbol=EGF Pro-epidermal growth factor precursor	338	34	1.05172e+08	ITAVSLDVLDKR	443.933	1328.78	0.0109	39.57		36.2583	kd13hmw2	Convalescent Kawasaki disease
IPI:IPI00000073.1	Tax_Id=9606 Gene_Symbol=EGF Pro-epidermal growth factor precursor	338	34	1.05172e+08	INLHSSFVPLGELK	777.44	1552.86	0.0035	34.38		42.5453	kd13hmw2	Convalescent Kawasaki disease
IPI:IPI00000073.1	Tax_Id=9606 Gene_Symbol=EGF Pro-epidermal growth factor precursor	338	34	1.05172e+08	INLHSSFVPLGELK	518.966	1553.88	1.0157	15.44		42.1244	kd13hmw2	Convalescent Kawasaki disease
IPI:IPI00000073.1	Tax_Id=9606 Gene_Symbol=EGF Pro-epidermal growth factor precursor	338	34	1.05172e+08	LIEEGVDVPEGLAVDWIGR	689.703	2066.09	0.02	36.48		54.5464	kd13hmw2	Convalescent Kawasaki disease
IPI:IPI00000073.1	Tax_Id=9606 Gene_Symbol=EGF Pro-epidermal growth factor precursor	338	34	1.05172e+08	AEDDTWEPEQK	674.294	1346.57	0.0112	57.59		23.3337	kd13hmw1	Convalescent Kawasaki disease
IPI:IPI00000073.1	Tax_Id=9606 Gene_Symbol=EGF Pro-epidermal growth factor precursor	338	34	1.05172e+08	GFAGDGK	651.315	650.308	0.0058	36.07		6.31515	kd6hmw4_100327170336	Convalescent Kawasaki disease
IPI:IPI00000073.1	Tax_Id=9606 Gene_Symbol=EGF Pro-epidermal growth factor precursor	338	34	1.05172e+08	ENISQPR	422.223	842.431	0.0064	20.67		12.2219	kd6hmw4_100327170336	Convalescent Kawasaki disease
IPI:IPI00000073.1	Tax_Id=9606 Gene_Symbol=EGF Pro-epidermal growth factor precursor	338	34	1.05172e+08	ADLDGVGVK	437.241	872.466	0.006	41.28		23.8419	kd6hmw4_100327170336	Convalescent Kawasaki disease
IPI:IPI00000073.1	Tax_Id=9606 Gene_Symbol=EGF Pro-epidermal growth factor precursor	338	34	1.05172e+08	VVHPLAQPK	494.805	987.595	0.0085	19.08		15.2503	kd6hmw4_100327170336	Convalescent Kawasaki disease
IPI:IPI00000073.1	Tax_Id=9606 Gene_Symbol=EGF Pro-epidermal growth factor precursor	338	34	1.05172e+08	IYWVDLER	547.292	1092.57	0.0093	45.38		43.8915	kd6hmw4_100327170336	Convalescent Kawasaki disease
IPI:IPI00000073.1	Tax_Id=9606 Gene_Symbol=EGF Pro-epidermal growth factor precursor	338	34	1.05172e+08	IESSSLQGLGR	573.815	1145.62	0.0111	84.48		27.7268	kd6hmw4_100327170336	Convalescent Kawasaki disease
IPI:IPI00000073.1	Tax_Id=9606 Gene_Symbol=EGF Pro-epidermal growth factor precursor	338	34	1.05172e+08	LFWTDTGINPR	660.347	1318.68	0.0127	47.82		43.7374	kd6hmw4_100327170336	Convalescent Kawasaki disease
IPI:IPI00000073.1	Tax_Id=9606 Gene_Symbol=EGF Pro-epidermal growth factor precursor	338	34	1.05172e+08	ITAVSLDVLDKR	443.932	1328.78	0.0094	36.8		37.3769	kd6hmw4_100327170336	Convalescent Kawasaki disease
IPI:IPI00000073.1	Tax_Id=9606 Gene_Symbol=EGF Pro-epidermal growth factor precursor	338	34	1.05172e+08	VCNIEK	381.697	761.38	0.0058	33.12		8.01583	kd14hmw2	Convalescent Kawasaki disease
IPI:IPI00000073.1	Tax_Id=9606 Gene_Symbol=EGF Pro-epidermal growth factor precursor	338	34	1.05172e+08	TIWIANK	423.251	844.487	0.0061	26.61		28.399	kd14hmw2	Convalescent Kawasaki disease
IPI:IPI00000073.1	Tax_Id=9606 Gene_Symbol=EGF Pro-epidermal growth factor precursor	338	34	1.05172e+08	ADLDGVGVK	437.241	872.468	0.0072	49.96		22.6826	kd14hmw2	Convalescent Kawasaki disease
IPI:IPI00000073.1	Tax_Id=9606 Gene_Symbol=EGF Pro-epidermal growth factor precursor	338	34	1.05172e+08	FYWTDR	444.209	886.404	0.0069	27.01		32.3119	kd14hmw2	Convalescent Kawasaki disease
IPI:IPI00000073.1	Tax_Id=9606 Gene_Symbol=EGF Pro-epidermal growth factor precursor	338	34	1.05172e+08	GIAVHPMAK	462.264	922.514	0.0078	40.18		18.0215	kd14hmw2	Convalescent Kawasaki disease
IPI:IPI00000073.1	Tax_Id=9606 Gene_Symbol=EGF Pro-epidermal growth factor precursor	338	34	1.05172e+08	GIAVHPMAK	470.762	939.51	1.0095	29.54	Oxidation (M)	11.9269	kd14hmw2	Convalescent Kawasaki disease
IPI:IPI00000073.1	Tax_Id=9606 Gene_Symbol=EGF Pro-epidermal growth factor precursor	338	34	1.05172e+08	VVHPLAQPK	494.804	987.593	0.0062	23.3		15.0075	kd14hmw2	Convalescent Kawasaki disease
IPI:IPI00000073.1	Tax_Id=9606 Gene_Symbol=EGF Pro-epidermal growth factor precursor	338	34	1.05172e+08	LGTAWCSCR	555.749	1109.48	0.0095	43.17		25.532	kd14hmw2	Convalescent Kawasaki disease
IPI:IPI00000073.1	Tax_Id=9606 Gene_Symbol=EGF Pro-epidermal growth factor precursor	338	34	1.05172e+08	LFWIQYNR	570.81	1139.6	1.0124	29.75		45.0397	kd14hmw2	Convalescent Kawasaki disease
IPI:IPI00000073.1	Tax_Id=9606 Gene_Symbol=EGF Pro-epidermal growth factor precursor	338	34	1.05172e+08	EDDHHYSVR	579.257	1156.5	0.0097	18.32		8.32246	kd14hmw2	Convalescent Kawasaki disease
IPI:IPI00000073.1	Tax_Id=9606 Gene_Symbol=EGF Pro-epidermal growth factor precursor	338	34	1.05172e+08	EDDHHYSVR	579.258	1156.5	0.0107	32.04		9.3362	kd14hmw2	Convalescent Kawasaki disease
IPI:IPI00000073.1	Tax_Id=9606 Gene_Symbol=EGF Pro-epidermal growth factor precursor	338	34	1.05172e+08	NQVTPLDILSK	614.849	1227.68	0.0119	26.41	Deamidated (NQ)	46.5923	kd14hmw2	Convalescent Kawasaki disease
IPI:IPI00000073.1	Tax_Id=9606 Gene_Symbol=EGF Pro-epidermal growth factor precursor	338	34	1.05172e+08	ITAVSLDVLDKR	443.933	1328.78	0.0106	42.22		36.7678	kd14hmw2	Convalescent Kawasaki disease
IPI:IPI00000073.1	Tax_Id=9606 Gene_Symbol=EGF Pro-epidermal growth factor precursor	338	34	1.05172e+08	RLFWTDTGINPR	492.601	1474.78	0.0142	48.51		38.5488	kd14hmw2	Convalescent Kawasaki disease
IPI:IPI00000073.1	Tax_Id=9606 Gene_Symbol=EGF Pro-epidermal growth factor precursor	338	34	1.05172e+08	INLHSSFVPLGELK	518.632	1552.87	0.0136	19.96		42.6685	kd14hmw2	Convalescent Kawasaki disease
IPI:IPI00000073.1	Tax_Id=9606 Gene_Symbol=EGF Pro-epidermal growth factor precursor	338	34	1.05172e+08	FIFWSSEVAGSLYR	831.428	1660.84	0.0162	66.77		71.1899	kd14hmw2	Convalescent Kawasaki disease
IPI:IPI00000073.1	Tax_Id=9606 Gene_Symbol=EGF Pro-epidermal growth factor precursor	338	34	1.05172e+08	FIFWSSEVAGSLYR	831.929	1661.84	1.0183	96.92		54.8236	kd14hmw2	Convalescent Kawasaki disease
IPI:IPI00000073.1	Tax_Id=9606 Gene_Symbol=EGF Pro-epidermal growth factor precursor	338	34	1.05172e+08	SCAASGPQPFLLFANSQDIR	727.364	2179.07	1.0179	38.71		51.1712	kd14hmw2	Convalescent Kawasaki disease
IPI:IPI00000073.1	Tax_Id=9606 Gene_Symbol=EGF Pro-epidermal growth factor precursor	338	34	1.05172e+08	SCAASGPQPFLLFANSQDIRHMHFDGTDYGTLLSQQMGMVYALDHDPVENK	1436.66	5742.61	0.031	6.88	2 Deamidated (NQ); 2 Oxidation (M)	65.7762	kd14hmw2	Convalescent Kawasaki disease
IPI:IPI00000073.1	Tax_Id=9606 Gene_Symbol=EGF Pro-epidermal growth factor precursor	338	34	1.05172e+08	ENISQPR	422.724	843.433	1.0084	32.69		9.97028	kd16hmw1	Convalescent Kawasaki disease
IPI:IPI00000073.1	Tax_Id=9606 Gene_Symbol=EGF Pro-epidermal growth factor precursor	338	34	1.05172e+08	GIAVHPMAK	470.262	938.509	0.0079	36.63	Oxidation (M)	10.3408	kd16hmw1	Convalescent Kawasaki disease
IPI:IPI00000073.1	Tax_Id=9606 Gene_Symbol=EGF Pro-epidermal growth factor precursor	338	34	1.05172e+08	LYWCDAK	478.224	954.434	0.0066	22.59		27.8438	kd16hmw1	Convalescent Kawasaki disease
IPI:IPI00000073.1	Tax_Id=9606 Gene_Symbol=EGF Pro-epidermal growth factor precursor	338	34	1.05172e+08	IYFAHTALK	532.807	1063.6	1.0132	41.45		26.0919	kd16hmw1	Convalescent Kawasaki disease
IPI:IPI00000073.1	Tax_Id=9606 Gene_Symbol=EGF Pro-epidermal growth factor precursor	338	34	1.05172e+08	QSVIEMANLDGSK	696.346	1390.68	0.002	40.4		34.3414	kd16hmw1	Convalescent Kawasaki disease
IPI:IPI00000073.1	Tax_Id=9606 Gene_Symbol=EGF Pro-epidermal growth factor precursor	338	34	1.05172e+08	RLFWTDTGINPR	492.935	1475.78	1.0135	54.24		36.4835	kd16hmw1	Convalescent Kawasaki disease
IPI:IPI00000073.1	Tax_Id=9606 Gene_Symbol=EGF Pro-epidermal growth factor precursor	338	34	1.05172e+08	ENISQPR	422.222	842.43	0.0052	35.39		8.50642	kd15hmw5	Convalescent Kawasaki disease
IPI:IPI00000073.1	Tax_Id=9606 Gene_Symbol=EGF Pro-epidermal growth factor precursor	338	34	1.05172e+08	GIAVHPMAK	462.264	922.514	0.0081	17.5		14.2724	kd15hmw5	Convalescent Kawasaki disease
IPI:IPI00000073.1	Tax_Id=9606 Gene_Symbol=EGF Pro-epidermal growth factor precursor	338	34	1.05172e+08	GIAVHPMAK	470.262	938.509	0.0085	36.94	Oxidation (M)	8.51193	kd15hmw5	Convalescent Kawasaki disease
IPI:IPI00000073.1	Tax_Id=9606 Gene_Symbol=EGF Pro-epidermal growth factor precursor	338	34	1.05172e+08	VVHPLAQPK	494.805	987.596	0.0094	20.64		11.2164	kd15hmw5	Convalescent Kawasaki disease
IPI:IPI00000073.1	Tax_Id=9606 Gene_Symbol=EGF Pro-epidermal growth factor precursor	338	34	1.05172e+08	VCNIEK	381.697	761.379	0.0051	25.65		5.14577	kd15hmw4	Convalescent Kawasaki disease
IPI:IPI00000073.1	Tax_Id=9606 Gene_Symbol=EGF Pro-epidermal growth factor precursor	338	34	1.05172e+08	ADLDGVGVK	437.241	872.467	0.0069	52.01		20.6418	kd15hmw4	Convalescent Kawasaki disease
IPI:IPI00000073.1	Tax_Id=9606 Gene_Symbol=EGF Pro-epidermal growth factor precursor	338	34	1.05172e+08	ADLDGVGVK	873.476	872.469	0.0082	43.59		18.2648	kd15hmw4	Convalescent Kawasaki disease
IPI:IPI00000073.1	Tax_Id=9606 Gene_Symbol=EGF Pro-epidermal growth factor precursor	338	34	1.05172e+08	FYWTDR	444.209	886.403	0.006	18.62		29.1937	kd15hmw4	Convalescent Kawasaki disease
IPI:IPI00000073.1	Tax_Id=9606 Gene_Symbol=EGF Pro-epidermal growth factor precursor	338	34	1.05172e+08	GIAVHPMAK	470.261	938.508	0.0069	28.35	Oxidation (M)	6.44907	kd15hmw4	Convalescent Kawasaki disease
IPI:IPI00000073.1	Tax_Id=9606 Gene_Symbol=EGF Pro-epidermal growth factor precursor	338	34	1.05172e+08	GIAVHPMAK	470.261	938.508	0.0071	33.05	Oxidation (M)	7.46134	kd15hmw4	Convalescent Kawasaki disease
IPI:IPI00000073.1	Tax_Id=9606 Gene_Symbol=EGF Pro-epidermal growth factor precursor	338	34	1.05172e+08	GIAVHPMAK	470.262	938.509	0.0083	27.71	Oxidation (M)	15.4426	kd15hmw4	Convalescent Kawasaki disease
IPI:IPI00000073.1	Tax_Id=9606 Gene_Symbol=EGF Pro-epidermal growth factor precursor	338	34	1.05172e+08	IYFAHTALK	532.305	1062.6	0.0101	45.39		24.9051	kd15hmw4	Convalescent Kawasaki disease
IPI:IPI00000073.1	Tax_Id=9606 Gene_Symbol=EGF Pro-epidermal growth factor precursor	338	34	1.05172e+08	ITAVSLDVLDK	587.346	1172.68	0.0113	58.46		38.587	kd15hmw4	Convalescent Kawasaki disease
IPI:IPI00000073.1	Tax_Id=9606 Gene_Symbol=EGF Pro-epidermal growth factor precursor	338	34	1.05172e+08	ITAVSLDVLDKR	443.933	1328.78	0.0108	51.99		33.9096	kd15hmw4	Convalescent Kawasaki disease
IPI:IPI00000073.1	Tax_Id=9606 Gene_Symbol=EGF Pro-epidermal growth factor precursor	338	34	1.05172e+08	RLFWTDTGINPR	492.601	1474.78	0.0125	29.77		34.9406	kd15hmw4	Convalescent Kawasaki disease
IPI:IPI00000073.1	Tax_Id=9606 Gene_Symbol=EGF Pro-epidermal growth factor precursor	338	34	1.05172e+08	INLHSSFVPLGELK	518.632	1552.87	0.0133	30.12		40.9404	kd15hmw4	Convalescent Kawasaki disease
IPI:IPI00000073.1	Tax_Id=9606 Gene_Symbol=EGF Pro-epidermal growth factor precursor	338	34	1.05172e+08	INLHSSFVPLGELK	518.633	1552.88	0.0143	26.81		39.9145	kd15hmw4	Convalescent Kawasaki disease
IPI:IPI00000073.1	Tax_Id=9606 Gene_Symbol=EGF Pro-epidermal growth factor precursor	338	34	1.05172e+08	SCAASGPQPFLLFANSQDIR	727.363	2179.07	1.0134	37.99		49.9598	kd15hmw4	Convalescent Kawasaki disease
IPI:IPI00000073.1	Tax_Id=9606 Gene_Symbol=EGF Pro-epidermal growth factor precursor	338	34	1.05172e+08	SCAASGPQPFLLFANSQDIR	1091.04	2180.06	1.0241	91.86	Deamidated (NQ)	49.9736	kd15hmw4	Convalescent Kawasaki disease
IPI:IPI00000073.1	Tax_Id=9606 Gene_Symbol=EGF Pro-epidermal growth factor precursor	338	34	1.05172e+08	IDTEGTNYEQLVVDAGVSVIMDFHYNEK	1068.18	3201.51	0.0245	54.27	Oxidation (M)	67.5387	kd15hmw4	Convalescent Kawasaki disease
IPI:IPI00000073.1	Tax_Id=9606 Gene_Symbol=EGF Pro-epidermal growth factor precursor	338	34	1.05172e+08	VFLNGSR	397.216	792.418	0.005	26.93	Deamidated (NQ)	22.3157	kd15hmw3	Convalescent Kawasaki disease
IPI:IPI00000073.1	Tax_Id=9606 Gene_Symbol=EGF Pro-epidermal growth factor precursor	338	34	1.05172e+08	GFAGDGK	651.304	650.297	-0.0052	26.88		6.81071	kd14hmw5	Convalescent Kawasaki disease
IPI:IPI00000073.1	Tax_Id=9606 Gene_Symbol=EGF Pro-epidermal growth factor precursor	338	34	1.05172e+08	FYWTDR	444.21	886.404	0.0072	27.21		33.7551	kd14hmw5	Convalescent Kawasaki disease
IPI:IPI00000073.1	Tax_Id=9606 Gene_Symbol=EGF Pro-epidermal growth factor precursor	338	34	1.05172e+08	ALLETSEK	445.749	889.483	0.0069	18.71		20.0981	kd14hmw5	Convalescent Kawasaki disease
IPI:IPI00000073.1	Tax_Id=9606 Gene_Symbol=EGF Pro-epidermal growth factor precursor	338	34	1.05172e+08	VVHPLAQPK	494.805	987.596	0.0093	23.04		15.8872	kd14hmw5	Convalescent Kawasaki disease
IPI:IPI00000073.1	Tax_Id=9606 Gene_Symbol=EGF Pro-epidermal growth factor precursor	338	34	1.05172e+08	IYFAHTALK	532.305	1062.6	0.009	21.91		28.6113	kd14hmw5	Convalescent Kawasaki disease
IPI:IPI00000073.1	Tax_Id=9606 Gene_Symbol=EGF Pro-epidermal growth factor precursor	338	34	1.05172e+08	IYWVDLER	547.293	1092.57	0.0106	44.29		43.3354	kd14hmw5	Convalescent Kawasaki disease
IPI:IPI00000073.1	Tax_Id=9606 Gene_Symbol=EGF Pro-epidermal growth factor precursor	338	34	1.05172e+08	LFWIQYNR	570.308	1138.6	0.0085	27.62		45.5948	kd14hmw5	Convalescent Kawasaki disease
IPI:IPI00000073.1	Tax_Id=9606 Gene_Symbol=EGF Pro-epidermal growth factor precursor	338	34	1.05172e+08	ITAVSLDVLDKR	443.933	1328.78	0.0116	16.14		37.5721	kd14hmw5	Convalescent Kawasaki disease
IPI:IPI00000073.1	Tax_Id=9606 Gene_Symbol=EGF Pro-epidermal growth factor precursor	338	34	1.05172e+08	QSVIEMANLDGSK	697.333	1392.65	0.0074	25.75	2 Deamidated (NQ)	35.8745	kd14hmw5	Convalescent Kawasaki disease
IPI:IPI00000073.1	Tax_Id=9606 Gene_Symbol=EGF Pro-epidermal growth factor precursor	338	34	1.05172e+08	RLFWTDTGINPR	492.601	1474.78	0.0139	41.85		39.228	kd14hmw5	Convalescent Kawasaki disease
IPI:IPI00000073.1	Tax_Id=9606 Gene_Symbol=EGF Pro-epidermal growth factor precursor	338	34	1.05172e+08	GFAGDGK	651.307	650.299	-0.0031	26.8		6.98508	kd15hmw1	Convalescent Kawasaki disease
IPI:IPI00000073.1	Tax_Id=9606 Gene_Symbol=EGF Pro-epidermal growth factor precursor	338	34	1.05172e+08	ALLETSEK	445.748	889.482	0.0062	18.72		20.0393	kd15hmw1	Convalescent Kawasaki disease
IPI:IPI00000073.1	Tax_Id=9606 Gene_Symbol=EGF Pro-epidermal growth factor precursor	338	34	1.05172e+08	VVHPLAQPK	494.805	987.595	0.0085	21.07		15.7931	kd15hmw1	Convalescent Kawasaki disease
IPI:IPI00000073.1	Tax_Id=9606 Gene_Symbol=EGF Pro-epidermal growth factor precursor	338	34	1.05172e+08	IYFAHTALK	532.305	1062.59	0.0083	21.24		28.6001	kd15hmw1	Convalescent Kawasaki disease
IPI:IPI00000073.1	Tax_Id=9606 Gene_Symbol=EGF Pro-epidermal growth factor precursor	338	34	1.05172e+08	IYWVDLER	547.293	1092.57	0.0105	41.65		43.3724	kd15hmw1	Convalescent Kawasaki disease
IPI:IPI00000073.1	Tax_Id=9606 Gene_Symbol=EGF Pro-epidermal growth factor precursor	338	34	1.05172e+08	ITAVSLDVLDKR	443.933	1328.78	0.0099	14.11		37.4768	kd15hmw1	Convalescent Kawasaki disease
IPI:IPI00000073.1	Tax_Id=9606 Gene_Symbol=EGF Pro-epidermal growth factor precursor	338	34	1.05172e+08	ITAVSLDVLDKR	665.898	1329.78	1.015	45.92		37.5154	kd15hmw1	Convalescent Kawasaki disease
IPI:IPI00000073.1	Tax_Id=9606 Gene_Symbol=EGF Pro-epidermal growth factor precursor	338	34	1.05172e+08	TIWIANK	423.753	845.49	1.0097	37.23		27.6489	kd15hmw3	Convalescent Kawasaki disease
IPI:IPI00000073.1	Tax_Id=9606 Gene_Symbol=EGF Pro-epidermal growth factor precursor	338	34	1.05172e+08	ADLDGVGVK	437.241	872.468	0.0076	51.15		22.4422	kd15hmw3	Convalescent Kawasaki disease
IPI:IPI00000073.1	Tax_Id=9606 Gene_Symbol=EGF Pro-epidermal growth factor precursor	338	34	1.05172e+08	FYWTDR	444.209	886.404	0.0066	30.72		32.2685	kd15hmw3	Convalescent Kawasaki disease
IPI:IPI00000073.1	Tax_Id=9606 Gene_Symbol=EGF Pro-epidermal growth factor precursor	338	34	1.05172e+08	ALLETSEK	446.25	890.486	1.0106	46.71		18.9172	kd15hmw3	Convalescent Kawasaki disease
IPI:IPI00000073.1	Tax_Id=9606 Gene_Symbol=EGF Pro-epidermal growth factor precursor	338	34	1.05172e+08	GIAVHPMAK	462.264	922.515	0.0087	45.15		17.5962	kd15hmw3	Convalescent Kawasaki disease
IPI:IPI00000073.1	Tax_Id=9606 Gene_Symbol=EGF Pro-epidermal growth factor precursor	338	34	1.05172e+08	GIAVHPMAK	470.261	938.508	0.0072	40.35	Oxidation (M)	11.1694	kd15hmw3	Convalescent Kawasaki disease
IPI:IPI00000073.1	Tax_Id=9606 Gene_Symbol=EGF Pro-epidermal growth factor precursor	338	34	1.05172e+08	GIAVHPMAK	470.262	938.509	0.008	34.76	Oxidation (M)	12.1846	kd15hmw3	Convalescent Kawasaki disease
IPI:IPI00000073.1	Tax_Id=9606 Gene_Symbol=EGF Pro-epidermal growth factor precursor	338	34	1.05172e+08	GIAVHPMAK	470.262	938.509	0.0085	26.03	Oxidation (M)	17.6337	kd15hmw3	Convalescent Kawasaki disease
IPI:IPI00000073.1	Tax_Id=9606 Gene_Symbol=EGF Pro-epidermal growth factor precursor	338	34	1.05172e+08	VVHPLAQPK	494.805	987.595	0.0083	37.69		14.3178	kd15hmw3	Convalescent Kawasaki disease
IPI:IPI00000073.1	Tax_Id=9606 Gene_Symbol=EGF Pro-epidermal growth factor precursor	338	34	1.05172e+08	RFYWTDR	522.763	1043.51	1.0137	30.23		28.6026	kd15hmw3	Convalescent Kawasaki disease
IPI:IPI00000073.1	Tax_Id=9606 Gene_Symbol=EGF Pro-epidermal growth factor precursor	338	34	1.05172e+08	IYWVDLER	547.292	1092.57	0.0098	47.17		41.9814	kd15hmw3	Convalescent Kawasaki disease
IPI:IPI00000073.1	Tax_Id=9606 Gene_Symbol=EGF Pro-epidermal growth factor precursor	338	34	1.05172e+08	LGTAWCSCR	555.75	1109.49	0.0106	46.99		25.1107	kd15hmw3	Convalescent Kawasaki disease
IPI:IPI00000073.1	Tax_Id=9606 Gene_Symbol=EGF Pro-epidermal growth factor precursor	338	34	1.05172e+08	IESSSLQGLGR	574.307	1146.6	0.9961	20.63		24.6202	kd15hmw3	Convalescent Kawasaki disease
IPI:IPI00000073.1	Tax_Id=9606 Gene_Symbol=EGF Pro-epidermal growth factor precursor	338	34	1.05172e+08	RIYWVDLER	417.231	1248.67	0.0099	28.99		37.9375	kd15hmw3	Convalescent Kawasaki disease
IPI:IPI00000073.1	Tax_Id=9606 Gene_Symbol=EGF Pro-epidermal growth factor precursor	338	34	1.05172e+08	RLGTAWCSCR	422.869	1265.58	0.0081	23.64		23.0896	kd15hmw3	Convalescent Kawasaki disease
IPI:IPI00000073.1	Tax_Id=9606 Gene_Symbol=EGF Pro-epidermal growth factor precursor	338	34	1.05172e+08	ITAVSLDVLDKR	665.397	1328.78	0.0129	55.9		36.1034	kd15hmw3	Convalescent Kawasaki disease
IPI:IPI00000073.1	Tax_Id=9606 Gene_Symbol=EGF Pro-epidermal growth factor precursor	338	34	1.05172e+08	ITAVSLDVLDKR	444.268	1329.78	1.0154	53.54		36.1163	kd15hmw3	Convalescent Kawasaki disease
IPI:IPI00000073.1	Tax_Id=9606 Gene_Symbol=EGF Pro-epidermal growth factor precursor	338	34	1.05172e+08	QSVIEMANLDGSK	696.338	1390.66	1.017	53.32	Gln->pyro-Glu (N-term Q); Oxidation (M)	33.3709	kd15hmw3	Convalescent Kawasaki disease
IPI:IPI00000073.1	Tax_Id=9606 Gene_Symbol=EGF Pro-epidermal growth factor precursor	338	34	1.05172e+08	QSVIEMANLDGSK	705.339	1408.66	1.0072	14.67	Deamidated (NQ); Oxidation (M)	28.5154	kd15hmw3	Convalescent Kawasaki disease
IPI:IPI00000073.1	Tax_Id=9606 Gene_Symbol=EGF Pro-epidermal growth factor precursor	338	34	1.05172e+08	RLFWTDTGINPR	492.935	1475.78	1.0165	39.96		37.8067	kd15hmw3	Convalescent Kawasaki disease
IPI:IPI00000073.1	Tax_Id=9606 Gene_Symbol=EGF Pro-epidermal growth factor precursor	338	34	1.05172e+08	QSVIEMANLDGSKR	516.605	1546.79	0.015	24.21		31.927	kd15hmw3	Convalescent Kawasaki disease
IPI:IPI00000073.1	Tax_Id=9606 Gene_Symbol=EGF Pro-epidermal growth factor precursor	338	34	1.05172e+08	INLHSSFVPLGELK	518.633	1552.88	0.0145	29.38		42.7697	kd15hmw3	Convalescent Kawasaki disease
IPI:IPI00000073.1	Tax_Id=9606 Gene_Symbol=EGF Pro-epidermal growth factor precursor	338	34	1.05172e+08	INLHSSFVPLGELK	518.633	1552.88	0.0148	25.88		41.745	kd15hmw3	Convalescent Kawasaki disease
IPI:IPI00000073.1	Tax_Id=9606 Gene_Symbol=EGF Pro-epidermal growth factor precursor	338	34	1.05172e+08	INLHSSFVPLGELK	777.943	1553.87	1.0101	16.26		43.8535	kd15hmw3	Convalescent Kawasaki disease
IPI:IPI00000073.1	Tax_Id=9606 Gene_Symbol=EGF Pro-epidermal growth factor precursor	338	34	1.05172e+08	FIFWSSEVAGSLYR	554.62	1660.84	0.0118	33.96		57.0091	kd15hmw3	Convalescent Kawasaki disease
IPI:IPI00000073.1	Tax_Id=9606 Gene_Symbol=EGF Pro-epidermal growth factor precursor	338	34	1.05172e+08	FIFWSSEVAGSLYR	554.954	1661.84	1.0156	38.72		55.979	kd15hmw3	Convalescent Kawasaki disease
IPI:IPI00000073.1	Tax_Id=9606 Gene_Symbol=EGF Pro-epidermal growth factor precursor	338	34	1.05172e+08	HPTQHNLFAMSLFGDR	468.736	1870.91	1.0188	21.37		44.1227	kd15hmw3	Convalescent Kawasaki disease
IPI:IPI00000073.1	Tax_Id=9606 Gene_Symbol=EGF Pro-epidermal growth factor precursor	338	34	1.05172e+08	TCLALDGHQLLAGGEVDLK	670.68	2009.02	-0.0078	36.05		55.3941	kd15hmw3	Convalescent Kawasaki disease
IPI:IPI00000073.1	Tax_Id=9606 Gene_Symbol=EGF Pro-epidermal growth factor precursor	338	34	1.05172e+08	SCAASGPQPFLLFANSQDIR	727.36	2179.06	0.0217	31.33	Deamidated (NQ)	51.5968	kd15hmw3	Convalescent Kawasaki disease
IPI:IPI00000073.1	Tax_Id=9606 Gene_Symbol=EGF Pro-epidermal growth factor precursor	338	34	1.05172e+08	EGSNSLICSCDYDGGSVHISK	762.668	2284.98	1.0094	14.53		68.6713	kd15hmw3	Convalescent Kawasaki disease
IPI:IPI00000073.1	Tax_Id=9606 Gene_Symbol=EGF Pro-epidermal growth factor precursor	338	34	1.05172e+08	LCSDIDECEMGVPVCPPASSK	1184.52	2367.02	1.0265	20.4	Oxidation (M)	36.1347	kd15hmw3	Convalescent Kawasaki disease
IPI:IPI00000073.1	Tax_Id=9606 Gene_Symbol=EGF Pro-epidermal growth factor precursor	338	34	1.05172e+08	LVIASSDLIWPSGITIDFLTDK	1203.14	2404.27	0.9802	44.32		75.738	kd15hmw3	Convalescent Kawasaki disease
IPI:IPI00000073.1	Tax_Id=9606 Gene_Symbol=EGF Pro-epidermal growth factor precursor	338	34	1.05172e+08	KYCEDVNECAFWNHGCTLGCK	662.781	2647.1	0.0252	41.9		35.2936	kd15hmw3	Convalescent Kawasaki disease
IPI:IPI00000073.1	Tax_Id=9606 Gene_Symbol=EGF Pro-epidermal growth factor precursor	338	34	1.05172e+08	IDTEGTNYEQLVVDAGVSVIMDFHYNEK	1068.51	3202.51	1.0279	17.89	Oxidation (M)	66.0405	kd15hmw3	Convalescent Kawasaki disease
IPI:IPI00000073.1	Tax_Id=9606 Gene_Symbol=EGF Pro-epidermal growth factor precursor	338	34	1.05172e+08	VCNIEKNVSGMAINWINEEVIWSNQQEGIITVTDMK	1395.01	4182	1.038	8.37	3 Deamidated (NQ); Oxidation (M)	60.5197	kd15hmw3	Convalescent Kawasaki disease
IPI:IPI00000073.1	Tax_Id=9606 Gene_Symbol=EGF Pro-epidermal growth factor precursor	338	34	1.05172e+08	VSEDNITESQHMLVAEIMVSDQDDCAPVGCSMYARCISEGEDATCQCLK	1411.58	5642.3	-0.026	2.24	2 Deamidated (NQ); 2 Oxidation (M)	57.4451	kd15hmw3	Convalescent Kawasaki disease
IPI:IPI00000073.1	Tax_Id=9606 Gene_Symbol=EGF Pro-epidermal growth factor precursor	338	34	1.05172e+08	ADLDGVGVK	437.241	872.467	0.0068	43.92		22.8927	kd15hmw2	Convalescent Kawasaki disease
IPI:IPI00000073.1	Tax_Id=9606 Gene_Symbol=EGF Pro-epidermal growth factor precursor	338	34	1.05172e+08	ALLETSEK	445.748	889.482	0.006	33.14		19.4761	kd15hmw2	Convalescent Kawasaki disease
IPI:IPI00000073.1	Tax_Id=9606 Gene_Symbol=EGF Pro-epidermal growth factor precursor	338	34	1.05172e+08	LYWCDAK	478.224	954.434	0.0069	19.58		29.6265	kd15hmw2	Convalescent Kawasaki disease
IPI:IPI00000073.1	Tax_Id=9606 Gene_Symbol=EGF Pro-epidermal growth factor precursor	338	34	1.05172e+08	VVHPLAQPK	494.805	987.595	0.0089	15.5		15.1968	kd15hmw2	Convalescent Kawasaki disease
IPI:IPI00000073.1	Tax_Id=9606 Gene_Symbol=EGF Pro-epidermal growth factor precursor	338	34	1.05172e+08	IYWVDLER	547.287	1092.56	-0.0003	34.81		42.8766	kd15hmw2	Convalescent Kawasaki disease
IPI:IPI00000073.1	Tax_Id=9606 Gene_Symbol=EGF Pro-epidermal growth factor precursor	338	34	1.05172e+08	LFWIQYNR	570.309	1138.6	0.0108	42.21		45.2175	kd15hmw2	Convalescent Kawasaki disease
IPI:IPI00000073.1	Tax_Id=9606 Gene_Symbol=EGF Pro-epidermal growth factor precursor	338	34	1.05172e+08	ITAVSLDVLDKR	443.933	1328.78	0.0104	41.63		36.9979	kd15hmw2	Convalescent Kawasaki disease
IPI:IPI00000073.1	Tax_Id=9606 Gene_Symbol=EGF Pro-epidermal growth factor precursor	338	34	1.05172e+08	QSVIEMANLDGSK	696.854	1391.69	1.0165	22.38		36.2395	kd15hmw2	Convalescent Kawasaki disease
IPI:IPI00000073.1	Tax_Id=9606 Gene_Symbol=EGF Pro-epidermal growth factor precursor	338	34	1.05172e+08	EGFMK	611.291	610.284	0.005	20.67		17.7257	kd14hmw4	Convalescent Kawasaki disease
IPI:IPI00000073.1	Tax_Id=9606 Gene_Symbol=EGF Pro-epidermal growth factor precursor	338	34	1.05172e+08	VCNIEK	381.697	761.379	0.0052	30.07		8.86854	kd14hmw4	Convalescent Kawasaki disease
IPI:IPI00000073.1	Tax_Id=9606 Gene_Symbol=EGF Pro-epidermal growth factor precursor	338	34	1.05172e+08	ADLDGVGVK	437.241	872.469	0.0081	43.93		23.2621	kd14hmw4	Convalescent Kawasaki disease
IPI:IPI00000073.1	Tax_Id=9606 Gene_Symbol=EGF Pro-epidermal growth factor precursor	338	34	1.05172e+08	ALLETSEK	445.748	889.482	0.006	23.98		19.8069	kd14hmw4	Convalescent Kawasaki disease
IPI:IPI00000073.1	Tax_Id=9606 Gene_Symbol=EGF Pro-epidermal growth factor precursor	338	34	1.05172e+08	ALLETSEK	890.491	889.484	0.0083	28.01		19.6104	kd14hmw4	Convalescent Kawasaki disease
IPI:IPI00000073.1	Tax_Id=9606 Gene_Symbol=EGF Pro-epidermal growth factor precursor	338	34	1.05172e+08	GIAVHPMAK	462.263	922.512	0.0065	31.03		18.4012	kd14hmw4	Convalescent Kawasaki disease
IPI:IPI00000073.1	Tax_Id=9606 Gene_Symbol=EGF Pro-epidermal growth factor precursor	338	34	1.05172e+08	GIAVHPMAK	470.26	938.505	0.0044	18.16	Oxidation (M)	12.6047	kd14hmw4	Convalescent Kawasaki disease
IPI:IPI00000073.1	Tax_Id=9606 Gene_Symbol=EGF Pro-epidermal growth factor precursor	338	34	1.05172e+08	IFYSTWK	472.751	943.487	0.0071	16.42		35.2033	kd14hmw4	Convalescent Kawasaki disease
IPI:IPI00000073.1	Tax_Id=9606 Gene_Symbol=EGF Pro-epidermal growth factor precursor	338	34	1.05172e+08	LYWCDAK	478.225	954.435	0.0084	23.62		29.8567	kd14hmw4	Convalescent Kawasaki disease
IPI:IPI00000073.1	Tax_Id=9606 Gene_Symbol=EGF Pro-epidermal growth factor precursor	338	34	1.05172e+08	ITAVSLDVLDKR	444.267	1329.78	1.0135	33.34		37.3479	kd14hmw4	Convalescent Kawasaki disease
IPI:IPI00000073.1	Tax_Id=9606 Gene_Symbol=EGF Pro-epidermal growth factor precursor	338	34	1.05172e+08	RLFWTDTGINPR	492.6	1474.78	0.0099	47.15		38.7178	kd14hmw4	Convalescent Kawasaki disease
IPI:IPI00000073.1	Tax_Id=9606 Gene_Symbol=EGF Pro-epidermal growth factor precursor	338	34	1.05172e+08	HPTQHNLFAMSLFGDR	624.31	1869.91	0.0149	39.31		45.198	kd14hmw4	Convalescent Kawasaki disease
IPI:IPI00000073.1	Tax_Id=9606 Gene_Symbol=EGF Pro-epidermal growth factor precursor	338	34	1.05172e+08	SCAASGPQPFLLFANSQDIR	1090.55	2179.08	1.024	84.24		51.3433	kd14hmw4	Convalescent Kawasaki disease
IPI:IPI00000073.1	Tax_Id=9606 Gene_Symbol=EGF Pro-epidermal growth factor precursor	338	34	1.05172e+08	LIEEGVDVPEGLAVDWIGRR	741.735	2222.18	0.0137	34.12		50.9447	kd14hmw4	Convalescent Kawasaki disease
IPI:IPI00000073.1	Tax_Id=9606 Gene_Symbol=EGF Pro-epidermal growth factor precursor	338	34	1.05172e+08	VCNIEK	381.697	761.379	0.0045	30.92		6.4215	kd14hmw3	Convalescent Kawasaki disease
IPI:IPI00000073.1	Tax_Id=9606 Gene_Symbol=EGF Pro-epidermal growth factor precursor	338	34	1.05172e+08	ENISQPR	422.223	842.431	0.0064	24.45		8.86532	kd14hmw3	Convalescent Kawasaki disease
IPI:IPI00000073.1	Tax_Id=9606 Gene_Symbol=EGF Pro-epidermal growth factor precursor	338	34	1.05172e+08	ADLDGVGVK	437.241	872.467	0.0068	64.04		21.7364	kd14hmw3	Convalescent Kawasaki disease
IPI:IPI00000073.1	Tax_Id=9606 Gene_Symbol=EGF Pro-epidermal growth factor precursor	338	34	1.05172e+08	ANMDGSQR	440.191	878.369	0.9973	11.22		10.2836	kd14hmw3	Convalescent Kawasaki disease
IPI:IPI00000073.1	Tax_Id=9606 Gene_Symbol=EGF Pro-epidermal growth factor precursor	338	34	1.05172e+08	ALLETSEK	445.749	889.483	0.007	38.24		17.8569	kd14hmw3	Convalescent Kawasaki disease
IPI:IPI00000073.1	Tax_Id=9606 Gene_Symbol=EGF Pro-epidermal growth factor precursor	338	34	1.05172e+08	GIAVHPMAK	462.264	922.514	0.0079	27.73		17.0121	kd14hmw3	Convalescent Kawasaki disease
IPI:IPI00000073.1	Tax_Id=9606 Gene_Symbol=EGF Pro-epidermal growth factor precursor	338	34	1.05172e+08	GIAVHPMAK	470.763	939.512	1.011	28.34	Oxidation (M)	9.11814	kd14hmw3	Convalescent Kawasaki disease
IPI:IPI00000073.1	Tax_Id=9606 Gene_Symbol=EGF Pro-epidermal growth factor precursor	338	34	1.05172e+08	LYWCDAK	478.225	954.435	0.0084	30.03		28.0085	kd14hmw3	Convalescent Kawasaki disease
IPI:IPI00000073.1	Tax_Id=9606 Gene_Symbol=EGF Pro-epidermal growth factor precursor	338	34	1.05172e+08	VVHPLAQPK	494.805	987.596	0.0091	25.34		13.351	kd14hmw3	Convalescent Kawasaki disease
IPI:IPI00000073.1	Tax_Id=9606 Gene_Symbol=EGF Pro-epidermal growth factor precursor	338	34	1.05172e+08	VVHPLAQPK	494.805	987.596	0.0093	25.08		14.4037	kd14hmw3	Convalescent Kawasaki disease
IPI:IPI00000073.1	Tax_Id=9606 Gene_Symbol=EGF Pro-epidermal growth factor precursor	338	34	1.05172e+08	CHQLVSCPR	386.186	1155.54	0.0087	24.02		15.3649	kd14hmw3	Convalescent Kawasaki disease
IPI:IPI00000073.1	Tax_Id=9606 Gene_Symbol=EGF Pro-epidermal growth factor precursor	338	34	1.05172e+08	ITAVSLDVLDKR	443.934	1328.78	0.0125	41.18		35.4159	kd14hmw3	Convalescent Kawasaki disease
IPI:IPI00000073.1	Tax_Id=9606 Gene_Symbol=EGF Pro-epidermal growth factor precursor	338	34	1.05172e+08	VCNIEK	381.697	761.379	0.005	32.64		12.4416	kd2tca2	Convalescent Kawasaki disease
IPI:IPI00000073.1	Tax_Id=9606 Gene_Symbol=EGF Pro-epidermal growth factor precursor	338	34	1.05172e+08	VCNIEK	381.697	761.379	0.005	32.64		12.4416	kd2tca2	Convalescent Kawasaki disease
IPI:IPI00000073.1	Tax_Id=9606 Gene_Symbol=EGF Pro-epidermal growth factor precursor	338	34	1.05172e+08	ENISQPR	422.222	842.43	0.0053	14.86		14.7218	kd2tca2	Convalescent Kawasaki disease
IPI:IPI00000073.1	Tax_Id=9606 Gene_Symbol=EGF Pro-epidermal growth factor precursor	338	34	1.05172e+08	ENISQPR	422.222	842.43	0.0053	14.86		14.7218	kd2tca2	Convalescent Kawasaki disease
IPI:IPI00000073.1	Tax_Id=9606 Gene_Symbol=EGF Pro-epidermal growth factor precursor	338	34	1.05172e+08	TIWIANK	423.25	844.485	0.0048	26.24		32.4789	kd2tca2	Convalescent Kawasaki disease
IPI:IPI00000073.1	Tax_Id=9606 Gene_Symbol=EGF Pro-epidermal growth factor precursor	338	34	1.05172e+08	TIWIANK	423.25	844.485	0.0048	26.24		32.4789	kd2tca2	Convalescent Kawasaki disease
IPI:IPI00000073.1	Tax_Id=9606 Gene_Symbol=EGF Pro-epidermal growth factor precursor	338	34	1.05172e+08	ADLDGVGVK	437.241	872.467	0.0068	52.25		26.5013	kd2tca2	Convalescent Kawasaki disease
IPI:IPI00000073.1	Tax_Id=9606 Gene_Symbol=EGF Pro-epidermal growth factor precursor	338	34	1.05172e+08	ADLDGVGVK	437.241	872.467	0.0068	52.25		26.5013	kd2tca2	Convalescent Kawasaki disease
IPI:IPI00000073.1	Tax_Id=9606 Gene_Symbol=EGF Pro-epidermal growth factor precursor	338	34	1.05172e+08	FYWTDR	444.209	886.404	0.0069	31.31		37.3364	kd2tca2	Convalescent Kawasaki disease
IPI:IPI00000073.1	Tax_Id=9606 Gene_Symbol=EGF Pro-epidermal growth factor precursor	338	34	1.05172e+08	FYWTDR	444.209	886.404	0.0069	31.31		37.3364	kd2tca2	Convalescent Kawasaki disease
IPI:IPI00000073.1	Tax_Id=9606 Gene_Symbol=EGF Pro-epidermal growth factor precursor	338	34	1.05172e+08	ALLETSEK	445.748	889.481	0.0057	35.81		23.5114	kd2tca2	Convalescent Kawasaki disease
IPI:IPI00000073.1	Tax_Id=9606 Gene_Symbol=EGF Pro-epidermal growth factor precursor	338	34	1.05172e+08	ALLETSEK	445.748	889.481	0.0057	35.81		23.5114	kd2tca2	Convalescent Kawasaki disease
IPI:IPI00000073.1	Tax_Id=9606 Gene_Symbol=EGF Pro-epidermal growth factor precursor	338	34	1.05172e+08	GIAVHPMAK	470.261	938.507	0.0065	30.87	Oxidation (M)	15.2414	kd2tca2	Convalescent Kawasaki disease
IPI:IPI00000073.1	Tax_Id=9606 Gene_Symbol=EGF Pro-epidermal growth factor precursor	338	34	1.05172e+08	GIAVHPMAK	470.261	938.507	0.0065	30.87	Oxidation (M)	15.2414	kd2tca2	Convalescent Kawasaki disease
IPI:IPI00000073.1	Tax_Id=9606 Gene_Symbol=EGF Pro-epidermal growth factor precursor	338	34	1.05172e+08	IFYSTWK	472.751	943.487	0.0071	37.72		39.0166	kd2tca2	Convalescent Kawasaki disease
IPI:IPI00000073.1	Tax_Id=9606 Gene_Symbol=EGF Pro-epidermal growth factor precursor	338	34	1.05172e+08	IFYSTWK	472.751	943.487	0.0071	37.72		39.0166	kd2tca2	Convalescent Kawasaki disease
IPI:IPI00000073.1	Tax_Id=9606 Gene_Symbol=EGF Pro-epidermal growth factor precursor	338	34	1.05172e+08	LYWCDAK	478.225	954.435	0.0078	10.8		33.7353	kd2tca2	Convalescent Kawasaki disease
IPI:IPI00000073.1	Tax_Id=9606 Gene_Symbol=EGF Pro-epidermal growth factor precursor	338	34	1.05172e+08	LYWCDAK	478.225	954.435	0.0078	10.8		33.7353	kd2tca2	Convalescent Kawasaki disease
IPI:IPI00000073.1	Tax_Id=9606 Gene_Symbol=EGF Pro-epidermal growth factor precursor	338	34	1.05172e+08	VVHPLAQPK	494.804	987.594	0.0077	27.19		18.0359	kd2tca2	Convalescent Kawasaki disease
IPI:IPI00000073.1	Tax_Id=9606 Gene_Symbol=EGF Pro-epidermal growth factor precursor	338	34	1.05172e+08	VVHPLAQPK	494.804	987.594	0.0077	27.19		18.0359	kd2tca2	Convalescent Kawasaki disease
IPI:IPI00000073.1	Tax_Id=9606 Gene_Symbol=EGF Pro-epidermal growth factor precursor	338	34	1.05172e+08	IYFAHTALK	532.305	1062.6	0.0091	43.02		31.3047	kd2tca2	Convalescent Kawasaki disease
IPI:IPI00000073.1	Tax_Id=9606 Gene_Symbol=EGF Pro-epidermal growth factor precursor	338	34	1.05172e+08	IYFAHTALK	532.305	1062.6	0.0091	43.02		31.3047	kd2tca2	Convalescent Kawasaki disease
IPI:IPI00000073.1	Tax_Id=9606 Gene_Symbol=EGF Pro-epidermal growth factor precursor	338	34	1.05172e+08	IYWVDLER	547.293	1092.57	0.0103	45.41		46.7593	kd2tca2	Convalescent Kawasaki disease
IPI:IPI00000073.1	Tax_Id=9606 Gene_Symbol=EGF Pro-epidermal growth factor precursor	338	34	1.05172e+08	IYWVDLER	547.293	1092.57	0.0103	45.41		46.7593	kd2tca2	Convalescent Kawasaki disease
IPI:IPI00000073.1	Tax_Id=9606 Gene_Symbol=EGF Pro-epidermal growth factor precursor	338	34	1.05172e+08	LFWIQYNR	570.309	1138.6	0.011	54.59		49.1633	kd2tca2	Convalescent Kawasaki disease
IPI:IPI00000073.1	Tax_Id=9606 Gene_Symbol=EGF Pro-epidermal growth factor precursor	338	34	1.05172e+08	LFWIQYNR	570.309	1138.6	0.011	54.59		49.1633	kd2tca2	Convalescent Kawasaki disease
IPI:IPI00000073.1	Tax_Id=9606 Gene_Symbol=EGF Pro-epidermal growth factor precursor	338	34	1.05172e+08	IESSSLQGLGR	573.814	1145.61	0.0094	57.89		30.3135	kd2tca2	Convalescent Kawasaki disease
IPI:IPI00000073.1	Tax_Id=9606 Gene_Symbol=EGF Pro-epidermal growth factor precursor	338	34	1.05172e+08	IESSSLQGLGR	573.814	1145.61	0.0094	57.89		30.3135	kd2tca2	Convalescent Kawasaki disease
IPI:IPI00000073.1	Tax_Id=9606 Gene_Symbol=EGF Pro-epidermal growth factor precursor	338	34	1.05172e+08	ITAVSLDVLDKR	443.932	1328.78	0.0093	47.92		40.2511	kd2tca2	Convalescent Kawasaki disease
IPI:IPI00000073.1	Tax_Id=9606 Gene_Symbol=EGF Pro-epidermal growth factor precursor	338	34	1.05172e+08	ITAVSLDVLDKR	443.932	1328.78	0.0093	47.92		40.2511	kd2tca2	Convalescent Kawasaki disease
IPI:IPI00000073.1	Tax_Id=9606 Gene_Symbol=EGF Pro-epidermal growth factor precursor	338	34	1.05172e+08	QSVIEMANLDGSK	695.833	1389.65	0.0078	15.71	Gln->pyro-Glu (N-term Q); Oxidation (M)	39.4573	kd2tca2	Convalescent Kawasaki disease
IPI:IPI00000073.1	Tax_Id=9606 Gene_Symbol=EGF Pro-epidermal growth factor precursor	338	34	1.05172e+08	QSVIEMANLDGSK	695.833	1389.65	0.0078	15.71	Gln->pyro-Glu (N-term Q); Oxidation (M)	39.4573	kd2tca2	Convalescent Kawasaki disease
IPI:IPI00000073.1	Tax_Id=9606 Gene_Symbol=EGF Pro-epidermal growth factor precursor	338	34	1.05172e+08	QSVIEMANLDGSK	696.335	1390.65	1.01	65.17	Gln->pyro-Glu (N-term Q); Oxidation (M)	37.0069	kd2tca2	Convalescent Kawasaki disease
IPI:IPI00000073.1	Tax_Id=9606 Gene_Symbol=EGF Pro-epidermal growth factor precursor	338	34	1.05172e+08	QSVIEMANLDGSK	696.335	1390.65	1.01	65.17	Gln->pyro-Glu (N-term Q); Oxidation (M)	37.0069	kd2tca2	Convalescent Kawasaki disease
IPI:IPI00000073.1	Tax_Id=9606 Gene_Symbol=EGF Pro-epidermal growth factor precursor	338	34	1.05172e+08	INLHSSFVPLGELK	518.632	1552.87	0.0129	27.1		45.6403	kd2tca2	Convalescent Kawasaki disease
IPI:IPI00000073.1	Tax_Id=9606 Gene_Symbol=EGF Pro-epidermal growth factor precursor	338	34	1.05172e+08	INLHSSFVPLGELK	518.632	1552.87	0.0129	27.1		45.6403	kd2tca2	Convalescent Kawasaki disease
IPI:IPI00000073.1	Tax_Id=9606 Gene_Symbol=EGF Pro-epidermal growth factor precursor	338	34	1.05172e+08	FIFWSSEVAGSLYR	831.928	1661.84	1.0161	83.66		58.7924	kd2tca2	Convalescent Kawasaki disease
IPI:IPI00000073.1	Tax_Id=9606 Gene_Symbol=EGF Pro-epidermal growth factor precursor	338	34	1.05172e+08	FIFWSSEVAGSLYR	831.928	1661.84	1.0161	83.66		58.7924	kd2tca2	Convalescent Kawasaki disease
IPI:IPI00000073.1	Tax_Id=9606 Gene_Symbol=EGF Pro-epidermal growth factor precursor	338	34	1.05172e+08	CISEGEDATCQCLK	835.853	1669.69	0.0163	77.04		26.3782	kd2tca2	Convalescent Kawasaki disease
IPI:IPI00000073.1	Tax_Id=9606 Gene_Symbol=EGF Pro-epidermal growth factor precursor	338	34	1.05172e+08	CISEGEDATCQCLK	835.853	1669.69	0.0163	77.04		26.3782	kd2tca2	Convalescent Kawasaki disease
IPI:IPI00000073.1	Tax_Id=9606 Gene_Symbol=EGF Pro-epidermal growth factor precursor	338	34	1.05172e+08	ALLETSEK	445.748	889.481	0.0053	36.86		14.5191	kd6hmw3_100327152629	Convalescent Kawasaki disease
IPI:IPI00000073.1	Tax_Id=9606 Gene_Symbol=EGF Pro-epidermal growth factor precursor	338	34	1.05172e+08	VVHPLAQPK	494.805	987.596	0.0091	24.02		8.78535	kd6hmw3_100327152629	Convalescent Kawasaki disease
IPI:IPI00000073.1	Tax_Id=9606 Gene_Symbol=EGF Pro-epidermal growth factor precursor	338	34	1.05172e+08	IYFAHTALK	1063.6	1062.59	0.0076	28.51		24.1463	kd6hmw3_100327152629	Convalescent Kawasaki disease
IPI:IPI00000073.1	Tax_Id=9606 Gene_Symbol=EGF Pro-epidermal growth factor precursor	338	34	1.05172e+08	IYWVDLER	547.292	1092.57	0.0085	45.42		41.1514	kd6hmw3_100327152629	Convalescent Kawasaki disease
IPI:IPI00000073.1	Tax_Id=9606 Gene_Symbol=EGF Pro-epidermal growth factor precursor	338	34	1.05172e+08	LFWIQYNR	570.81	1139.61	1.0135	27.69		46.1913	kd6hmw3_100327152629	Convalescent Kawasaki disease
IPI:IPI00000073.1	Tax_Id=9606 Gene_Symbol=EGF Pro-epidermal growth factor precursor	338	34	1.05172e+08	NQVTPLDILSK	614.356	1226.7	0.0112	23.12		40.0459	kd6hmw3_100327152629	Convalescent Kawasaki disease
IPI:IPI00000073.1	Tax_Id=9606 Gene_Symbol=EGF Pro-epidermal growth factor precursor	338	34	1.05172e+08	FIFWSSEVAGSLYR	831.428	1660.84	0.0157	55.41		70.1546	kd6hmw3_100327152629	Convalescent Kawasaki disease
IPI:IPI00000073.1	Tax_Id=9606 Gene_Symbol=EGF Pro-epidermal growth factor precursor	338	34	1.05172e+08	VSEDNITESQHMLVAEIMVSDQDDCAPVGCSMYAR	1325.89	3974.65	-0.0142	4.66	2 Deamidated (NQ); Oxidation (M)	37.8746	kd6hmw3_100327152629	Convalescent Kawasaki disease
IPI:IPI00000073.1	Tax_Id=9606 Gene_Symbol=EGF Pro-epidermal growth factor precursor	338	34	1.05172e+08	ENISQPR	422.222	842.429	0.0046	27		13.0118	kd6hmw2_100327134920	Convalescent Kawasaki disease
IPI:IPI00000073.1	Tax_Id=9606 Gene_Symbol=EGF Pro-epidermal growth factor precursor	338	34	1.05172e+08	GIAVHPMAK	470.262	938.509	0.0082	32.27	Oxidation (M)	13.0874	kd6hmw2_100327134920	Convalescent Kawasaki disease
IPI:IPI00000073.1	Tax_Id=9606 Gene_Symbol=EGF Pro-epidermal growth factor precursor	338	34	1.05172e+08	LYWCDAK	478.224	954.434	0.0068	22.86		31.3663	kd6hmw2_100327134920	Convalescent Kawasaki disease
IPI:IPI00000073.1	Tax_Id=9606 Gene_Symbol=EGF Pro-epidermal growth factor precursor	338	34	1.05172e+08	VVHPLAQPK	494.805	987.595	0.0085	40.88		16.0183	kd6hmw2_100327134920	Convalescent Kawasaki disease
IPI:IPI00000073.1	Tax_Id=9606 Gene_Symbol=EGF Pro-epidermal growth factor precursor	338	34	1.05172e+08	IYWVDLER	547.292	1092.57	0.0097	46.79		44.4314	kd6hmw2_100327134920	Convalescent Kawasaki disease
IPI:IPI00000073.1	Tax_Id=9606 Gene_Symbol=EGF Pro-epidermal growth factor precursor	338	34	1.05172e+08	LGTAWCSCR	555.75	1109.49	0.0109	51.54		27.3826	kd6hmw2_100327134920	Convalescent Kawasaki disease
IPI:IPI00000073.1	Tax_Id=9606 Gene_Symbol=EGF Pro-epidermal growth factor precursor	338	34	1.05172e+08	CHQLVSCPR	578.776	1155.54	0.0095	44.58		17.4628	kd6hmw2_100327134920	Convalescent Kawasaki disease
IPI:IPI00000073.1	Tax_Id=9606 Gene_Symbol=EGF Pro-epidermal growth factor precursor	338	34	1.05172e+08	NQVTPLDILSK	1227.71	1226.7	0.011	38.26		44.1508	kd6hmw2_100327134920	Convalescent Kawasaki disease
IPI:IPI00000073.1	Tax_Id=9606 Gene_Symbol=EGF Pro-epidermal growth factor precursor	338	34	1.05172e+08	ITAVSLDVLDKR	443.933	1328.78	0.0105	45.3		37.9424	kd6hmw2_100327134920	Convalescent Kawasaki disease
IPI:IPI00000073.1	Tax_Id=9606 Gene_Symbol=EGF Pro-epidermal growth factor precursor	338	34	1.05172e+08	INLHSSFVPLGELK	518.964	1553.87	1.0094	21.43		43.2109	kd6hmw2_100327134920	Convalescent Kawasaki disease
IPI:IPI00000073.1	Tax_Id=9606 Gene_Symbol=EGF Pro-epidermal growth factor precursor	338	34	1.05172e+08	FIFWSSEVAGSLYR	831.428	1660.84	0.0165	78.79		69.1979	kd6hmw2_100327134920	Convalescent Kawasaki disease
IPI:IPI00000073.1	Tax_Id=9606 Gene_Symbol=EGF Pro-epidermal growth factor precursor	338	34	1.05172e+08	GIAVHPMAK	462.263	922.512	0.0066	33.96		19.7551	kd6hmw1	Convalescent Kawasaki disease
IPI:IPI00000073.1	Tax_Id=9606 Gene_Symbol=EGF Pro-epidermal growth factor precursor	338	34	1.05172e+08	GIAVHPMAK	470.762	939.51	1.0095	37.7	Oxidation (M)	13.9442	kd6hmw1	Convalescent Kawasaki disease
IPI:IPI00000073.1	Tax_Id=9606 Gene_Symbol=EGF Pro-epidermal growth factor precursor	338	34	1.05172e+08	IYFAHTALK	532.807	1063.6	1.0133	31.73		29.6828	kd6hmw1	Convalescent Kawasaki disease
IPI:IPI00000073.1	Tax_Id=9606 Gene_Symbol=EGF Pro-epidermal growth factor precursor	338	34	1.05172e+08	IYWVDLER	547.292	1092.57	0.0097	44.3		45.3412	kd6hmw1	Convalescent Kawasaki disease
IPI:IPI00000073.1	Tax_Id=9606 Gene_Symbol=EGF Pro-epidermal growth factor precursor	338	34	1.05172e+08	LGTAWCSCR	555.75	1109.48	0.0101	62.01		27.9024	kd6hmw1	Convalescent Kawasaki disease
IPI:IPI00000073.1	Tax_Id=9606 Gene_Symbol=EGF Pro-epidermal growth factor precursor	338	34	1.05172e+08	IESSSLQGLGR	573.815	1145.62	0.0112	84.61		29.2251	kd6hmw1	Convalescent Kawasaki disease
IPI:IPI00000073.1	Tax_Id=9606 Gene_Symbol=EGF Pro-epidermal growth factor precursor	338	34	1.05172e+08	RIYWVDLER	625.344	1248.67	0.0122	26.72		40.456	kd6hmw1	Convalescent Kawasaki disease
IPI:IPI00000073.1	Tax_Id=9606 Gene_Symbol=EGF Pro-epidermal growth factor precursor	338	34	1.05172e+08	WIERANMDGSQR	740.332	1478.65	-0.007	8.43	Deamidated (NQ); Oxidation (M)	34.5427	kd6hmw1	Convalescent Kawasaki disease
IPI:IPI00000073.1	Tax_Id=9606 Gene_Symbol=EGF Pro-epidermal growth factor precursor	338	34	1.05172e+08	HPTQHNLFAMSLFGDR	624.646	1870.92	1.0216	63.27		46.1009	kd6hmw1	Convalescent Kawasaki disease
IPI:IPI00000073.1	Tax_Id=9606 Gene_Symbol=EGF Pro-epidermal growth factor precursor	338	34	1.05172e+08	TCLALDGHQLLAGGEVDLK	1006.51	2011.01	0.997	41.09	Deamidated (NQ)	44.5105	kd6hmw1	Convalescent Kawasaki disease
IPI:IPI00000073.1	Tax_Id=9606 Gene_Symbol=EGF Pro-epidermal growth factor precursor	338	34	1.05172e+08	LIEEGVDVPEGLAVDWIGR	690.036	2067.09	1.0183	39.07		56.4912	kd6hmw1	Convalescent Kawasaki disease
IPI:IPI00000073.1	Tax_Id=9606 Gene_Symbol=EGF Pro-epidermal growth factor precursor	338	34	1.05172e+08	SCAASGPQPFLLFANSQDIR	1090.53	2179.05	0.0167	18.74	Deamidated (NQ)	54.9383	kd6hmw1	Convalescent Kawasaki disease
IPI:IPI00000073.1	Tax_Id=9606 Gene_Symbol=EGF Pro-epidermal growth factor precursor	338	34	1.05172e+08	LVIASSDLIWPSGITIDFLTDK	802.113	2403.32	0.024	22.6		67.885	kd6hmw1	Convalescent Kawasaki disease
IPI:IPI00000073.1	Tax_Id=9606 Gene_Symbol=EGF Pro-epidermal growth factor precursor	338	34	1.05172e+08	VVHPLAQPK	494.805	987.595	0.0088	10.85		16.6897	kd5hmw4_diluted	Convalescent Kawasaki disease
IPI:IPI00000073.1	Tax_Id=9606 Gene_Symbol=EGF Pro-epidermal growth factor precursor	338	34	1.05172e+08	IYWVDLER	547.293	1092.57	0.0104	40.09		44.4365	kd5hmw4_diluted	Convalescent Kawasaki disease
IPI:IPI00000073.1	Tax_Id=9606 Gene_Symbol=EGF Pro-epidermal growth factor precursor	338	34	1.05172e+08	LFWIQYNR	570.309	1138.6	0.011	43.26		46.7352	kd5hmw4_diluted	Convalescent Kawasaki disease
IPI:IPI00000073.1	Tax_Id=9606 Gene_Symbol=EGF Pro-epidermal growth factor precursor	338	34	1.05172e+08	QSVIEMANLDGSK	704.347	1406.68	0.0089	42.29	Oxidation (M)	28.8524	kd5hmw4_diluted	Convalescent Kawasaki disease
IPI:IPI00000073.1	Tax_Id=9606 Gene_Symbol=EGF Pro-epidermal growth factor precursor	338	34	1.05172e+08	ADLDGVGVK	437.241	872.467	0.0066	45.44		22.1106	kd13hmw5	Convalescent Kawasaki disease
IPI:IPI00000073.1	Tax_Id=9606 Gene_Symbol=EGF Pro-epidermal growth factor precursor	338	34	1.05172e+08	ALLETSEK	445.748	889.482	0.0063	33.51		18.3711	kd13hmw5	Convalescent Kawasaki disease
IPI:IPI00000073.1	Tax_Id=9606 Gene_Symbol=EGF Pro-epidermal growth factor precursor	338	34	1.05172e+08	GIAVHPMAK	470.262	938.509	0.0082	15.15	Oxidation (M)	10.872	kd13hmw5	Convalescent Kawasaki disease
IPI:IPI00000073.1	Tax_Id=9606 Gene_Symbol=EGF Pro-epidermal growth factor precursor	338	34	1.05172e+08	LFWIQYNR	570.308	1138.6	0.0098	28.85		44.3625	kd13hmw5	Convalescent Kawasaki disease
IPI:IPI00000073.1	Tax_Id=9606 Gene_Symbol=EGF Pro-epidermal growth factor precursor	338	34	1.05172e+08	ITAVSLDVLDKR	443.933	1328.78	0.0109	41.46		36.3766	kd13hmw5	Convalescent Kawasaki disease
IPI:IPI00000073.1	Tax_Id=9606 Gene_Symbol=EGF Pro-epidermal growth factor precursor	338	34	1.05172e+08	EHQDLKNGGQPVAGEDGQAADGSMQPTSWR	793.589	3170.33	0.9756	8.2	4 Deamidated (NQ)	74.2594	kd13hmw5	Convalescent Kawasaki disease
IPI:IPI00000073.1	Tax_Id=9606 Gene_Symbol=EGF Pro-epidermal growth factor precursor	338	34	1.05172e+08	GFAGDGK	651.305	650.297	-0.0051	11.66		6.41358	kd5hmw4_100326163454	Convalescent Kawasaki disease
IPI:IPI00000073.1	Tax_Id=9606 Gene_Symbol=EGF Pro-epidermal growth factor precursor	338	34	1.05172e+08	GIAVHPMAK	470.261	938.508	0.0071	25.5	Oxidation (M)	12.4189	kd5hmw4_100326163454	Convalescent Kawasaki disease
IPI:IPI00000073.1	Tax_Id=9606 Gene_Symbol=EGF Pro-epidermal growth factor precursor	338	34	1.05172e+08	VVHPLAQPK	988.6	987.593	0.0061	26.9		15.4529	kd5hmw4_100326163454	Convalescent Kawasaki disease
IPI:IPI00000073.1	Tax_Id=9606 Gene_Symbol=EGF Pro-epidermal growth factor precursor	338	34	1.05172e+08	VVHPLAQPK	494.805	987.595	0.0081	19.52		15.447	kd5hmw4_100326163454	Convalescent Kawasaki disease
IPI:IPI00000073.1	Tax_Id=9606 Gene_Symbol=EGF Pro-epidermal growth factor precursor	338	34	1.05172e+08	IYFAHTALK	532.807	1063.6	1.0124	34.82		28.5337	kd5hmw4_100326163454	Convalescent Kawasaki disease
IPI:IPI00000073.1	Tax_Id=9606 Gene_Symbol=EGF Pro-epidermal growth factor precursor	338	34	1.05172e+08	IYWVDLER	547.292	1092.57	0.0101	48.64		44.7878	kd5hmw4_100326163454	Convalescent Kawasaki disease
IPI:IPI00000073.1	Tax_Id=9606 Gene_Symbol=EGF Pro-epidermal growth factor precursor	338	34	1.05172e+08	LFWIQYNR	570.309	1138.6	0.0111	46.92		46.9364	kd5hmw4_100326163454	Convalescent Kawasaki disease
IPI:IPI00000073.1	Tax_Id=9606 Gene_Symbol=EGF Pro-epidermal growth factor precursor	338	34	1.05172e+08	IESSSLQGLGR	573.815	1145.61	0.0105	73.15		28.3769	kd5hmw4_100326163454	Convalescent Kawasaki disease
IPI:IPI00000073.1	Tax_Id=9606 Gene_Symbol=EGF Pro-epidermal growth factor precursor	338	34	1.05172e+08	ADLDGVGVK	437.241	872.467	0.0064	31.21		23.4852	kd14hmw1	Convalescent Kawasaki disease
IPI:IPI00000073.1	Tax_Id=9606 Gene_Symbol=EGF Pro-epidermal growth factor precursor	338	34	1.05172e+08	GIAVHPMAK	462.263	922.511	0.0056	34.49		18.5001	kd14hmw1	Convalescent Kawasaki disease
IPI:IPI00000073.1	Tax_Id=9606 Gene_Symbol=EGF Pro-epidermal growth factor precursor	338	34	1.05172e+08	GIAVHPMAK	470.261	938.508	0.0072	32.98	Oxidation (M)	12.8355	kd14hmw1	Convalescent Kawasaki disease
IPI:IPI00000073.1	Tax_Id=9606 Gene_Symbol=EGF Pro-epidermal growth factor precursor	338	34	1.05172e+08	VVHPLAQPK	494.805	987.595	0.0086	25.19		15.6229	kd14hmw1	Convalescent Kawasaki disease
IPI:IPI00000073.1	Tax_Id=9606 Gene_Symbol=EGF Pro-epidermal growth factor precursor	338	34	1.05172e+08	IYWVDLER	547.293	1092.57	0.0105	42.94		43.094	kd14hmw1	Convalescent Kawasaki disease
IPI:IPI00000073.1	Tax_Id=9606 Gene_Symbol=EGF Pro-epidermal growth factor precursor	338	34	1.05172e+08	LFWIQYNR	570.308	1138.6	0.0087	24.74		45.4542	kd14hmw1	Convalescent Kawasaki disease
IPI:IPI00000073.1	Tax_Id=9606 Gene_Symbol=EGF Pro-epidermal growth factor precursor	338	34	1.05172e+08	AEDDTWEPEQK	674.295	1346.58	0.0127	33.49		23.9107	kd14hmw1	Convalescent Kawasaki disease
IPI:IPI00000073.1	Tax_Id=9606 Gene_Symbol=EGF Pro-epidermal growth factor precursor	338	34	1.05172e+08	RLFWTDTGINPR	738.898	1475.78	1.0132	23.33		38.8103	kd14hmw1	Convalescent Kawasaki disease
IPI:IPI00000073.1	Tax_Id=9606 Gene_Symbol=EGF Pro-epidermal growth factor precursor	338	34	1.05172e+08	RLFWTDTGINPR	492.936	1475.79	1.0172	40.54		38.843	kd14hmw1	Convalescent Kawasaki disease
IPI:IPI00000073.1	Tax_Id=9606 Gene_Symbol=EGF Pro-epidermal growth factor precursor	338	34	1.05172e+08	LIEEGVDVPEGLAVDWIGRR	742.072	2223.19	1.0253	53.62		51.1423	kd14hmw1	Convalescent Kawasaki disease
IPI:IPI00000073.1	Tax_Id=9606 Gene_Symbol=EGF Pro-epidermal growth factor precursor	338	34	1.05172e+08	QEPQLCGMGTEQGCWIPVSSDK	837.012	2508.01	0.9854	4.91	2 Deamidated (NQ); Gln->pyro-Glu (N-term Q); Oxidation (M)	37.5274	kd14hmw1	Convalescent Kawasaki disease
IPI:IPI00000105.4	Tax_Id=9606 Gene_Symbol=MVP Major vault protein	5	1	806552	LLQSLGLK	436.288	870.562	0.0078	0.72		77.9086	kd5tca1	Convalescent Kawasaki disease
IPI:IPI00000105.4	Tax_Id=9606 Gene_Symbol=MVP Major vault protein	5	1	806552	SFFLQPGEQLEQGIQDVYVLSEQQGLLLRALQPLEEGEDEEK	961.679	4803.36	0.9781	7.32	Deamidated (NQ)	48.9885	kd15tca2	Convalescent Kawasaki disease
IPI:IPI00000105.4	Tax_Id=9606 Gene_Symbol=MVP Major vault protein	5	1	806552	DPQETAK	395.186	788.358	0.0028	6.96	Deamidated (NQ)	27.8096	kd15tca3	Convalescent Kawasaki disease
IPI:IPI00000105.4	Tax_Id=9606 Gene_Symbol=MVP Major vault protein	5	1	806552	SVQLAIEITTNSQEAAAKHEAQR	833.426	2497.26	1.0098	10.41	2 Deamidated (NQ)	52.4018	kd14tca2	Convalescent Kawasaki disease
IPI:IPI00000105.4	Tax_Id=9606 Gene_Symbol=MVP Major vault protein	5	1	806552	IPPYHYIHVLDQNSNVSRVEVGPK	922.14	2763.4	0.9953	6.76	2 Deamidated (NQ)	55.2486	kd14tca3	Convalescent Kawasaki disease
IPI:IPI00000105.4	Tax_Id=9606 Gene_Symbol=MVP Major vault protein	5	1	806552	SVQLAIEITTNSQEAAAKHEAQR	833.429	2497.26	1.0193	11.32	2 Deamidated (NQ)	52.545	kd14tca4	Convalescent Kawasaki disease
IPI:IPI00000105.4	Tax_Id=9606 Gene_Symbol=MVP Major vault protein	5	1	806552	QAIPLDENEGIYVQDVK	966.992	1931.97	1.0176	6.82	Deamidated (NQ)	39.9096	kd13tca1	Convalescent Kawasaki disease
IPI:IPI00000105.4	Tax_Id=9606 Gene_Symbol=MVP Major vault protein	5	1	806552	LLQSLGLKSTLITDGSTPINLFNTAFGLLGMGPEGQPLGR	1036.55	4142.17	-0.0414	4.79	Oxidation (M)	34.7315	kd13tca3	Convalescent Kawasaki disease
IPI:IPI00000105.4	Tax_Id=9606 Gene_Symbol=MVP Major vault protein	5	1	806552	SVQLAIEITTNSQEAAAK	938.48	1874.95	-0.0019	2.24	2 Deamidated (NQ)	56.8937	kd3tca5	Convalescent Kawasaki disease
IPI:IPI00000105.4	Tax_Id=9606 Gene_Symbol=MVP Major vault protein	5	1	806552	ECWDR	765.292	764.285	-0.0062	22.49		21.7202	kd3tca3	Convalescent Kawasaki disease
IPI:IPI00000105.4	Tax_Id=9606 Gene_Symbol=MVP Major vault protein	5	1	806552	EVEVVEIIQATIIRQNQALR	1163.13	2324.25	-0.0076	3.14	3 Deamidated (NQ)	66.8942	kd2tca1	Convalescent Kawasaki disease
IPI:IPI00000105.4	Tax_Id=9606 Gene_Symbol=MVP Major vault protein	5	1	806552	VRAVIGSTYMLTQDEVLWEK	589.809	2355.21	1.0236	9.55	Deamidated (NQ); Oxidation (M)	30.738	kd2tca1	Convalescent Kawasaki disease
IPI:IPI00000105.4	Tax_Id=9606 Gene_Symbol=MVP Major vault protein	5	1	806552	SVQLAIEITTNSQEAAAKHEAQR	1250.63	2499.24	1.0251	7.37	4 Deamidated (NQ)	67.6994	kd1tca3	Convalescent Kawasaki disease
IPI:IPI00000105.4	Tax_Id=9606 Gene_Symbol=MVP Major vault protein	5	1	806552	HADLEIR	427.233	852.451	0.0059	47.77		21.5239	kd1hmw2	Convalescent Kawasaki disease
IPI:IPI00000105.4	Tax_Id=9606 Gene_Symbol=MVP Major vault protein	5	1	806552	HADLEIR	427.233	852.451	0.006	44.21		18.8273	kd5hmw3	Convalescent Kawasaki disease
IPI:IPI00000105.4	Tax_Id=9606 Gene_Symbol=MVP Major vault protein	5	1	806552	VEVVEER	430.233	858.452	0.0069	23.35		17.6995	kd5hmw3	Convalescent Kawasaki disease
IPI:IPI00000105.4	Tax_Id=9606 Gene_Symbol=MVP Major vault protein	5	1	806552	ILDQSEAEK	516.768	1031.52	0.0082	18.18		17.1842	kd5hmw3	Convalescent Kawasaki disease
IPI:IPI00000105.4	Tax_Id=9606 Gene_Symbol=MVP Major vault protein	5	1	806552	QMTEAIGPSTIRDLAVAGPEMQVK	854.433	2560.28	1.0207	27.19	2 Deamidated (NQ); Oxidation (M)	33.1886	kd5hmw3	Convalescent Kawasaki disease
IPI:IPI00000105.4	Tax_Id=9606 Gene_Symbol=MVP Major vault protein	5	1	806552	HADLEIR	427.232	852.449	0.0041	46.39		21.6712	kd1hmw1	Convalescent Kawasaki disease
IPI:IPI00000105.4	Tax_Id=9606 Gene_Symbol=MVP Major vault protein	5	1	806552	ILDQSEAEK	516.769	1031.52	0.0096	20.9		19.2559	kd1hmw1	Convalescent Kawasaki disease
IPI:IPI00000105.4	Tax_Id=9606 Gene_Symbol=MVP Major vault protein	5	1	806552	QMTEAIGPSTIRDLAVAGPEMQVK	853.751	2558.23	0.9915	12.61	Deamidated (NQ); Gln->pyro-Glu (N-term Q); 2 Oxidation (M)	64.4206	kd3hmw5_100326074410	Convalescent Kawasaki disease
IPI:IPI00000105.4	Tax_Id=9606 Gene_Symbol=MVP Major vault protein	5	1	806552	RVASGPSPGEGISPQSAQAPQAPGDNHVVPVLR	656.333	3276.63	-0.0201	13.22	2 Deamidated (NQ)	46.6886	kd6hmw4_100327170336	Convalescent Kawasaki disease
IPI:IPI00000105.4	Tax_Id=9606 Gene_Symbol=MVP Major vault protein	5	1	806552	HADLEIR	427.233	852.452	0.0063	51.3		19.9881	kd6hmw1	Convalescent Kawasaki disease
IPI:IPI00000105.4	Tax_Id=9606 Gene_Symbol=MVP Major vault protein	5	1	806552	DITPLQVVLPNTALHLK	625.043	1872.11	1.019	7.72		51.5523	kd6hmw1	Convalescent Kawasaki disease
IPI:IPI00000105.4	Tax_Id=9606 Gene_Symbol=MVP Major vault protein	5	1	806552	HADLEIR	427.232	852.45	0.0044	35.92		17.0516	kd13hmw5	Convalescent Kawasaki disease
IPI:IPI00000190.1	Tax_Id=9606 Gene_Symbol=CD81 CD81 antigen	1	1	30184	IDDLFSGKLYLIGIAAIVVAVIMIFEMILSMVLCCGIR	1069.34	4273.32	1.0282	3.47	Oxidation (M)	34.9576	kd15tca1	Convalescent Kawasaki disease
IPI:IPI00000190.1	Tax_Id=9606 Gene_Symbol=CD81 CD81 antigen	1	1	30184	QFYDQALQQAVVDDDANNAK	1127.53	2253.05	1.0201	71.33		42.7015	kd4hmw4	Convalescent Kawasaki disease
IPI:IPI00000190.1	Tax_Id=9606 Gene_Symbol=CD81 CD81 antigen	1	1	30184	QFYDQALQQAVVDDDANNAK	747.329	2238.96	1.0049	11.67	3 Deamidated (NQ); Gln->pyro-Glu (N-term Q)	35.7153	kd5hmw1	Convalescent Kawasaki disease
IPI:IPI00000190.1	Tax_Id=9606 Gene_Symbol=CD81 CD81 antigen	1	1	30184	IDDLFSGKLYLIGIAAIVVAVIMIFEMILSMVLCCGIR	1073.32	4289.25	0.964	6.65	2 Oxidation (M)	72.2353	kd5hmw1	Convalescent Kawasaki disease
IPI:IPI00000477.3	Tax_Id=9606 Gene_Symbol=ARPC2 PNAS-139	1	1	617227	NCFASVFEK	551.26	1100.51	0.0103	25.21		38.6837	kd5hmw4_100326163454	Convalescent Kawasaki disease
IPI:IPI00000477.3	Tax_Id=9606 Gene_Symbol=ARPC2 PNAS-139	1	1	617227	ELQAHGADELLKR	740.406	1478.8	0.0133	42.86		25.9221	kd5hmw4_100326163454	Convalescent Kawasaki disease
IPI:IPI00000513.1	Tax_Id=9606 Gene_Symbol=CDH1 E-cadherin	11	4	3.80296e+06	NTGVISVVTTGLDR	716.4	1430.78	0.0117	78.95		44.7197	kd5tca1	Convalescent Kawasaki disease
IPI:IPI00000513.1	Tax_Id=9606 Gene_Symbol=CDH1 E-cadherin	11	4	3.80296e+06	TIFFCER	486.738	971.461	0.0074	25.55		36.4978	kd5tca3	Convalescent Kawasaki disease
IPI:IPI00000513.1	Tax_Id=9606 Gene_Symbol=CDH1 E-cadherin	11	4	3.80296e+06	TIFFCER	486.738	971.461	0.0074	25.55		36.4978	kd5tca3	Convalescent Kawasaki disease
IPI:IPI00000513.1	Tax_Id=9606 Gene_Symbol=CDH1 E-cadherin	11	4	3.80296e+06	MALEVGDYK	521.253	1040.49	0.0064	38.02	Oxidation (M)	27.8109	kd5tca3	Convalescent Kawasaki disease
IPI:IPI00000513.1	Tax_Id=9606 Gene_Symbol=CDH1 E-cadherin	11	4	3.80296e+06	MALEVGDYK	521.253	1040.49	0.0064	38.02	Oxidation (M)	27.8109	kd5tca3	Convalescent Kawasaki disease
IPI:IPI00000513.1	Tax_Id=9606 Gene_Symbol=CDH1 E-cadherin	11	4	3.80296e+06	AQPVEAGLQIPAILGILGGILALLILILLLLLFLR	916.592	3662.34	1.0082	1.15	Deamidated (NQ)	7.3024	kd15tca4	Convalescent Kawasaki disease
IPI:IPI00000513.1	Tax_Id=9606 Gene_Symbol=CDH1 E-cadherin	11	4	3.80296e+06	VTLNTVGHHHRPPPHQASVSGIQAELLTFPNSSPGLRR	1371.72	4112.13	1.0351	6.71	4 Deamidated (NQ)	68.5984	kd4tca1	Convalescent Kawasaki disease
IPI:IPI00000513.1	Tax_Id=9606 Gene_Symbol=CDH1 E-cadherin	11	4	3.80296e+06	NTGVISVVTTGLDR	716.9	1431.79	1.0121	36.76		48.9466	kd4tca2	Convalescent Kawasaki disease
IPI:IPI00000513.1	Tax_Id=9606 Gene_Symbol=CDH1 E-cadherin	11	4	3.80296e+06	VFYSITGQGADTPPVGVFIIER	789.425	2365.25	0.0221	71.78		57.4551	kd4tca2	Convalescent Kawasaki disease
IPI:IPI00000513.1	Tax_Id=9606 Gene_Symbol=CDH1 E-cadherin	11	4	3.80296e+06	VFYSITGQGADTPPVGVFIIER	1184.13	2366.24	1.0047	71.93		58.4204	kd4tca2	Convalescent Kawasaki disease
IPI:IPI00000513.1	Tax_Id=9606 Gene_Symbol=CDH1 E-cadherin	11	4	3.80296e+06	KFSTK	611.362	610.354	1.0058	3.42		72.3867	kd4tca4	Convalescent Kawasaki disease
IPI:IPI00000513.1	Tax_Id=9606 Gene_Symbol=CDH1 E-cadherin	11	4	3.80296e+06	KFSTK	610.361	609.354	0.0052	12.73		20.7815	kd14tca4	Convalescent Kawasaki disease
IPI:IPI00000513.1	Tax_Id=9606 Gene_Symbol=CDH1 E-cadherin	11	4	3.80296e+06	VTEPLDR	415.228	828.441	0.0067	27.08		20.7086	kd14tca4	Convalescent Kawasaki disease
IPI:IPI00000513.1	Tax_Id=9606 Gene_Symbol=CDH1 E-cadherin	11	4	3.80296e+06	VTEPLDR	415.227	828.44	0.0062	24.7		20.2699	kd13tca2	Convalescent Kawasaki disease
IPI:IPI00000513.1	Tax_Id=9606 Gene_Symbol=CDH1 E-cadherin	11	4	3.80296e+06	MALEVGDYK	513.257	1024.5	0.0098	50.54		34.7304	kd13tca2	Convalescent Kawasaki disease
IPI:IPI00000513.1	Tax_Id=9606 Gene_Symbol=CDH1 E-cadherin	11	4	3.80296e+06	TIFFCER	486.738	971.461	0.0079	37.1		32.3801	kd3tca3	Convalescent Kawasaki disease
IPI:IPI00000513.1	Tax_Id=9606 Gene_Symbol=CDH1 E-cadherin	11	4	3.80296e+06	MALEVGDYK	521.254	1040.49	0.0078	54.97	Oxidation (M)	24.375	kd3tca3	Convalescent Kawasaki disease
IPI:IPI00000513.1	Tax_Id=9606 Gene_Symbol=CDH1 E-cadherin	11	4	3.80296e+06	NTGVISVVTTGLDR	716.401	1430.79	0.0138	60.82		44.2574	kd3tca1	Convalescent Kawasaki disease
IPI:IPI00000513.1	Tax_Id=9606 Gene_Symbol=CDH1 E-cadherin	11	4	3.80296e+06	DNVYYYDEEGGGEEDQDFDLSQLHR	999.403	2995.19	0.9919	0.23	2 Deamidated (NQ)	8.93648	kd2tca4	Convalescent Kawasaki disease
IPI:IPI00000513.1	Tax_Id=9606 Gene_Symbol=CDH1 E-cadherin	11	4	3.80296e+06	NTGVISVVTTGLDR	716.903	1431.79	1.0174	90.24		44.0906	kd1hmw3	Convalescent Kawasaki disease
IPI:IPI00000513.1	Tax_Id=9606 Gene_Symbol=CDH1 E-cadherin	11	4	3.80296e+06	VTEPLDR	415.228	828.44	0.0063	21.41		20.0622	kd2hmw3	Convalescent Kawasaki disease
IPI:IPI00000513.1	Tax_Id=9606 Gene_Symbol=CDH1 E-cadherin	11	4	3.80296e+06	DTANWLEINPDTGAISTR	658.663	1972.97	0.019	23.77		48.6596	kd2hmw3	Convalescent Kawasaki disease
IPI:IPI00000513.1	Tax_Id=9606 Gene_Symbol=CDH1 E-cadherin	11	4	3.80296e+06	IATYTLFSHAVSSNGNAVEDPMEILITVTDQNDNKPEFTQEVFK	1234.84	4935.31	1.0381	8.72	6 Deamidated (NQ); Oxidation (M)	61.9787	kd2hmw3	Convalescent Kawasaki disease
IPI:IPI00000513.1	Tax_Id=9606 Gene_Symbol=CDH1 E-cadherin	11	4	3.80296e+06	NSTYTALIIATDNGSPVATGTGTLLLILSDVNDNAPIPEPRTIFFCER	1288.15	5148.56	-0.0333	6.65	Deamidated (NQ)	74.2232	kd2hmw3	Convalescent Kawasaki disease
IPI:IPI00000513.1	Tax_Id=9606 Gene_Symbol=CDH1 E-cadherin	11	4	3.80296e+06	AQPVEAGLQIPAILGILGGILALLILILLLLLFLRR	955.362	3817.42	0.9721	1.24		58.3309	kd5hmw1	Convalescent Kawasaki disease
IPI:IPI00000513.1	Tax_Id=9606 Gene_Symbol=CDH1 E-cadherin	11	4	3.80296e+06	NTGVISVVTTGLDR	716.399	1430.78	0.0098	39.13		42.3467	kd5hmw2	Convalescent Kawasaki disease
IPI:IPI00000513.1	Tax_Id=9606 Gene_Symbol=CDH1 E-cadherin	11	4	3.80296e+06	NLVQIKSNK	1045.59	1044.59	0.0056	16.11	2 Deamidated (NQ)	34.3726	kd13hmw4	Convalescent Kawasaki disease
IPI:IPI00000513.1	Tax_Id=9606 Gene_Symbol=CDH1 E-cadherin	11	4	3.80296e+06	VTEPLDR	415.227	828.44	0.0054	24.21		15.1326	kd15hmw4	Convalescent Kawasaki disease
IPI:IPI00000760.1	Tax_Id=9606 Gene_Symbol=DDAH2 N(G),N(G)-dimethylarginine dimethylaminohydrolase 2	7	5	1.72174e+06	EHGVLGGK	398.722	795.43	0.0058	18.94		10.2759	kd2tca5	Convalescent Kawasaki disease
IPI:IPI00000760.1	Tax_Id=9606 Gene_Symbol=DDAH2 N(G),N(G)-dimethylarginine dimethylaminohydrolase 2	7	5	1.72174e+06	GLCGMGGPR	460.712	919.409	0.009	50.17	Oxidation (M)	16.0892	kd2tca5	Convalescent Kawasaki disease
IPI:IPI00000760.1	Tax_Id=9606 Gene_Symbol=DDAH2 N(G),N(G)-dimethylarginine dimethylaminohydrolase 2	7	5	1.72174e+06	DFAVSTVPVSGPSHLR	557.3	1668.88	1.0158	18.59		36.3815	kd2tca5	Convalescent Kawasaki disease
IPI:IPI00000760.1	Tax_Id=9606 Gene_Symbol=DDAH2 N(G),N(G)-dimethylarginine dimethylaminohydrolase 2	7	5	1.72174e+06	EHGVLGGK	398.722	795.43	0.0061	25.81		9.99251	kd1tca5	Convalescent Kawasaki disease
IPI:IPI00000760.1	Tax_Id=9606 Gene_Symbol=DDAH2 N(G),N(G)-dimethylarginine dimethylaminohydrolase 2	7	5	1.72174e+06	RPEVDGVR	464.258	926.501	0.0072	30.22		15.3417	kd1tca5	Convalescent Kawasaki disease
IPI:IPI00000760.1	Tax_Id=9606 Gene_Symbol=DDAH2 N(G),N(G)-dimethylarginine dimethylaminohydrolase 2	7	5	1.72174e+06	GAEIVADTFRDFAVSTVPVSGPSHLR	683.112	2728.42	1.0215	24.28		51.4761	kd1tca5	Convalescent Kawasaki disease
IPI:IPI00000760.1	Tax_Id=9606 Gene_Symbol=DDAH2 N(G),N(G)-dimethylarginine dimethylaminohydrolase 2	7	5	1.72174e+06	EHGVLGGK	398.722	795.429	0.0055	35.12		11.4255	kd1hmw5	Convalescent Kawasaki disease
IPI:IPI00000760.1	Tax_Id=9606 Gene_Symbol=DDAH2 N(G),N(G)-dimethylarginine dimethylaminohydrolase 2	7	5	1.72174e+06	RPEVDGVRK	528.306	1054.6	0.0089	13.87		11.3089	kd1hmw5	Convalescent Kawasaki disease
IPI:IPI00000760.1	Tax_Id=9606 Gene_Symbol=DDAH2 N(G),N(G)-dimethylarginine dimethylaminohydrolase 2	7	5	1.72174e+06	EHGVLGGK	398.722	795.43	0.0058	24.92		8.17034	kd3hmw5_100326074410	Convalescent Kawasaki disease
IPI:IPI00000760.1	Tax_Id=9606 Gene_Symbol=DDAH2 N(G),N(G)-dimethylarginine dimethylaminohydrolase 2	7	5	1.72174e+06	ALQDLGLR	443.265	884.515	0.0072	50.39		33.2592	kd3hmw5_100326074410	Convalescent Kawasaki disease
IPI:IPI00000760.1	Tax_Id=9606 Gene_Symbol=DDAH2 N(G),N(G)-dimethylarginine dimethylaminohydrolase 2	7	5	1.72174e+06	EFFVGLSK	463.757	925.5	0.0088	21.22		40.3261	kd3hmw5_100326074410	Convalescent Kawasaki disease
IPI:IPI00000760.1	Tax_Id=9606 Gene_Symbol=DDAH2 N(G),N(G)-dimethylarginine dimethylaminohydrolase 2	7	5	1.72174e+06	RPEVDGVR	464.258	926.501	0.0079	24.23		14.0997	kd3hmw5_100326074410	Convalescent Kawasaki disease
IPI:IPI00000760.1	Tax_Id=9606 Gene_Symbol=DDAH2 N(G),N(G)-dimethylarginine dimethylaminohydrolase 2	7	5	1.72174e+06	GGGDLPNSQEALQK	707.358	1412.7	0.0123	51.02		25.1049	kd3hmw5_100326074410	Convalescent Kawasaki disease
IPI:IPI00000760.1	Tax_Id=9606 Gene_Symbol=DDAH2 N(G),N(G)-dimethylarginine dimethylaminohydrolase 2	7	5	1.72174e+06	AMAVLTDHPYASLTLPDDAAADCLFLRPGLPGVPPFLLHR	1443.41	4327.21	-0.0159	4.25		53.0436	kd15hmw4	Convalescent Kawasaki disease
IPI:IPI00000760.1	Tax_Id=9606 Gene_Symbol=DDAH2 N(G),N(G)-dimethylarginine dimethylaminohydrolase 2	7	5	1.72174e+06	ALQDLGLR	443.265	884.516	0.0084	38.55		29.3897	kd16hmw1	Convalescent Kawasaki disease
IPI:IPI00000760.1	Tax_Id=9606 Gene_Symbol=DDAH2 N(G),N(G)-dimethylarginine dimethylaminohydrolase 2	7	5	1.72174e+06	ALQDLGLR	443.751	885.487	-0.005	14.69	Deamidated (NQ)	21.704	kd16hmw1	Convalescent Kawasaki disease
IPI:IPI00000760.1	Tax_Id=9606 Gene_Symbol=DDAH2 N(G),N(G)-dimethylarginine dimethylaminohydrolase 2	7	5	1.72174e+06	EFFVGLSK	463.757	925.499	0.0085	11.3		36.0941	kd16hmw1	Convalescent Kawasaki disease
IPI:IPI00000760.1	Tax_Id=9606 Gene_Symbol=DDAH2 N(G),N(G)-dimethylarginine dimethylaminohydrolase 2	7	5	1.72174e+06	TVVAGSSDAAQK	567.299	1132.58	0.0101	47.3		6.51723	kd16hmw1	Convalescent Kawasaki disease
IPI:IPI00000760.1	Tax_Id=9606 Gene_Symbol=DDAH2 N(G),N(G)-dimethylarginine dimethylaminohydrolase 2	7	5	1.72174e+06	GGGDLPNSQEALQK	707.359	1412.7	0.0129	41.52		25.5671	kd6hmw1	Convalescent Kawasaki disease
IPI:IPI00000792.1	Tax_Id=9606 Gene_Symbol=CRYZ Quinone oxidoreductase	6	3	1.14394e+06	DLSLLSHGGR	527.788	1053.56	0.0052	52.63		31.9263	kd5tca4	Convalescent Kawasaki disease
IPI:IPI00000792.1	Tax_Id=9606 Gene_Symbol=CRYZ Quinone oxidoreductase	6	3	1.14394e+06	VFEFGGPEVLK	611.335	1220.66	0.0109	18.64		45.8866	kd5tca4	Convalescent Kawasaki disease
IPI:IPI00000792.1	Tax_Id=9606 Gene_Symbol=CRYZ Quinone oxidoreductase	6	3	1.14394e+06	MATGQKLMR	527.266	1052.52	1.0011	15.85	Deamidated (NQ); Oxidation (M)	34.3988	kd6tca2	Convalescent Kawasaki disease
IPI:IPI00000792.1	Tax_Id=9606 Gene_Symbol=CRYZ Quinone oxidoreductase	6	3	1.14394e+06	KPLLPYTPGSDVAGVIEAVGDNASAFK	906.141	2715.4	-0.0122	3.99		67.5397	kd5tca2	Convalescent Kawasaki disease
IPI:IPI00000792.1	Tax_Id=9606 Gene_Symbol=CRYZ Quinone oxidoreductase	6	3	1.14394e+06	DHQVLIK	426.754	851.493	0.0063	23.11		19.1121	kd1hmw5	Convalescent Kawasaki disease
IPI:IPI00000792.1	Tax_Id=9606 Gene_Symbol=CRYZ Quinone oxidoreductase	6	3	1.14394e+06	DHQVLIK	426.754	851.493	0.0068	40.27		18.3503	kd4hmw4	Convalescent Kawasaki disease
IPI:IPI00000792.1	Tax_Id=9606 Gene_Symbol=CRYZ Quinone oxidoreductase	6	3	1.14394e+06	ALIHSACVK	499.78	997.546	0.0085	20.26		19.9663	kd4hmw4	Convalescent Kawasaki disease
IPI:IPI00000792.1	Tax_Id=9606 Gene_Symbol=CRYZ Quinone oxidoreductase	6	3	1.14394e+06	EEFQQYAAALQAGMEIGWLKPVIGSQYPLEKVAEAHENIIHGSGATGK	1288.4	5149.56	0.0141	6.87	2 Deamidated (NQ); Glu->pyro-Glu (N-term E)	47.5271	kd4hmw4	Convalescent Kawasaki disease
IPI:IPI00000792.1	Tax_Id=9606 Gene_Symbol=CRYZ Quinone oxidoreductase	6	3	1.14394e+06	IVLQNGAHEVFNHR	818.922	1635.83	1.013	4.45	2 Deamidated (NQ)	35.0011	kd5hmw3	Convalescent Kawasaki disease
IPI:IPI00000792.1	Tax_Id=9606 Gene_Symbol=CRYZ Quinone oxidoreductase	6	3	1.14394e+06	GTIEINPR	450.254	898.494	0.0069	45.19		24.4833	kd3hmw5_100326074410	Convalescent Kawasaki disease
IPI:IPI00000792.1	Tax_Id=9606 Gene_Symbol=CRYZ Quinone oxidoreductase	6	3	1.14394e+06	ALIHSACVK	499.78	997.546	0.0081	16.99		18.9313	kd3hmw5_100326074410	Convalescent Kawasaki disease
IPI:IPI00000792.1	Tax_Id=9606 Gene_Symbol=CRYZ Quinone oxidoreductase	6	3	1.14394e+06	DLSLLSHGGR	527.791	1053.57	0.0105	54.56		30.5617	kd3hmw5_100326074410	Convalescent Kawasaki disease
IPI:IPI00000792.1	Tax_Id=9606 Gene_Symbol=CRYZ Quinone oxidoreductase	6	3	1.14394e+06	DHQVLIK	426.753	851.491	0.0046	24.29		16.8522	kd5hmw4_diluted	Convalescent Kawasaki disease
IPI:IPI00000792.1	Tax_Id=9606 Gene_Symbol=CRYZ Quinone oxidoreductase	6	3	1.14394e+06	DLSLLSHGGR	527.791	1053.57	0.0105	49.82		30.2013	kd5hmw4_diluted	Convalescent Kawasaki disease
IPI:IPI00000792.1	Tax_Id=9606 Gene_Symbol=CRYZ Quinone oxidoreductase	6	3	1.14394e+06	AYGLK	551.323	550.316	0.0045	16.46		17.1226	kd5hmw4_100326163454	Convalescent Kawasaki disease
IPI:IPI00000792.1	Tax_Id=9606 Gene_Symbol=CRYZ Quinone oxidoreductase	6	3	1.14394e+06	DLSLLSHGGR	527.79	1053.57	0.0087	62.01		29.8043	kd5hmw4_100326163454	Convalescent Kawasaki disease
IPI:IPI00000792.1	Tax_Id=9606 Gene_Symbol=CRYZ Quinone oxidoreductase	6	3	1.14394e+06	VFEFGGPEVLK	611.335	1220.65	0.0105	12.19		44.2993	kd5hmw4_100326163454	Convalescent Kawasaki disease
IPI:IPI00000792.1	Tax_Id=9606 Gene_Symbol=CRYZ Quinone oxidoreductase	6	3	1.14394e+06	VAEAHENIIHGSGATGK	564.294	1689.86	0.016	23.46		16.2521	kd13hmw5	Convalescent Kawasaki disease
IPI:IPI00000816.1	Tax_Id=9606 Gene_Symbol=YWHAE 14-3-3 protein epsilon	13	6	2.38679e+06	EAAENSLVAYK	1195.61	1194.6	1.0082	6.7		62.2638	kd6tca3	Convalescent Kawasaki disease
IPI:IPI00000816.1	Tax_Id=9606 Gene_Symbol=YWHAE 14-3-3 protein epsilon	13	6	2.38679e+06	NLLSVAYKNVIGAR	760.438	1518.86	1.0058	8.66	Deamidated (NQ)	17.9259	kd6tca3	Convalescent Kawasaki disease
IPI:IPI00000816.1	Tax_Id=9606 Gene_Symbol=YWHAE 14-3-3 protein epsilon	13	6	2.38679e+06	HLIPAANTGESK	619.336	1236.66	0.0103	30.71		19.5066	kd5tca5	Convalescent Kawasaki disease
IPI:IPI00000816.1	Tax_Id=9606 Gene_Symbol=YWHAE 14-3-3 protein epsilon	13	6	2.38679e+06	DSTLIMQLLR	595.34	1188.66	0.011	49.88		57.1307	kd13tca4	Convalescent Kawasaki disease
IPI:IPI00000816.1	Tax_Id=9606 Gene_Symbol=YWHAE 14-3-3 protein epsilon	13	6	2.38679e+06	HLIPAANTGESK	619.335	1236.66	0.0095	17		19.9373	kd13tca4	Convalescent Kawasaki disease
IPI:IPI00000816.1	Tax_Id=9606 Gene_Symbol=YWHAE 14-3-3 protein epsilon	13	6	2.38679e+06	AASDIAMTELPPTHPIR	612.655	1834.94	0.0173	8.23	Oxidation (M)	31.194	kd13tca4	Convalescent Kawasaki disease
IPI:IPI00000816.1	Tax_Id=9606 Gene_Symbol=YWHAE 14-3-3 protein epsilon	13	6	2.38679e+06	DSTLIMQLLR	595.84	1189.67	1.0126	51.92		57.3832	kd1hmw5	Convalescent Kawasaki disease
IPI:IPI00000816.1	Tax_Id=9606 Gene_Symbol=YWHAE 14-3-3 protein epsilon	13	6	2.38679e+06	EALQDVEDENQ	645.786	1289.56	1.0155	20.15		29.1127	kd1hmw5	Convalescent Kawasaki disease
IPI:IPI00000816.1	Tax_Id=9606 Gene_Symbol=YWHAE 14-3-3 protein epsilon	13	6	2.38679e+06	AAFDDAIAELDTLSEESYK	696.999	2087.98	1.0176	41.85		60.3387	kd1hmw5	Convalescent Kawasaki disease
IPI:IPI00000816.1	Tax_Id=9606 Gene_Symbol=YWHAE 14-3-3 protein epsilon	13	6	2.38679e+06	LICCDILDVLDKHLIPAANTGESK	674.858	2695.4	1.0291	14.04		57.2433	kd1hmw5	Convalescent Kawasaki disease
IPI:IPI00000816.1	Tax_Id=9606 Gene_Symbol=YWHAE 14-3-3 protein epsilon	13	6	2.38679e+06	NLLSVAYK	454.269	906.524	0.0068	22.78		37.1481	kd4hmw4	Convalescent Kawasaki disease
IPI:IPI00000816.1	Tax_Id=9606 Gene_Symbol=YWHAE 14-3-3 protein epsilon	13	6	2.38679e+06	EAAENSLVAYK	597.809	1193.6	0.0109	45.87		29.0392	kd4hmw4	Convalescent Kawasaki disease
IPI:IPI00000816.1	Tax_Id=9606 Gene_Symbol=YWHAE 14-3-3 protein epsilon	13	6	2.38679e+06	IISSIEQKEENK	709.387	1416.76	0.0134	24.35		21.2728	kd4hmw4	Convalescent Kawasaki disease
IPI:IPI00000816.1	Tax_Id=9606 Gene_Symbol=YWHAE 14-3-3 protein epsilon	13	6	2.38679e+06	EAAENSLVAYK	597.808	1193.6	0.0096	58.33		28.9253	kd2hmw5_100325233819	Convalescent Kawasaki disease
IPI:IPI00000816.1	Tax_Id=9606 Gene_Symbol=YWHAE 14-3-3 protein epsilon	13	6	2.38679e+06	EAAENSLVAYK	598.301	1194.59	0.0109	36.88	Deamidated (NQ)	27.4389	kd2hmw5_100325233819	Convalescent Kawasaki disease
IPI:IPI00000816.1	Tax_Id=9606 Gene_Symbol=YWHAE 14-3-3 protein epsilon	13	6	2.38679e+06	HLIPAANTGESK	619.336	1236.66	0.0123	37.98		19.56	kd2hmw5_100325233819	Convalescent Kawasaki disease
IPI:IPI00000816.1	Tax_Id=9606 Gene_Symbol=YWHAE 14-3-3 protein epsilon	13	6	2.38679e+06	KEAAENSLVAYK	662.356	1322.7	1.0096	42.8		24.7641	kd2hmw5_100325233819	Convalescent Kawasaki disease
IPI:IPI00000816.1	Tax_Id=9606 Gene_Symbol=YWHAE 14-3-3 protein epsilon	13	6	2.38679e+06	LAEQAER	408.717	815.42	0.0066	41.32		11.2745	kd1hmw1	Convalescent Kawasaki disease
IPI:IPI00000816.1	Tax_Id=9606 Gene_Symbol=YWHAE 14-3-3 protein epsilon	13	6	2.38679e+06	DSTLIMQLLR	595.34	1188.66	0.0112	55.12		57.4422	kd1hmw1	Convalescent Kawasaki disease
IPI:IPI00000816.1	Tax_Id=9606 Gene_Symbol=YWHAE 14-3-3 protein epsilon	13	6	2.38679e+06	HLIPAANTGESK	619.336	1236.66	0.0123	13.66		20.8114	kd1hmw1	Convalescent Kawasaki disease
IPI:IPI00000816.1	Tax_Id=9606 Gene_Symbol=YWHAE 14-3-3 protein epsilon	13	6	2.38679e+06	EALQDVEDENQ	1293.51	1292.5	1.0044	2.07	3 Deamidated (NQ)	56.3098	kd13hmw1	Convalescent Kawasaki disease
IPI:IPI00000816.1	Tax_Id=9606 Gene_Symbol=YWHAE 14-3-3 protein epsilon	13	6	2.38679e+06	NLLSVAYK	454.771	907.528	1.0101	26.39		34.614	kd14hmw5	Convalescent Kawasaki disease
IPI:IPI00000816.1	Tax_Id=9606 Gene_Symbol=YWHAE 14-3-3 protein epsilon	13	6	2.38679e+06	HLIPAANTGESK	619.336	1236.66	0.0103	27.65		18.4892	kd14hmw5	Convalescent Kawasaki disease
IPI:IPI00000816.1	Tax_Id=9606 Gene_Symbol=YWHAE 14-3-3 protein epsilon	13	6	2.38679e+06	YLAEFATGNDRK	692.852	1383.69	0.0122	28.95		26.8739	kd5hmw4_100326163454	Convalescent Kawasaki disease
IPI:IPI00000816.1	Tax_Id=9606 Gene_Symbol=YWHAE 14-3-3 protein epsilon	13	6	2.38679e+06	LAEQAER	408.717	815.42	0.0066	49.04		5.11463	kd13hmw5	Convalescent Kawasaki disease
IPI:IPI00000816.1	Tax_Id=9606 Gene_Symbol=YWHAE 14-3-3 protein epsilon	13	6	2.38679e+06	NLLSVAYK	454.771	907.528	1.0107	42.02		33.1707	kd13hmw5	Convalescent Kawasaki disease
IPI:IPI00000816.1	Tax_Id=9606 Gene_Symbol=YWHAE 14-3-3 protein epsilon	13	6	2.38679e+06	DSTLIMQLLR	595.339	1188.66	0.0092	38.14		53.144	kd13hmw5	Convalescent Kawasaki disease
IPI:IPI00000816.1	Tax_Id=9606 Gene_Symbol=YWHAE 14-3-3 protein epsilon	13	6	2.38679e+06	AAFDDAIAELDTLSEESYK	1044.49	2086.97	0.0092	44.79		57.1101	kd13hmw5	Convalescent Kawasaki disease
IPI:IPI00000874.1	Tax_Id=9606 Gene_Symbol=PRDX1 Peroxiredoxin-1	13	4	3.63667e+06	GLFIIDDK	460.762	919.509	0.0071	48.25		41.4997	kd5tca5	Convalescent Kawasaki disease
IPI:IPI00000874.1	Tax_Id=9606 Gene_Symbol=PRDX1 Peroxiredoxin-1	13	4	3.63667e+06	HGEVCPAGWKPGSDTIKPDVQK	602.558	2406.2	1.0237	38.19		27.9428	kd5tca5	Convalescent Kawasaki disease
IPI:IPI00000874.1	Tax_Id=9606 Gene_Symbol=PRDX1 Peroxiredoxin-1	13	4	3.63667e+06	IGHPAPNFK	490.774	979.533	0.0086	23.15		21.8255	kd14tca4	Convalescent Kawasaki disease
IPI:IPI00000874.1	Tax_Id=9606 Gene_Symbol=PRDX1 Peroxiredoxin-1	13	4	3.63667e+06	GLFIIDDK	460.762	919.51	0.0082	44.11		43.0061	kd13tca4	Convalescent Kawasaki disease
IPI:IPI00000874.1	Tax_Id=9606 Gene_Symbol=PRDX1 Peroxiredoxin-1	13	4	3.63667e+06	DISLSDYK	470.738	939.462	0.0074	15.31		33.0382	kd13tca4	Convalescent Kawasaki disease
IPI:IPI00000874.1	Tax_Id=9606 Gene_Symbol=PRDX1 Peroxiredoxin-1	13	4	3.63667e+06	QITVNDLPVGR	606.344	1210.67	0.0066	43.14		36.0953	kd13tca4	Convalescent Kawasaki disease
IPI:IPI00000874.1	Tax_Id=9606 Gene_Symbol=PRDX1 Peroxiredoxin-1	13	4	3.63667e+06	LNCQVIGASVDSHFCHLAWVNTPK	689.344	2753.35	1.0274	14.87		46.3901	kd13tca4	Convalescent Kawasaki disease
IPI:IPI00000874.1	Tax_Id=9606 Gene_Symbol=PRDX1 Peroxiredoxin-1	13	4	3.63667e+06	TIAQDYGVLK	554.808	1107.6	1.0045	35.01		33.5959	kd3tca5	Convalescent Kawasaki disease
IPI:IPI00000874.1	Tax_Id=9606 Gene_Symbol=PRDX1 Peroxiredoxin-1	13	4	3.63667e+06	HGEVCPAGWKPGSDTIKPDVQK	602.559	2406.21	1.0273	36.7		27.1993	kd3tca5	Convalescent Kawasaki disease
IPI:IPI00000874.1	Tax_Id=9606 Gene_Symbol=PRDX1 Peroxiredoxin-1	13	4	3.63667e+06	QITVNDLPVGR	606.343	1210.67	0.0049	36.1		36.8652	kd2tca5	Convalescent Kawasaki disease
IPI:IPI00000874.1	Tax_Id=9606 Gene_Symbol=PRDX1 Peroxiredoxin-1	13	4	3.63667e+06	EYFSK	673.326	672.318	0.0065	21.66		20.9029	kd1hmw5	Convalescent Kawasaki disease
IPI:IPI00000874.1	Tax_Id=9606 Gene_Symbol=PRDX1 Peroxiredoxin-1	13	4	3.63667e+06	SVDETLR	410.216	818.418	0.005	29.78		20.1363	kd1hmw5	Convalescent Kawasaki disease
IPI:IPI00000874.1	Tax_Id=9606 Gene_Symbol=PRDX1 Peroxiredoxin-1	13	4	3.63667e+06	GLFIIDDK	460.762	919.51	0.0082	45.74		43.8763	kd1hmw5	Convalescent Kawasaki disease
IPI:IPI00000874.1	Tax_Id=9606 Gene_Symbol=PRDX1 Peroxiredoxin-1	13	4	3.63667e+06	DISLSDYK	470.739	939.464	0.0094	23.77		33.7836	kd1hmw5	Convalescent Kawasaki disease
IPI:IPI00000874.1	Tax_Id=9606 Gene_Symbol=PRDX1 Peroxiredoxin-1	13	4	3.63667e+06	IGHPAPNFK	490.774	979.533	0.0089	28.83		21.8011	kd1hmw5	Convalescent Kawasaki disease
IPI:IPI00000874.1	Tax_Id=9606 Gene_Symbol=PRDX1 Peroxiredoxin-1	13	4	3.63667e+06	SVDETLR	410.216	818.419	0.0051	17.4		19.2929	kd4hmw4	Convalescent Kawasaki disease
IPI:IPI00000874.1	Tax_Id=9606 Gene_Symbol=PRDX1 Peroxiredoxin-1	13	4	3.63667e+06	IGHPAPNFK	490.774	979.534	0.0097	20.69		21.1264	kd4hmw4	Convalescent Kawasaki disease
IPI:IPI00000874.1	Tax_Id=9606 Gene_Symbol=PRDX1 Peroxiredoxin-1	13	4	3.63667e+06	QITVNDLPVGR	597.833	1193.65	0.0117	25.22	Gln->pyro-Glu (N-term Q)	44.8222	kd4hmw4	Convalescent Kawasaki disease
IPI:IPI00000874.1	Tax_Id=9606 Gene_Symbol=PRDX1 Peroxiredoxin-1	13	4	3.63667e+06	GLFIIDDK	460.762	919.509	0.0073	40.56		44.0706	kd1hmw1	Convalescent Kawasaki disease
IPI:IPI00000874.1	Tax_Id=9606 Gene_Symbol=PRDX1 Peroxiredoxin-1	13	4	3.63667e+06	QITVNDLPVGR	606.346	1210.68	0.01	32.84		37.0007	kd1hmw1	Convalescent Kawasaki disease
IPI:IPI00000874.1	Tax_Id=9606 Gene_Symbol=PRDX1 Peroxiredoxin-1	13	4	3.63667e+06	ADEGISFR	447.723	893.432	0.0072	38.3		28.4597	kd3hmw5_100326074410	Convalescent Kawasaki disease
IPI:IPI00000874.1	Tax_Id=9606 Gene_Symbol=PRDX1 Peroxiredoxin-1	13	4	3.63667e+06	GLFIIDDK	460.762	919.508	0.0069	46.04		42.1459	kd3hmw5_100326074410	Convalescent Kawasaki disease
IPI:IPI00000874.1	Tax_Id=9606 Gene_Symbol=PRDX1 Peroxiredoxin-1	13	4	3.63667e+06	ATAVMPDGQFK	582.795	1163.57	0.0102	25.97		29.6755	kd3hmw5_100326074410	Convalescent Kawasaki disease
IPI:IPI00000874.1	Tax_Id=9606 Gene_Symbol=PRDX1 Peroxiredoxin-1	13	4	3.63667e+06	LVQAFQFTDK	598.821	1195.63	0.0046	24.21		40.1941	kd4hmw1_100326092121	Convalescent Kawasaki disease
IPI:IPI00000874.1	Tax_Id=9606 Gene_Symbol=PRDX1 Peroxiredoxin-1	13	4	3.63667e+06	QITVNDLPVGR	606.346	1210.68	0.0105	38.57		36.701	kd4hmw1_100326092121	Convalescent Kawasaki disease
IPI:IPI00000874.1	Tax_Id=9606 Gene_Symbol=PRDX1 Peroxiredoxin-1	13	4	3.63667e+06	QITVNDLPVGR	606.339	1210.66	-0.0037	38.5		34.5923	kd6hmw5_100327184045	Convalescent Kawasaki disease
IPI:IPI00000874.1	Tax_Id=9606 Gene_Symbol=PRDX1 Peroxiredoxin-1	13	4	3.63667e+06	HGEVCPAGWKPGSDTIKPDVQK	602.303	2405.18	0.0046	21.29		25.8835	kd16hmw1	Convalescent Kawasaki disease
IPI:IPI00000874.1	Tax_Id=9606 Gene_Symbol=PRDX1 Peroxiredoxin-1	13	4	3.63667e+06	ADEGISFR	447.723	893.431	0.0064	15.89		26.5818	kd15hmw1	Convalescent Kawasaki disease
IPI:IPI00000874.1	Tax_Id=9606 Gene_Symbol=PRDX1 Peroxiredoxin-1	13	4	3.63667e+06	QITVNDLPVGR	606.847	1211.68	1.0131	38.89		34.2803	kd15hmw1	Convalescent Kawasaki disease
IPI:IPI00000874.1	Tax_Id=9606 Gene_Symbol=PRDX1 Peroxiredoxin-1	13	4	3.63667e+06	TIAQDYGVLK	554.311	1106.61	0.0103	48.65		33.716	kd5hmw4_diluted	Convalescent Kawasaki disease
IPI:IPI00000874.1	Tax_Id=9606 Gene_Symbol=PRDX1 Peroxiredoxin-1	13	4	3.63667e+06	SVDETLR	410.217	818.42	0.0064	25.34		15.7117	kd13hmw5	Convalescent Kawasaki disease
IPI:IPI00000874.1	Tax_Id=9606 Gene_Symbol=PRDX1 Peroxiredoxin-1	13	4	3.63667e+06	GLFIIDDK	460.762	919.51	0.0086	43.2		39.1441	kd13hmw5	Convalescent Kawasaki disease
IPI:IPI00000874.1	Tax_Id=9606 Gene_Symbol=PRDX1 Peroxiredoxin-1	13	4	3.63667e+06	QITVNDLPVGR	597.831	1193.65	0.0068	33.11	Gln->pyro-Glu (N-term Q)	41.2426	kd13hmw5	Convalescent Kawasaki disease
IPI:IPI00000874.1	Tax_Id=9606 Gene_Symbol=PRDX1 Peroxiredoxin-1	13	4	3.63667e+06	ADEGISFR	447.721	893.428	0.0041	48.06		27.7869	kd5hmw4_100326163454	Convalescent Kawasaki disease
IPI:IPI00000874.1	Tax_Id=9606 Gene_Symbol=PRDX1 Peroxiredoxin-1	13	4	3.63667e+06	IGHPAPNFK	490.773	979.532	0.0082	10.62		19.3973	kd5hmw4_100326163454	Convalescent Kawasaki disease
IPI:IPI00000874.1	Tax_Id=9606 Gene_Symbol=PRDX1 Peroxiredoxin-1	13	4	3.63667e+06	GLFIIDDKGILR	680.41	1358.81	0.0132	38.42		46.6343	kd5hmw4_100326163454	Convalescent Kawasaki disease
IPI:IPI00000875.6	Tax_Id=9606 Gene_Symbol=EEF1G Elongation factor 1-gamma	2	2	330559	QAFPNTNRWFLTCINQPQFR	632.291	2525.13	0.9854	6.64	4 Deamidated (NQ); Gln->pyro-Glu (N-term Q)	27.3557	kd3tca3	Convalescent Kawasaki disease
IPI:IPI00000875.6	Tax_Id=9606 Gene_Symbol=EEF1G Elongation factor 1-gamma	2	2	330559	MAQFDAK	810.39	809.382	0.008	23.94		32.8098	kd2tca4	Convalescent Kawasaki disease
IPI:IPI00000875.6	Tax_Id=9606 Gene_Symbol=EEF1G Elongation factor 1-gamma	2	2	330559	KFPAGK	647.382	646.375	-0.0054	11.61		63.8346	kd4hmw3	Convalescent Kawasaki disease
IPI:IPI00000875.6	Tax_Id=9606 Gene_Symbol=EEF1G Elongation factor 1-gamma	2	2	330559	ILGLLDAYLK	559.85	1117.69	0.0111	36.59		54.5001	kd5hmw3	Convalescent Kawasaki disease
IPI:IPI00000875.6	Tax_Id=9606 Gene_Symbol=EEF1G Elongation factor 1-gamma	2	2	330559	WFLTCINQPQFR	805.406	1608.8	0.0093	46.44		50.715	kd5hmw3	Convalescent Kawasaki disease
IPI:IPI00000875.6	Tax_Id=9606 Gene_Symbol=EEF1G Elongation factor 1-gamma	2	2	330559	ILGLLDAYLK	559.848	1117.68	0.0073	30.99		54.8448	kd3hmw5_100326074410	Convalescent Kawasaki disease
IPI:IPI00000875.6	Tax_Id=9606 Gene_Symbol=EEF1G Elongation factor 1-gamma	2	2	330559	ILGLLDAYLK	560.352	1118.69	1.0142	25.16		51.9745	kd13hmw4	Convalescent Kawasaki disease
IPI:IPI00000875.6	Tax_Id=9606 Gene_Symbol=EEF1G Elongation factor 1-gamma	2	2	330559	QVLEPSFR	488.262	974.51	-0.0088	16.91		10.33	kd15hmw4	Convalescent Kawasaki disease
IPI:IPI00000875.6	Tax_Id=9606 Gene_Symbol=EEF1G Elongation factor 1-gamma	2	2	330559	ALIAAQYSGAQVR	675.369	1348.72	1.0097	20.93	Deamidated (NQ)	29.5255	kd13hmw5	Convalescent Kawasaki disease
IPI:IPI00000885.1	Tax_Id=9606 Gene_Symbol=FRK Tyrosine-protein kinase FRK	3	2	268683	WTAPEAIR	472.251	942.488	-0.0046	15.67		32.4346	kd5tca3	Convalescent Kawasaki disease
IPI:IPI00000885.1	Tax_Id=9606 Gene_Symbol=FRK Tyrosine-protein kinase FRK	3	2	268683	WTAPEAIR	472.251	942.488	-0.0046	15.67		32.4346	kd5tca3	Convalescent Kawasaki disease
IPI:IPI00000885.1	Tax_Id=9606 Gene_Symbol=FRK Tyrosine-protein kinase FRK	3	2	268683	IHLTQQVDMAAQVASGMAYLESR	852.072	2553.19	0.0215	20.21	3 Deamidated (NQ); 2 Oxidation (M)	68.7206	kd5tca3	Convalescent Kawasaki disease
IPI:IPI00000885.1	Tax_Id=9606 Gene_Symbol=FRK Tyrosine-protein kinase FRK	3	2	268683	IHLTQQVDMAAQVASGMAYLESR	852.072	2553.19	0.0215	20.21	3 Deamidated (NQ); 2 Oxidation (M)	68.7206	kd5tca3	Convalescent Kawasaki disease
IPI:IPI00000885.1	Tax_Id=9606 Gene_Symbol=FRK Tyrosine-protein kinase FRK	3	2	268683	WTAPEAIR	472.251	942.488	-0.0046	12.07		34.5096	kd4tca3	Convalescent Kawasaki disease
IPI:IPI00000885.1	Tax_Id=9606 Gene_Symbol=FRK Tyrosine-protein kinase FRK	3	2	268683	IHLTQQVDMAAQVASGMAYLESR	852.073	2553.2	1.0075	22.53	2 Deamidated (NQ); 2 Oxidation (M)	68.8024	kd4tca3	Convalescent Kawasaki disease
IPI:IPI00000885.1	Tax_Id=9606 Gene_Symbol=FRK Tyrosine-protein kinase FRK	3	2	268683	WTAPEAIR	943.507	942.5	0.0076	7.43		34.7143	kd14tca1	Convalescent Kawasaki disease
IPI:IPI00000885.1	Tax_Id=9606 Gene_Symbol=FRK Tyrosine-protein kinase FRK	3	2	268683	GEFSLSVLDGAVVK	711.385	1420.76	0.9948	8.08		31.1562	kd14tca1	Convalescent Kawasaki disease
IPI:IPI00000885.1	Tax_Id=9606 Gene_Symbol=FRK Tyrosine-protein kinase FRK	3	2	268683	WTAPEAIR	472.251	942.487	-0.0054	16.62		35.3691	kd2tca1	Convalescent Kawasaki disease
IPI:IPI00000885.1	Tax_Id=9606 Gene_Symbol=FRK Tyrosine-protein kinase FRK	3	2	268683	IHLTQQVDMAAQVASGMAYLESR	852.073	2553.2	1.0096	11.98	2 Deamidated (NQ); 2 Oxidation (M)	69.1033	kd1tca4	Convalescent Kawasaki disease
IPI:IPI00000885.1	Tax_Id=9606 Gene_Symbol=FRK Tyrosine-protein kinase FRK	3	2	268683	WTAPEAIR	472.251	942.488	-0.0044	14.75		33.027	kd1tca3	Convalescent Kawasaki disease
IPI:IPI00000885.1	Tax_Id=9606 Gene_Symbol=FRK Tyrosine-protein kinase FRK	3	2	268683	DLAAR	545.309	544.302	0.0052	18.13		6.66444	kd4hmw3	Convalescent Kawasaki disease
IPI:IPI00000885.1	Tax_Id=9606 Gene_Symbol=FRK Tyrosine-protein kinase FRK	3	2	268683	LGKPCLK	408.247	814.48	0.0064	10.31		16.6595	kd4hmw3	Convalescent Kawasaki disease
IPI:IPI00000885.1	Tax_Id=9606 Gene_Symbol=FRK Tyrosine-protein kinase FRK	3	2	268683	VADFGLAR	424.738	847.461	0.0062	48.01		32.5693	kd4hmw3	Convalescent Kawasaki disease
IPI:IPI00000885.1	Tax_Id=9606 Gene_Symbol=FRK Tyrosine-protein kinase FRK	3	2	268683	VDNEDIYESR	620.283	1238.55	0.0097	50.54		24.546	kd4hmw3	Convalescent Kawasaki disease
IPI:IPI00000885.1	Tax_Id=9606 Gene_Symbol=FRK Tyrosine-protein kinase FRK	3	2	268683	VFKVDNEDIYESR	538.603	1612.79	0.0144	19.96		33.4464	kd4hmw3	Convalescent Kawasaki disease
IPI:IPI00000885.1	Tax_Id=9606 Gene_Symbol=FRK Tyrosine-protein kinase FRK	3	2	268683	VFKVDNEDIYESR	807.402	1612.79	0.016	37.29		33.5026	kd4hmw3	Convalescent Kawasaki disease
IPI:IPI00000885.1	Tax_Id=9606 Gene_Symbol=FRK Tyrosine-protein kinase FRK	3	2	268683	VADFGLAR	424.738	847.462	0.0065	44.73		30.8625	kd5hmw3	Convalescent Kawasaki disease
IPI:IPI00000885.1	Tax_Id=9606 Gene_Symbol=FRK Tyrosine-protein kinase FRK	3	2	268683	WTAPEAIR	472.252	942.489	-0.0029	17.78		32.1229	kd5hmw3	Convalescent Kawasaki disease
IPI:IPI00000885.1	Tax_Id=9606 Gene_Symbol=FRK Tyrosine-protein kinase FRK	3	2	268683	WTAPEAIR	472.251	942.488	-0.004	13.43		31.7755	kd3hmw2_100326025234	Convalescent Kawasaki disease
IPI:IPI00000885.1	Tax_Id=9606 Gene_Symbol=FRK Tyrosine-protein kinase FRK	3	2	268683	RDGSSQQLQGYIPSNYVAEDR	795.378	2383.11	0.0083	13.99	Deamidated (NQ)	34.8655	kd13hmw2	Convalescent Kawasaki disease
IPI:IPI00000885.1	Tax_Id=9606 Gene_Symbol=FRK Tyrosine-protein kinase FRK	3	2	268683	WTAPEAIR	472.252	942.49	-0.0024	18.77		31.7424	kd6hmw4_100327170336	Convalescent Kawasaki disease
IPI:IPI00000885.1	Tax_Id=9606 Gene_Symbol=FRK Tyrosine-protein kinase FRK	3	2	268683	MPYSGMTGAQVIQMLAQNYRLPQPSNCPQQFYNIMLECWNAEPK	1316.55	5262.19	0.969	2.73	10 Deamidated (NQ); 3 Oxidation (M)	61.525	kd5hmw4_diluted	Convalescent Kawasaki disease
IPI:IPI00001091.4	Tax_Id=9606 Gene_Symbol=AFG3L2 AFG3-like protein 2	1	1	150664	VHLRPLK	431.782	861.55	-0.0047	2.19		18.8426	kd6tca3	Convalescent Kawasaki disease
IPI:IPI00001091.4	Tax_Id=9606 Gene_Symbol=AFG3L2 AFG3-like protein 2	1	1	150664	VHLRPLK	431.782	861.55	-0.0047	0.93		19.3978	kd5tca4	Convalescent Kawasaki disease
IPI:IPI00001091.4	Tax_Id=9606 Gene_Symbol=AFG3L2 AFG3-like protein 2	1	1	150664	EVLDKNDMVELLGPRPFAEK	1159.1	2316.18	0.0133	1.32	Deamidated (NQ); Oxidation (M)	48.5066	kd4tca1	Convalescent Kawasaki disease
IPI:IPI00001091.4	Tax_Id=9606 Gene_Symbol=AFG3L2 AFG3-like protein 2	1	1	150664	VHLRPLKLDSTLEK	412.997	1647.96	-0.0064	1.51		23.9744	kd14tca3	Convalescent Kawasaki disease
IPI:IPI00001091.4	Tax_Id=9606 Gene_Symbol=AFG3L2 AFG3-like protein 2	1	1	150664	EVLDKNDMVELLGPRPFAEK	1149.6	2297.18	0.0096	1.77	Glu->pyro-Glu (N-term E); Oxidation (M)	51.1061	kd2tca1	Convalescent Kawasaki disease
IPI:IPI00001091.4	Tax_Id=9606 Gene_Symbol=AFG3L2 AFG3-like protein 2	1	1	150664	LEIMEFVNFLKNPK	862.458	1722.9	0.0102	15.79	2 Deamidated (NQ)	50.9793	kd1hmw2	Convalescent Kawasaki disease
IPI:IPI00001091.4	Tax_Id=9606 Gene_Symbol=AFG3L2 AFG3-like protein 2	1	1	150664	HLSDSINQK	521.275	1040.54	0.01	32.61		14.0375	kd5hmw3	Convalescent Kawasaki disease
IPI:IPI00001091.4	Tax_Id=9606 Gene_Symbol=AFG3L2 AFG3-like protein 2	1	1	150664	TLLAK	545.37	544.363	0.0046	16.97		14.2325	kd5hmw2	Convalescent Kawasaki disease
IPI:IPI00001091.4	Tax_Id=9606 Gene_Symbol=AFG3L2 AFG3-like protein 2	1	1	150664	HLSDSINQK	521.275	1040.54	0.0103	31.54		14.1352	kd5hmw2	Convalescent Kawasaki disease
IPI:IPI00001091.4	Tax_Id=9606 Gene_Symbol=AFG3L2 AFG3-like protein 2	1	1	150664	ILINDAYK	475.762	949.509	-0.0027	15.64	Deamidated (NQ)	27.3835	kd15hmw3	Convalescent Kawasaki disease
IPI:IPI00001091.4	Tax_Id=9606 Gene_Symbol=AFG3L2 AFG3-like protein 2	1	1	150664	GAILTGPPGTGK	1068.61	1067.6	0.0004	2.47		60.2342	kd5hmw4_100326163454	Convalescent Kawasaki disease
IPI:IPI00001430.3	Tax_Id=9606 Gene_Symbol=ABCB4 ATP-binding cassette, subfamily B, member 4 isoform C	1	1	70227.1	LYDPDEGTINIDGQDIRNFNVNYLR	986.144	2955.41	1.0065	9.5	Deamidated (NQ)	54.2701	kd5tca2	Convalescent Kawasaki disease
IPI:IPI00001430.3	Tax_Id=9606 Gene_Symbol=ABCB4 ATP-binding cassette, subfamily B, member 4 isoform C	1	1	70227.1	VVSQDEIVSAAKAANIHPFIETLPHK	939.835	2816.48	1.0084	7.32	2 Deamidated (NQ)	62.2565	kd4tca4	Convalescent Kawasaki disease
IPI:IPI00001430.3	Tax_Id=9606 Gene_Symbol=ABCB4 ATP-binding cassette, subfamily B, member 4 isoform C	1	1	70227.1	YSDWQDKLFMSLGTIMAIAHGSGLPLMMIVFGEMTDK	1395.01	4182.01	1.0403	7.1	3 Oxidation (M)	62.1171	kd4tca2	Convalescent Kawasaki disease
IPI:IPI00001430.3	Tax_Id=9606 Gene_Symbol=ABCB4 ATP-binding cassette, subfamily B, member 4 isoform C	1	1	70227.1	NADVIAGFEDGVIVEQGSHSELMK	637.303	2545.18	-0.0173	14.12	Deamidated (NQ)	56.3503	kd15tca3	Convalescent Kawasaki disease
IPI:IPI00001430.3	Tax_Id=9606 Gene_Symbol=ABCB4 ATP-binding cassette, subfamily B, member 4 isoform C	1	1	70227.1	ANVPVLQGLSLEVKK	798.479	1594.94	0.015	12.58	Deamidated (NQ)	37.7899	kd15tca1	Convalescent Kawasaki disease
IPI:IPI00001430.3	Tax_Id=9606 Gene_Symbol=ABCB4 ATP-binding cassette, subfamily B, member 4 isoform C	1	1	70227.1	VVSQDEIVSAAKAANIHPFIETLPHK	939.827	2816.46	0.9849	13.71	2 Deamidated (NQ)	59.1234	kd14tca2	Convalescent Kawasaki disease
IPI:IPI00001430.3	Tax_Id=9606 Gene_Symbol=ABCB4 ATP-binding cassette, subfamily B, member 4 isoform C	1	1	70227.1	NADVIAGFEDGVIVEQGSHSELMK	637.306	2545.2	-0.0043	13.64	Deamidated (NQ)	68.832	kd14tca3	Convalescent Kawasaki disease
IPI:IPI00001430.3	Tax_Id=9606 Gene_Symbol=ABCB4 ATP-binding cassette, subfamily B, member 4 isoform C	1	1	70227.1	NLKNSQMCQK	636.271	1270.53	1.0048	4.75	4 Deamidated (NQ); Oxidation (M)	10.6386	kd14tca5	Convalescent Kawasaki disease
IPI:IPI00001430.3	Tax_Id=9606 Gene_Symbol=ABCB4 ATP-binding cassette, subfamily B, member 4 isoform C	1	1	70227.1	LVNMQTSGSQIQSEEFELNDEK	636.788	2543.12	0.9838	16.28	Deamidated (NQ); Oxidation (M)	49.8932	kd14tca5	Convalescent Kawasaki disease
IPI:IPI00001430.3	Tax_Id=9606 Gene_Symbol=ABCB4 ATP-binding cassette, subfamily B, member 4 isoform C	1	1	70227.1	NADVIAGFEDGVIVEQGSHSELMK	637.305	2545.19	-0.0109	15.22	Deamidated (NQ)	67.266	kd13tca3	Convalescent Kawasaki disease
IPI:IPI00001430.3	Tax_Id=9606 Gene_Symbol=ABCB4 ATP-binding cassette, subfamily B, member 4 isoform C	1	1	70227.1	NADVIAGFEDGVIVEQGSHSELMK	637.557	2546.2	0.9965	10.39	Deamidated (NQ)	66.2346	kd13tca3	Convalescent Kawasaki disease
IPI:IPI00001430.3	Tax_Id=9606 Gene_Symbol=ABCB4 ATP-binding cassette, subfamily B, member 4 isoform C	1	1	70227.1	AISANISMGIAFLLIYASYALAFWYGSTLVISK	447.362	3570.84	-0.033	7.75	Deamidated (NQ); Oxidation (M)	66.2212	kd13tca1	Convalescent Kawasaki disease
IPI:IPI00001430.3	Tax_Id=9606 Gene_Symbol=ABCB4 ATP-binding cassette, subfamily B, member 4 isoform C	1	1	70227.1	FEGNITFNEVVFNYPTR	683.336	2046.99	0.0177	16.5	Deamidated (NQ)	72.5816	kd2tca4	Convalescent Kawasaki disease
IPI:IPI00001430.3	Tax_Id=9606 Gene_Symbol=ABCB4 ATP-binding cassette, subfamily B, member 4 isoform C	1	1	70227.1	AGAVAEEALGAIR	1227.68	1226.67	0.0113	5.32		35.2504	kd2tca5	Convalescent Kawasaki disease
IPI:IPI00001430.3	Tax_Id=9606 Gene_Symbol=ABCB4 ATP-binding cassette, subfamily B, member 4 isoform C	1	1	70227.1	VVSQDEIVSAAKAANIHPFIETLPHK	939.838	2816.49	1.0162	15.72	2 Deamidated (NQ)	62.9356	kd2tca5	Convalescent Kawasaki disease
IPI:IPI00001430.3	Tax_Id=9606 Gene_Symbol=ABCB4 ATP-binding cassette, subfamily B, member 4 isoform C	1	1	70227.1	SLDVETDGLEANVPPVSFLK	710.711	2129.11	0.0207	14.81		62.42	kd1tca3	Convalescent Kawasaki disease
IPI:IPI00001430.3	Tax_Id=9606 Gene_Symbol=ABCB4 ATP-binding cassette, subfamily B, member 4 isoform C	1	1	70227.1	NSQMCQKSLDVETDGLEANVPPVSFLK	756.862	3023.42	0.9916	8.93	Deamidated (NQ); Oxidation (M)	11.9531	kd1tca3	Convalescent Kawasaki disease
IPI:IPI00001430.3	Tax_Id=9606 Gene_Symbol=ABCB4 ATP-binding cassette, subfamily B, member 4 isoform C	1	1	70227.1	VVQEALDK	451.257	900.499	0.0072	15.16		20.1496	kd2hmw1	Convalescent Kawasaki disease
IPI:IPI00001430.3	Tax_Id=9606 Gene_Symbol=ABCB4 ATP-binding cassette, subfamily B, member 4 isoform C	1	1	70227.1	LTLVIMAISPILGLSAAVWAK	542.827	2167.28	0.9951	9.41		34.5856	kd2hmw1	Convalescent Kawasaki disease
IPI:IPI00001430.3	Tax_Id=9606 Gene_Symbol=ABCB4 ATP-binding cassette, subfamily B, member 4 isoform C	1	1	70227.1	IAIARALIR	499.341	996.668	1.0078	11.26		42.4537	kd4hmw1_100326092121	Convalescent Kawasaki disease
IPI:IPI00001430.3	Tax_Id=9606 Gene_Symbol=ABCB4 ATP-binding cassette, subfamily B, member 4 isoform C	1	1	70227.1	STVVQLLER	522.811	1043.61	0.0092	56.06		42.8872	kd4hmw1_100326092121	Convalescent Kawasaki disease
IPI:IPI00001430.3	Tax_Id=9606 Gene_Symbol=ABCB4 ATP-binding cassette, subfamily B, member 4 isoform C	1	1	70227.1	KGQTLALVGSSGCGK	732.387	1462.76	0.9989	35.04		25.7401	kd4hmw1_100326092121	Convalescent Kawasaki disease
IPI:IPI00001430.3	Tax_Id=9606 Gene_Symbol=ABCB4 ATP-binding cassette, subfamily B, member 4 isoform C	1	1	70227.1	LSTIQNADLIVVFQNGRVK	706.396	2116.17	0.9974	15.58	Deamidated (NQ)	7.7034	kd4hmw1_100326092121	Convalescent Kawasaki disease
IPI:IPI00001430.3	Tax_Id=9606 Gene_Symbol=ABCB4 ATP-binding cassette, subfamily B, member 4 isoform C	1	1	70227.1	LTLVIMAISPILGLSAAVWAK	542.828	2167.28	0.9966	10.98		33.8596	kd4hmw1_100326092121	Convalescent Kawasaki disease
IPI:IPI00001430.3	Tax_Id=9606 Gene_Symbol=ABCB4 ATP-binding cassette, subfamily B, member 4 isoform C	1	1	70227.1	TTIVIAHR	455.78	909.546	0.0067	28.35		21.2004	kd1hmw1	Convalescent Kawasaki disease
IPI:IPI00001430.3	Tax_Id=9606 Gene_Symbol=ABCB4 ATP-binding cassette, subfamily B, member 4 isoform C	1	1	70227.1	VVSQDEIVSAAKAANIHPFIETLPHK	1408.27	2814.53	1.0181	2.65		62.2089	kd1hmw1	Convalescent Kawasaki disease
IPI:IPI00001430.3	Tax_Id=9606 Gene_Symbol=ABCB4 ATP-binding cassette, subfamily B, member 4 isoform C	1	1	70227.1	AISANISMGIAFLLIYASYALAFWYGSTLVISK	447.365	3570.86	-0.0093	8.33	Deamidated (NQ); Oxidation (M)	62.5918	kd13hmw4	Convalescent Kawasaki disease
IPI:IPI00001430.3	Tax_Id=9606 Gene_Symbol=ABCB4 ATP-binding cassette, subfamily B, member 4 isoform C	1	1	70227.1	VVQEALDK	451.256	900.498	0.0062	25.61		16.3766	kd15hmw2	Convalescent Kawasaki disease
IPI:IPI00001430.3	Tax_Id=9606 Gene_Symbol=ABCB4 ATP-binding cassette, subfamily B, member 4 isoform C	1	1	70227.1	FDTLVGER	468.745	935.475	0.0039	30.95		27.9885	kd15hmw2	Convalescent Kawasaki disease
IPI:IPI00001430.3	Tax_Id=9606 Gene_Symbol=ABCB4 ATP-binding cassette, subfamily B, member 4 isoform C	1	1	70227.1	AVKEANAYEFIMK	766.383	1530.75	1.0069	26.25	Deamidated (NQ); Oxidation (M)	43.6133	kd15hmw2	Convalescent Kawasaki disease
IPI:IPI00001430.3	Tax_Id=9606 Gene_Symbol=ABCB4 ATP-binding cassette, subfamily B, member 4 isoform C	1	1	70227.1	QRIAIAR	406.247	810.479	0.0074	14.31	Deamidated (NQ); Gln->pyro-Glu (N-term Q)	13.5113	kd14hmw5	Convalescent Kawasaki disease
IPI:IPI00001441.3	Tax_Id=9606 Gene_Symbol=FTCD Isoform A of Formimidoyltransferase-cyclodeaminase	2	2	574043	SAAPGGGSVAAAAAAMGAALGSMVGLMTYGR	919.451	2755.33	0.0225	6.38	2 Oxidation (M)	62.5232	kd5tca3	Convalescent Kawasaki disease
IPI:IPI00001441.3	Tax_Id=9606 Gene_Symbol=FTCD Isoform A of Formimidoyltransferase-cyclodeaminase	2	2	574043	SAAPGGGSVAAAAAAMGAALGSMVGLMTYGR	919.451	2755.33	0.0225	6.38	2 Oxidation (M)	62.5232	kd5tca3	Convalescent Kawasaki disease
IPI:IPI00001441.3	Tax_Id=9606 Gene_Symbol=FTCD Isoform A of Formimidoyltransferase-cyclodeaminase	2	2	574043	MSQLVECVPNFSEGKNQEVIDAISGAITQTPGCVLLDVDAGPSTNR	1231.07	4920.27	-0.0313	7.16	4 Deamidated (NQ)	42.1323	kd5hmw2	Convalescent Kawasaki disease
IPI:IPI00001441.3	Tax_Id=9606 Gene_Symbol=FTCD Isoform A of Formimidoyltransferase-cyclodeaminase	2	2	574043	VSSLLQEAK	487.783	973.552	0.0077	38.75		27.3229	kd3hmw2_100326025234	Convalescent Kawasaki disease
IPI:IPI00001441.3	Tax_Id=9606 Gene_Symbol=FTCD Isoform A of Formimidoyltransferase-cyclodeaminase	2	2	574043	AGEYEALPK	489.255	976.495	0.0088	50.47		24.9067	kd3hmw4_100326060702	Convalescent Kawasaki disease
IPI:IPI00001441.3	Tax_Id=9606 Gene_Symbol=FTCD Isoform A of Formimidoyltransferase-cyclodeaminase	2	2	574043	LGLDSLCPFSPK	667.351	1332.69	0.0125	23.7		44.5685	kd13hmw4	Convalescent Kawasaki disease
IPI:IPI00001441.3	Tax_Id=9606 Gene_Symbol=FTCD Isoform A of Formimidoyltransferase-cyclodeaminase	2	2	574043	VSSLLQEAKTQAALVLDCLETR	612.825	2447.27	1.0079	13.26	2 Deamidated (NQ)	23.2947	kd13hmw4	Convalescent Kawasaki disease
IPI:IPI00001441.3	Tax_Id=9606 Gene_Symbol=FTCD Isoform A of Formimidoyltransferase-cyclodeaminase	2	2	574043	TAALQEGLR	960.528	959.521	1.0124	5.62	Deamidated (NQ)	16.691	kd15hmw2	Convalescent Kawasaki disease
IPI:IPI00001441.3	Tax_Id=9606 Gene_Symbol=FTCD Isoform A of Formimidoyltransferase-cyclodeaminase	2	2	574043	SAAPGGGSVAAAAAAMGAALGSMVGLMTYGRR	729.115	2912.43	1.0227	10.62	2 Oxidation (M)	36.9189	kd15hmw3	Convalescent Kawasaki disease
IPI:IPI00001477.1	Tax_Id=9606 Gene_Symbol=DDR1 Isoform 1 of Epithelial discoidin domain-containing receptor 1 precurso	3	2	618533	KGHPLLVAVK	531.345	1060.67	-0.0008	2.81		36.6943	kd6tca4	Convalescent Kawasaki disease
IPI:IPI00001477.1	Tax_Id=9606 Gene_Symbol=DDR1 Isoform 1 of Epithelial discoidin domain-containing receptor 1 precurso	3	2	618533	AQPFGQLTDEQVIENAGEFFR	400.2	2395.16	0.0112	11.15		51.4906	kd6tca4	Convalescent Kawasaki disease
IPI:IPI00001477.1	Tax_Id=9606 Gene_Symbol=DDR1 Isoform 1 of Epithelial discoidin domain-containing receptor 1 precurso	3	2	618533	EPPPYQEPRPRGNPPHSAPCVPNGSALLLSNPAYR	956.215	3820.83	0.9895	7.89	3 Deamidated (NQ); Glu->pyro-Glu (N-term E)	50.163	kd6tca2	Convalescent Kawasaki disease
IPI:IPI00001477.1	Tax_Id=9606 Gene_Symbol=DDR1 Isoform 1 of Epithelial discoidin domain-containing receptor 1 precurso	3	2	618533	DGLLSYTAPVGQTMYLSEAVYLNDSTYDGHTVGGLQYGGLGQLADGVVGLDDFR	1422.18	5684.67	-0.0046	6.65	Deamidated (NQ); Oxidation (M)	63.8602	kd6tca2	Convalescent Kawasaki disease
IPI:IPI00001477.1	Tax_Id=9606 Gene_Symbol=DDR1 Isoform 1 of Epithelial discoidin domain-containing receptor 1 precurso	3	2	618533	HNLGGNLGDPR	575.295	1148.58	0.0079	24.06		19.6541	kd5tca3	Convalescent Kawasaki disease
IPI:IPI00001477.1	Tax_Id=9606 Gene_Symbol=DDR1 Isoform 1 of Epithelial discoidin domain-containing receptor 1 precurso	3	2	618533	HNLGGNLGDPR	575.295	1148.58	0.0079	24.06		19.6541	kd5tca3	Convalescent Kawasaki disease
IPI:IPI00001477.1	Tax_Id=9606 Gene_Symbol=DDR1 Isoform 1 of Epithelial discoidin domain-containing receptor 1 precurso	3	2	618533	AAEGAPGDGQAAQGPTISYPMLLHVAAQIASGMR	1119.2	3354.58	0.9808	6.31	2 Deamidated (NQ); Oxidation (M)	64.0408	kd4tca4	Convalescent Kawasaki disease
IPI:IPI00001477.1	Tax_Id=9606 Gene_Symbol=DDR1 Isoform 1 of Epithelial discoidin domain-containing receptor 1 precurso	3	2	618533	VELYGCLWR	598.306	1194.6	0.0118	33.51		47.351	kd4tca3	Convalescent Kawasaki disease
IPI:IPI00001477.1	Tax_Id=9606 Gene_Symbol=DDR1 Isoform 1 of Epithelial discoidin domain-containing receptor 1 precurso	3	2	618533	LPGGVECR	444.226	886.438	0.0051	37.76		22.2835	kd2tca3	Convalescent Kawasaki disease
IPI:IPI00001477.1	Tax_Id=9606 Gene_Symbol=DDR1 Isoform 1 of Epithelial discoidin domain-containing receptor 1 precurso	3	2	618533	HAGGLGKEFSR	579.81	1157.6	0.0105	41.99		20.9598	kd2tca3	Convalescent Kawasaki disease
IPI:IPI00001477.1	Tax_Id=9606 Gene_Symbol=DDR1 Isoform 1 of Epithelial discoidin domain-containing receptor 1 precurso	3	2	618533	VQGRAVLPIR	555.347	1108.68	0.9926	2.04		25.9452	kd5hmw3	Convalescent Kawasaki disease
IPI:IPI00001477.1	Tax_Id=9606 Gene_Symbol=DDR1 Isoform 1 of Epithelial discoidin domain-containing receptor 1 precurso	3	2	618533	LPGGVECR	444.227	886.439	0.0057	43.5		19.5647	kd3hmw4_100326060702	Convalescent Kawasaki disease
IPI:IPI00001477.1	Tax_Id=9606 Gene_Symbol=DDR1 Isoform 1 of Epithelial discoidin domain-containing receptor 1 precurso	3	2	618533	KGHPLLVAVK	531.345	1060.68	0.0006	3.09		34.8038	kd3hmw4_100326060702	Convalescent Kawasaki disease
IPI:IPI00001477.1	Tax_Id=9606 Gene_Symbol=DDR1 Isoform 1 of Epithelial discoidin domain-containing receptor 1 precurso	3	2	618533	LPGGVECR	444.227	886.439	0.0063	33.69		19.0382	kd14hmw4	Convalescent Kawasaki disease
IPI:IPI00001477.1	Tax_Id=9606 Gene_Symbol=DDR1 Isoform 1 of Epithelial discoidin domain-containing receptor 1 precurso	3	2	618533	DPNIIRLLGVCVQDDPLCMITDYMENGDLNQFLSAHQLEDK	1203.06	4808.2	0.9826	8.4	2 Deamidated (NQ); Oxidation (M)	5.61656	kd2tca2	Convalescent Kawasaki disease
IPI:IPI00001477.1	Tax_Id=9606 Gene_Symbol=DDR1 Isoform 1 of Epithelial discoidin domain-containing receptor 1 precurso	3	2	618533	DPNIIRLLGVCVQDDPLCMITDYMENGDLNQFLSAHQLEDK	1203.06	4808.2	0.9826	8.4	2 Deamidated (NQ); Oxidation (M)	5.61656	kd2tca2	Convalescent Kawasaki disease
IPI:IPI00001528.1	Tax_Id=9606 Gene_Symbol=IL18BP Isoform C of Interleukin-18-binding protein precursor	3	2	1.14314e+06	LWEGSTSR	468.236	934.458	0.0068	38.64		21.6947	kd6tca5	Convalescent Kawasaki disease
IPI:IPI00001528.1	Tax_Id=9606 Gene_Symbol=IL18BP Isoform C of Interleukin-18-binding protein precursor	3	2	1.14314e+06	GSTGTQLCK	476.237	950.458	0.0094	26.68		11.4234	kd5tca3	Convalescent Kawasaki disease
IPI:IPI00001528.1	Tax_Id=9606 Gene_Symbol=IL18BP Isoform C of Interleukin-18-binding protein precursor	3	2	1.14314e+06	GSTGTQLCK	476.237	950.458	0.0094	26.68		11.4234	kd5tca3	Convalescent Kawasaki disease
IPI:IPI00001528.1	Tax_Id=9606 Gene_Symbol=IL18BP Isoform C of Interleukin-18-binding protein precursor	3	2	1.14314e+06	LWEGSTSR	468.237	934.459	0.0086	29.51		24.0542	kd15tca3	Convalescent Kawasaki disease
IPI:IPI00001528.1	Tax_Id=9606 Gene_Symbol=IL18BP Isoform C of Interleukin-18-binding protein precursor	3	2	1.14314e+06	GSTGTQLCK	476.235	950.456	0.007	32.22		13.4142	kd15tca3	Convalescent Kawasaki disease
IPI:IPI00001528.1	Tax_Id=9606 Gene_Symbol=IL18BP Isoform C of Interleukin-18-binding protein precursor	3	2	1.14314e+06	LWEGSTSR	468.739	935.463	1.0118	28.51		23.8586	kd14tca4	Convalescent Kawasaki disease
IPI:IPI00001528.1	Tax_Id=9606 Gene_Symbol=IL18BP Isoform C of Interleukin-18-binding protein precursor	3	2	1.14314e+06	GSTGTQLCK	951.461	950.454	0.005	25.75		13.8049	kd14tca4	Convalescent Kawasaki disease
IPI:IPI00001528.1	Tax_Id=9606 Gene_Symbol=IL18BP Isoform C of Interleukin-18-binding protein precursor	3	2	1.14314e+06	LWEGSTSR	468.237	934.459	0.0086	20.47		23.3455	kd13tca4	Convalescent Kawasaki disease
IPI:IPI00001528.1	Tax_Id=9606 Gene_Symbol=IL18BP Isoform C of Interleukin-18-binding protein precursor	3	2	1.14314e+06	GSTGTQLCK	476.236	950.457	0.0079	55.31		13.8238	kd2tca3	Convalescent Kawasaki disease
IPI:IPI00001528.1	Tax_Id=9606 Gene_Symbol=IL18BP Isoform C of Interleukin-18-binding protein precursor	3	2	1.14314e+06	LWEGSTSR	468.236	934.458	0.0072	41.12		23.6887	kd2tca4	Convalescent Kawasaki disease
IPI:IPI00001528.1	Tax_Id=9606 Gene_Symbol=IL18BP Isoform C of Interleukin-18-binding protein precursor	3	2	1.14314e+06	HNWTPDLSPLWVLLLCAHVVTLLVR	739.413	2953.62	1.0169	12.23	Deamidated (NQ)	46.4903	kd13hmw4	Convalescent Kawasaki disease
IPI:IPI00001528.1	Tax_Id=9606 Gene_Symbol=IL18BP Isoform C of Interleukin-18-binding protein precursor	3	2	1.14314e+06	ATPVSQTTTAATASVRSTK	940.005	1878	1.0105	6.75		21.853	kd13hmw3	Convalescent Kawasaki disease
IPI:IPI00001568.1	Tax_Id=9606 Gene_Symbol=ATP6V1D Vacuolar ATP synthase subunit D	2	2	271933	MAQTIMKAR	525.785	1049.55	1.0026	6.98		49.4003	kd6tca3	Convalescent Kawasaki disease
IPI:IPI00001568.1	Tax_Id=9606 Gene_Symbol=ATP6V1D Vacuolar ATP synthase subunit D	2	2	271933	KSDALTLR	452.269	902.524	0.0058	32.34		21.7424	kd1hmw5	Convalescent Kawasaki disease
IPI:IPI00001568.1	Tax_Id=9606 Gene_Symbol=ATP6V1D Vacuolar ATP synthase subunit D	2	2	271933	RVNAIEHVIIPR	708.929	1415.84	0.0073	54.33		32.8972	kd1hmw5	Convalescent Kawasaki disease
IPI:IPI00001568.1	Tax_Id=9606 Gene_Symbol=ATP6V1D Vacuolar ATP synthase subunit D	2	2	271933	MLMGEVMR	508.23	1014.45	1.011	11.34	3 Oxidation (M)	17.2558	kd4hmw4	Convalescent Kawasaki disease
IPI:IPI00001568.1	Tax_Id=9606 Gene_Symbol=ATP6V1D Vacuolar ATP synthase subunit D	2	2	271933	RVNAIEHVIIPR	709.433	1416.85	1.0146	33.67		32.0751	kd4hmw4	Convalescent Kawasaki disease
IPI:IPI00001568.1	Tax_Id=9606 Gene_Symbol=ATP6V1D Vacuolar ATP synthase subunit D	2	2	271933	EAAFSLAEAK	518.774	1035.53	0.0093	32.93		32.3646	kd5hmw4_diluted	Convalescent Kawasaki disease
IPI:IPI00001568.1	Tax_Id=9606 Gene_Symbol=ATP6V1D Vacuolar ATP synthase subunit D	2	2	271933	AVELLVELASLQTSFVTLDEAIKITNR	744.424	2973.67	1.0255	12.02		18.9059	kd6hmw1	Convalescent Kawasaki disease
IPI:IPI00001593.1	Tax_Id=9606 Gene_Symbol=PRCP Lysosomal Pro-X carboxypeptidase precursor	9	4	2.80456e+06	IVTTDFR	426.238	850.461	0.006	24.62		27.3487	kd6tca3	Convalescent Kawasaki disease
IPI:IPI00001593.1	Tax_Id=9606 Gene_Symbol=PRCP Lysosomal Pro-X carboxypeptidase precursor	9	4	2.80456e+06	DITDTLVAVTISEGAHHLDLR	570.058	2276.21	1.0241	26.39		57.9264	kd6tca3	Convalescent Kawasaki disease
IPI:IPI00001593.1	Tax_Id=9606 Gene_Symbol=PRCP Lysosomal Pro-X carboxypeptidase precursor	9	4	2.80456e+06	HLNFLTSEQALADFAELIK	721.057	2160.15	1.0214	58.57		66.1304	kd6tca4	Convalescent Kawasaki disease
IPI:IPI00001593.1	Tax_Id=9606 Gene_Symbol=PRCP Lysosomal Pro-X carboxypeptidase precursor	9	4	2.80456e+06	IVTTDFR	426.238	850.461	0.006	25.53		27.6238	kd5tca4	Convalescent Kawasaki disease
IPI:IPI00001593.1	Tax_Id=9606 Gene_Symbol=PRCP Lysosomal Pro-X carboxypeptidase precursor	9	4	2.80456e+06	VVCQYLK	455.25	908.485	0.0057	21.73		26.3701	kd5tca4	Convalescent Kawasaki disease
IPI:IPI00001593.1	Tax_Id=9606 Gene_Symbol=PRCP Lysosomal Pro-X carboxypeptidase precursor	9	4	2.80456e+06	DITDTLVAVTISEGAHHLDLR	569.808	2275.2	0.0211	24.61		58.2774	kd5tca4	Convalescent Kawasaki disease
IPI:IPI00001593.1	Tax_Id=9606 Gene_Symbol=PRCP Lysosomal Pro-X carboxypeptidase precursor	9	4	2.80456e+06	IVTTDFR	426.238	850.461	0.0059	40.4		26.2497	kd5tca3	Convalescent Kawasaki disease
IPI:IPI00001593.1	Tax_Id=9606 Gene_Symbol=PRCP Lysosomal Pro-X carboxypeptidase precursor	9	4	2.80456e+06	IVTTDFR	426.238	850.461	0.0059	40.4		26.2497	kd5tca3	Convalescent Kawasaki disease
IPI:IPI00001593.1	Tax_Id=9606 Gene_Symbol=PRCP Lysosomal Pro-X carboxypeptidase precursor	9	4	2.80456e+06	IVTTDFRK	490.287	978.559	0.009	25.45		20.0875	kd5tca3	Convalescent Kawasaki disease
IPI:IPI00001593.1	Tax_Id=9606 Gene_Symbol=PRCP Lysosomal Pro-X carboxypeptidase precursor	9	4	2.80456e+06	IVTTDFRK	490.287	978.559	0.009	25.45		20.0875	kd5tca3	Convalescent Kawasaki disease
IPI:IPI00001593.1	Tax_Id=9606 Gene_Symbol=PRCP Lysosomal Pro-X carboxypeptidase precursor	9	4	2.80456e+06	VDHFGFNTVK	388.536	1162.59	0.0085	35.86		30.6475	kd5tca3	Convalescent Kawasaki disease
IPI:IPI00001593.1	Tax_Id=9606 Gene_Symbol=PRCP Lysosomal Pro-X carboxypeptidase precursor	9	4	2.80456e+06	VDHFGFNTVK	388.536	1162.59	0.0085	35.86		30.6475	kd5tca3	Convalescent Kawasaki disease
IPI:IPI00001593.1	Tax_Id=9606 Gene_Symbol=PRCP Lysosomal Pro-X carboxypeptidase precursor	9	4	2.80456e+06	HLNFLTSEQALADFAELIK	721.057	2160.15	1.0224	55.66		65.5995	kd5tca3	Convalescent Kawasaki disease
IPI:IPI00001593.1	Tax_Id=9606 Gene_Symbol=PRCP Lysosomal Pro-X carboxypeptidase precursor	9	4	2.80456e+06	HLNFLTSEQALADFAELIK	721.057	2160.15	1.0224	55.66		65.5995	kd5tca3	Convalescent Kawasaki disease
IPI:IPI00001593.1	Tax_Id=9606 Gene_Symbol=PRCP Lysosomal Pro-X carboxypeptidase precursor	9	4	2.80456e+06	DITDTLVAVTISEGAHHLDLR	569.807	2275.2	0.0166	16.83		58.467	kd4tca3	Convalescent Kawasaki disease
IPI:IPI00001593.1	Tax_Id=9606 Gene_Symbol=PRCP Lysosomal Pro-X carboxypeptidase precursor	9	4	2.80456e+06	YLVADKYWK	593.325	1184.63	0.0118	9.14		36.2735	kd15tca2	Convalescent Kawasaki disease
IPI:IPI00001593.1	Tax_Id=9606 Gene_Symbol=PRCP Lysosomal Pro-X carboxypeptidase precursor	9	4	2.80456e+06	SGPHCSESIHR	633.791	1265.57	0.0097	31.68		12.307	kd15tca2	Convalescent Kawasaki disease
IPI:IPI00001593.1	Tax_Id=9606 Gene_Symbol=PRCP Lysosomal Pro-X carboxypeptidase precursor	9	4	2.80456e+06	SLEVR	603.352	602.344	0.0055	11.59		17.7878	kd15tca1	Convalescent Kawasaki disease
IPI:IPI00001593.1	Tax_Id=9606 Gene_Symbol=PRCP Lysosomal Pro-X carboxypeptidase precursor	9	4	2.80456e+06	IVTTDFR	426.238	850.461	0.0064	24.53		28.2172	kd15tca1	Convalescent Kawasaki disease
IPI:IPI00001593.1	Tax_Id=9606 Gene_Symbol=PRCP Lysosomal Pro-X carboxypeptidase precursor	9	4	2.80456e+06	IVTTDFRK	490.287	978.559	0.0094	28.62		23.2157	kd15tca1	Convalescent Kawasaki disease
IPI:IPI00001593.1	Tax_Id=9606 Gene_Symbol=PRCP Lysosomal Pro-X carboxypeptidase precursor	9	4	2.80456e+06	NALDPMSVLLARSLEVR	634.016	1899.03	0.0007	20.87	Oxidation (M)	68.6773	kd13tca2	Convalescent Kawasaki disease
IPI:IPI00001593.1	Tax_Id=9606 Gene_Symbol=PRCP Lysosomal Pro-X carboxypeptidase precursor	9	4	2.80456e+06	DITDTLVAVTISEGAHHLDLR	570.058	2276.2	1.0226	32.04		57.9517	kd1tca3	Convalescent Kawasaki disease
IPI:IPI00001593.1	Tax_Id=9606 Gene_Symbol=PRCP Lysosomal Pro-X carboxypeptidase precursor	9	4	2.80456e+06	VVCQYLKNPNVSDSLLLQNIFQALNVYYNYSGQVK	1025.01	4095.99	0.9748	5.8	4 Deamidated (NQ)	56.2321	kd1hmw4	Convalescent Kawasaki disease
IPI:IPI00001593.1	Tax_Id=9606 Gene_Symbol=PRCP Lysosomal Pro-X carboxypeptidase precursor	9	4	2.80456e+06	DITDTLVAVTISEGAHHLDLR	759.742	2276.2	1.0219	54.55		55.5271	kd13hmw4	Convalescent Kawasaki disease
IPI:IPI00001593.1	Tax_Id=9606 Gene_Symbol=PRCP Lysosomal Pro-X carboxypeptidase precursor	9	4	2.80456e+06	HLNFLTSEQALADFAELIK	720.723	2159.15	0.0201	49.53		61.8855	kd15hmw5	Convalescent Kawasaki disease
IPI:IPI00001593.1	Tax_Id=9606 Gene_Symbol=PRCP Lysosomal Pro-X carboxypeptidase precursor	9	4	2.80456e+06	DITDTLVAVTISEGAHHLDLR	570.058	2276.2	1.0239	18.72		55.972	kd14hmw4	Convalescent Kawasaki disease
IPI:IPI00001593.1	Tax_Id=9606 Gene_Symbol=PRCP Lysosomal Pro-X carboxypeptidase precursor	9	4	2.80456e+06	DITDTLVAVTISEGAHHLDLR	759.743	2276.21	1.0251	20.97		55.9384	kd14hmw4	Convalescent Kawasaki disease
IPI:IPI00001593.1	Tax_Id=9606 Gene_Symbol=PRCP Lysosomal Pro-X carboxypeptidase precursor	9	4	2.80456e+06	YPHMVVGALAASAPIWQFEDLVPCGVFMK	817.155	3264.59	0.0097	8.75	2 Oxidation (M)	62.2357	kd15hmw1	Convalescent Kawasaki disease
IPI:IPI00001662.1	Tax_Id=9606 Gene_Symbol=OPCML Opioid-binding protein/cell adhesion molecule precursor	9	4	1.76754e+06	NTGVSVGQK	445.244	888.474	0.0071	36.53		13.2334	kd6tca3	Convalescent Kawasaki disease
IPI:IPI00001662.1	Tax_Id=9606 Gene_Symbol=OPCML Opioid-binding protein/cell adhesion molecule precursor	9	4	1.76754e+06	STILYAGNDK	541.284	1080.55	0.0081	55.47		26.2885	kd5tca4	Convalescent Kawasaki disease
IPI:IPI00001662.1	Tax_Id=9606 Gene_Symbol=OPCML Opioid-binding protein/cell adhesion molecule precursor	9	4	1.76754e+06	AKNTGVSVGQK	546.296	1090.58	1.0115	18.43	2 Deamidated (NQ)	33.4591	kd5tca4	Convalescent Kawasaki disease
IPI:IPI00001662.1	Tax_Id=9606 Gene_Symbol=OPCML Opioid-binding protein/cell adhesion molecule precursor	9	4	1.76754e+06	NTGVSVGQK	445.244	888.473	0.0065	34.78		12.53	kd5tca3	Convalescent Kawasaki disease
IPI:IPI00001662.1	Tax_Id=9606 Gene_Symbol=OPCML Opioid-binding protein/cell adhesion molecule precursor	9	4	1.76754e+06	NTGVSVGQK	445.244	888.473	0.0065	34.78		12.53	kd5tca3	Convalescent Kawasaki disease
IPI:IPI00001662.1	Tax_Id=9606 Gene_Symbol=OPCML Opioid-binding protein/cell adhesion molecule precursor	9	4	1.76754e+06	VIILVNTPTQYSIMIQNVDVYDEGPYTCSVQTDNHPK	1424.01	4269.01	0.0012	10.94	2 Deamidated (NQ); Oxidation (M)	68.497	kd4tca4	Convalescent Kawasaki disease
IPI:IPI00001662.1	Tax_Id=9606 Gene_Symbol=OPCML Opioid-binding protein/cell adhesion molecule precursor	9	4	1.76754e+06	SGDATFPK	411.706	821.398	0.0059	65.22		20.5392	kd14tca3	Convalescent Kawasaki disease
IPI:IPI00001662.1	Tax_Id=9606 Gene_Symbol=OPCML Opioid-binding protein/cell adhesion molecule precursor	9	4	1.76754e+06	SGDATFPK	822.406	821.399	0.0071	23.22		20.481	kd14tca3	Convalescent Kawasaki disease
IPI:IPI00001662.1	Tax_Id=9606 Gene_Symbol=OPCML Opioid-binding protein/cell adhesion molecule precursor	9	4	1.76754e+06	NTGVSVGQK	445.244	888.474	0.007	33.96		13.4817	kd14tca3	Convalescent Kawasaki disease
IPI:IPI00001662.1	Tax_Id=9606 Gene_Symbol=OPCML Opioid-binding protein/cell adhesion molecule precursor	9	4	1.76754e+06	AKNTGVSVGQK	545.312	1088.61	1.0112	50.25		9.07219	kd14tca3	Convalescent Kawasaki disease
IPI:IPI00001662.1	Tax_Id=9606 Gene_Symbol=OPCML Opioid-binding protein/cell adhesion molecule precursor	9	4	1.76754e+06	NTGVSVGQK	445.244	888.474	0.0071	48.67		12.4386	kd13tca3	Convalescent Kawasaki disease
IPI:IPI00001662.1	Tax_Id=9606 Gene_Symbol=OPCML Opioid-binding protein/cell adhesion molecule precursor	9	4	1.76754e+06	AKNTGVSVGQK	545.31	1088.61	1.0068	18.93		9.82574	kd2tca3	Convalescent Kawasaki disease
IPI:IPI00001662.1	Tax_Id=9606 Gene_Symbol=OPCML Opioid-binding protein/cell adhesion molecule precursor	9	4	1.76754e+06	NTGVSVGQK	445.244	888.473	0.0062	37.24		13.2567	kd1tca3	Convalescent Kawasaki disease
IPI:IPI00001662.1	Tax_Id=9606 Gene_Symbol=OPCML Opioid-binding protein/cell adhesion molecule precursor	9	4	1.76754e+06	QGESATLR	431.228	860.441	0.0058	12.04		12.9976	kd2hmw4_100325220055	Convalescent Kawasaki disease
IPI:IPI00001662.1	Tax_Id=9606 Gene_Symbol=OPCML Opioid-binding protein/cell adhesion molecule precursor	9	4	1.76754e+06	SGDATFPK	411.706	821.398	0.0058	46.3		14.2774	kd15hmw5	Convalescent Kawasaki disease
IPI:IPI00001662.1	Tax_Id=9606 Gene_Symbol=OPCML Opioid-binding protein/cell adhesion molecule precursor	9	4	1.76754e+06	STILYAGNDK	541.283	1080.55	0.0058	22.55		19.9556	kd15hmw5	Convalescent Kawasaki disease
IPI:IPI00001662.1	Tax_Id=9606 Gene_Symbol=OPCML Opioid-binding protein/cell adhesion molecule precursor	9	4	1.76754e+06	QGESATLR	431.228	860.441	0.0061	41.65		11.1211	kd14hmw4	Convalescent Kawasaki disease
IPI:IPI00001662.1	Tax_Id=9606 Gene_Symbol=OPCML Opioid-binding protein/cell adhesion molecule precursor	9	4	1.76754e+06	NTGVSVGQK	445.244	888.473	0.0064	16.1		10.3357	kd14hmw4	Convalescent Kawasaki disease
IPI:IPI00001662.1	Tax_Id=9606 Gene_Symbol=OPCML Opioid-binding protein/cell adhesion molecule precursor	9	4	1.76754e+06	AKNTGVSVGQK	545.79	1089.57	-0.0015	17.08	2 Deamidated (NQ)	30.6469	kd14hmw4	Convalescent Kawasaki disease
IPI:IPI00001753.1	Tax_Id=9606 Gene_Symbol=MYH4 Myosin-4	1	1	200080	MEINDLASNMETVSKAK	957.448	1912.88	0.0057	5.21	Deamidated (NQ); 2 Oxidation (M)	40.0239	kd6tca2	Convalescent Kawasaki disease
IPI:IPI00001753.1	Tax_Id=9606 Gene_Symbol=MYH4 Myosin-4	1	1	200080	DLQLR	645.363	644.356	0.0064	10.58	Deamidated (NQ)	19.8163	kd6tca1	Convalescent Kawasaki disease
IPI:IPI00001753.1	Tax_Id=9606 Gene_Symbol=MYH4 Myosin-4	1	1	200080	DAMVSQLSR	512.745	1023.48	1.0061	5.58	Deamidated (NQ); Oxidation (M)	40.2961	kd6tca1	Convalescent Kawasaki disease
IPI:IPI00001753.1	Tax_Id=9606 Gene_Symbol=MYH4 Myosin-4	1	1	200080	QKYEETQAELEASQK	892.914	1783.81	0.9966	5.14	2 Deamidated (NQ)	44.8089	kd15tca2	Convalescent Kawasaki disease
IPI:IPI00001753.1	Tax_Id=9606 Gene_Symbol=MYH4 Myosin-4	1	1	200080	EEPASGKMQGTLEDQIISANPLLEAFGNAK	1048.19	3141.55	1.0208	12.71	Deamidated (NQ); Glu->pyro-Glu (N-term E)	78.8233	kd15tca2	Convalescent Kawasaki disease
IPI:IPI00001753.1	Tax_Id=9606 Gene_Symbol=MYH4 Myosin-4	1	1	200080	EEPASGKMQGTLEDQIISANPLLEAFGNAK	1048.2	3141.56	1.0307	9.84	Deamidated (NQ); Glu->pyro-Glu (N-term E)	65.4851	kd15tca2	Convalescent Kawasaki disease
IPI:IPI00001753.1	Tax_Id=9606 Gene_Symbol=MYH4 Myosin-4	1	1	200080	EEPASGKMQGTLEDQIISANPLLEAFGNAK	1048.19	3141.56	1.0244	10.52	Deamidated (NQ); Glu->pyro-Glu (N-term E)	65.6461	kd14tca4	Convalescent Kawasaki disease
IPI:IPI00001753.1	Tax_Id=9606 Gene_Symbol=MYH4 Myosin-4	1	1	200080	QAAEALRNLR	381.551	1141.63	0.0104	3.41	Deamidated (NQ)	32.3262	kd14tca2	Convalescent Kawasaki disease
IPI:IPI00001753.1	Tax_Id=9606 Gene_Symbol=MYH4 Myosin-4	1	1	200080	EEPASGKMQGTLEDQIISANPLLEAFGNAK	1047.86	3140.56	0.0264	7.23	Deamidated (NQ); Glu->pyro-Glu (N-term E)	78.7762	kd14tca2	Convalescent Kawasaki disease
IPI:IPI00001753.1	Tax_Id=9606 Gene_Symbol=MYH4 Myosin-4	1	1	200080	LETDISQIQGEMEDIVQEAR	774.363	2320.07	-0.0068	17.94	Deamidated (NQ); Oxidation (M)	28.6489	kd13tca3	Convalescent Kawasaki disease
IPI:IPI00001753.1	Tax_Id=9606 Gene_Symbol=MYH4 Myosin-4	1	1	200080	EEPASGKMQGTLEDQIISANPLLEAFGNAK	1048.19	3141.54	0.0255	11.89	2 Deamidated (NQ); Glu->pyro-Glu (N-term E)	65.4168	kd14tca1	Convalescent Kawasaki disease
IPI:IPI00001753.1	Tax_Id=9606 Gene_Symbol=MYH4 Myosin-4	1	1	200080	EEPASGKMQGTLEDQIISANPLLEAFGNAK	1048.19	3141.56	1.0257	16.91	Deamidated (NQ); Glu->pyro-Glu (N-term E)	60.0434	kd14tca1	Convalescent Kawasaki disease
IPI:IPI00001753.1	Tax_Id=9606 Gene_Symbol=MYH4 Myosin-4	1	1	200080	EEPASGKMQGTLEDQIISANPLLEAFGNAK	1048.2	3141.56	1.0315	11.47	Deamidated (NQ); Glu->pyro-Glu (N-term E)	57.9338	kd14tca1	Convalescent Kawasaki disease
IPI:IPI00001753.1	Tax_Id=9606 Gene_Symbol=MYH4 Myosin-4	1	1	200080	MEINDLASNMETVSKAK	638.633	1912.88	0.0026	28.06	Deamidated (NQ); 2 Oxidation (M)	39.5981	kd13tca2	Convalescent Kawasaki disease
IPI:IPI00001753.1	Tax_Id=9606 Gene_Symbol=MYH4 Myosin-4	1	1	200080	EEPASGKMQGTLEDQIISANPLLEAFGNAK	1048.51	3142.51	0.9901	15.96	2 Deamidated (NQ); Glu->pyro-Glu (N-term E)	57.2792	kd13tca2	Convalescent Kawasaki disease
IPI:IPI00001753.1	Tax_Id=9606 Gene_Symbol=MYH4 Myosin-4	1	1	200080	EEPASGKMQGTLEDQIISANPLLEAFGNAK	1048.52	3142.54	1.0194	10.69	2 Deamidated (NQ); Glu->pyro-Glu (N-term E)	73.7594	kd13tca2	Convalescent Kawasaki disease
IPI:IPI00001753.1	Tax_Id=9606 Gene_Symbol=MYH4 Myosin-4	1	1	200080	IQLELNQVK	544.302	1086.59	0.9932	11.34	2 Deamidated (NQ)	11.2943	kd3tca3	Convalescent Kawasaki disease
IPI:IPI00001753.1	Tax_Id=9606 Gene_Symbol=MYH4 Myosin-4	1	1	200080	KEFEMSNLQGK	663.827	1325.64	0.0111	19.44	Oxidation (M)	12.5496	kd3tca3	Convalescent Kawasaki disease
IPI:IPI00001753.1	Tax_Id=9606 Gene_Symbol=MYH4 Myosin-4	1	1	200080	MAEQELLDASERVQLLHTQNTSLINTK	1034.19	3099.56	1.0027	7.62	Deamidated (NQ); Oxidation (M)	47.262	kd2tca1	Convalescent Kawasaki disease
IPI:IPI00001753.1	Tax_Id=9606 Gene_Symbol=MYH4 Myosin-4	1	1	200080	EVHTKVISEE	586.305	1170.59	1.002	9.51		48.3932	kd1tca2	Convalescent Kawasaki disease
IPI:IPI00001753.1	Tax_Id=9606 Gene_Symbol=MYH4 Myosin-4	1	1	200080	STHPHFVR	490.76	979.506	0.0076	15.7		15.2794	kd1hmw4	Convalescent Kawasaki disease
IPI:IPI00001753.1	Tax_Id=9606 Gene_Symbol=MYH4 Myosin-4	1	1	200080	IQLELNQVK	543.329	1084.64	1.0141	46.53		36.5664	kd1hmw4	Convalescent Kawasaki disease
IPI:IPI00001753.1	Tax_Id=9606 Gene_Symbol=MYH4 Myosin-4	1	1	200080	LLGSIEIDHTQYK	759.401	1516.79	0.995	22.66		31.4098	kd1hmw4	Convalescent Kawasaki disease
IPI:IPI00001753.1	Tax_Id=9606 Gene_Symbol=MYH4 Myosin-4	1	1	200080	VVESMQSTLDAEIR	395.7	1578.77	1.0115	22.38	Deamidated (NQ)	18.4161	kd1hmw4	Convalescent Kawasaki disease
IPI:IPI00001753.1	Tax_Id=9606 Gene_Symbol=MYH4 Myosin-4	1	1	200080	KALQEAHQQTLDDLQMEEDK	796.708	2387.1	0.0218	4.81	2 Deamidated (NQ); Oxidation (M)	21.1534	kd5hmw1	Convalescent Kawasaki disease
IPI:IPI00001753.1	Tax_Id=9606 Gene_Symbol=MYH4 Myosin-4	1	1	200080	IEDEQALAMQLQK	768.372	1534.73	1.0073	10.57	2 Deamidated (NQ); Oxidation (M)	32.9567	kd1hmw1	Convalescent Kawasaki disease
IPI:IPI00001753.1	Tax_Id=9606 Gene_Symbol=MYH4 Myosin-4	1	1	200080	EEPASGKMQGTLEDQIISANPLLEAFGNAK	1047.86	3140.56	0.0255	6.74	Deamidated (NQ); Glu->pyro-Glu (N-term E)	69.802	kd1hmw1	Convalescent Kawasaki disease
IPI:IPI00001753.1	Tax_Id=9606 Gene_Symbol=MYH4 Myosin-4	1	1	200080	DLQLR	645.363	644.356	0.0064	28.96	Deamidated (NQ)	14.4603	kd13hmw4	Convalescent Kawasaki disease
IPI:IPI00001753.1	Tax_Id=9606 Gene_Symbol=MYH4 Myosin-4	1	1	200080	LLGSIEIDHTQYK	758.897	1515.78	-0.0146	25.38		27.6464	kd13hmw4	Convalescent Kawasaki disease
IPI:IPI00001753.1	Tax_Id=9606 Gene_Symbol=MYH4 Myosin-4	1	1	200080	RQAEEAEEQSNVNLAK	909.421	1816.83	-0.0168	9.77	2 Deamidated (NQ)	16.4691	kd13hmw3	Convalescent Kawasaki disease
IPI:IPI00001753.1	Tax_Id=9606 Gene_Symbol=MYH4 Myosin-4	1	1	200080	VQLLHTQNTSLINTK	428.49	1709.93	0	10.71	Deamidated (NQ)	57.8779	kd16hmw1	Convalescent Kawasaki disease
IPI:IPI00001753.1	Tax_Id=9606 Gene_Symbol=MYH4 Myosin-4	1	1	200080	DTQLHLDDAIRGQDDLK	651.985	1952.93	-0.0104	17.3	Deamidated (NQ)	29.1061	kd16hmw1	Convalescent Kawasaki disease
IPI:IPI00001753.1	Tax_Id=9606 Gene_Symbol=MYH4 Myosin-4	1	1	200080	KEGIEWEFIDFGMDLAACIELIEKPMGIFSILEEECMFPK	1200.32	4797.27	1.0187	2.86	2 Oxidation (M)	47.4397	kd16hmw1	Convalescent Kawasaki disease
IPI:IPI00001753.1	Tax_Id=9606 Gene_Symbol=MYH4 Myosin-4	1	1	200080	EEPASGKMQGTLEDQIISANPLLEAFGNAK	1048.19	3141.54	0.0219	25.98	2 Deamidated (NQ); Glu->pyro-Glu (N-term E)	68.9235	kd5hmw4_diluted	Convalescent Kawasaki disease
IPI:IPI00001753.1	Tax_Id=9606 Gene_Symbol=MYH4 Myosin-4	1	1	200080	EDQVFSMNPPK	1291.56	1290.55	0.0058	6.06	2 Deamidated (NQ); Glu->pyro-Glu (N-term E); Oxidation (M)	68.4112	kd5hmw4_100326163454	Convalescent Kawasaki disease
IPI:IPI00001754.1	Tax_Id=9606 Gene_Symbol=F11R Junctional adhesion molecule A precursor	5	3	1.13223e+06	LIVLVPPSKPTVNIPSSATIGNR	792.787	2375.34	0.9922	1.22	2 Deamidated (NQ)	54.0647	kd6tca3	Convalescent Kawasaki disease
IPI:IPI00001754.1	Tax_Id=9606 Gene_Symbol=F11R Junctional adhesion molecule A precursor	5	3	1.13223e+06	FDQGDTTR	470.215	938.416	0.0063	39.99		13.1464	kd5tca5	Convalescent Kawasaki disease
IPI:IPI00001754.1	Tax_Id=9606 Gene_Symbol=F11R Junctional adhesion molecule A precursor	5	3	1.13223e+06	LSCAYSGFSSPR	666.31	1330.61	0.0076	52.64		30.7513	kd5tca5	Convalescent Kawasaki disease
IPI:IPI00001754.1	Tax_Id=9606 Gene_Symbol=F11R Junctional adhesion molecule A precursor	5	3	1.13223e+06	NVGVIVAAVLVTLILLGILVFGIWFAYSR	1039.63	3115.87	0.0143	3.91		50.7633	kd15tca2	Convalescent Kawasaki disease
IPI:IPI00001754.1	Tax_Id=9606 Gene_Symbol=F11R Junctional adhesion molecule A precursor	5	3	1.13223e+06	IPENNPVK	455.757	909.499	0.007	17.91		18.8412	kd15tca4	Convalescent Kawasaki disease
IPI:IPI00001754.1	Tax_Id=9606 Gene_Symbol=F11R Junctional adhesion molecule A precursor	5	3	1.13223e+06	FDQGDTTR	470.216	938.418	0.009	28.28		14.6782	kd15tca4	Convalescent Kawasaki disease
IPI:IPI00001754.1	Tax_Id=9606 Gene_Symbol=F11R Junctional adhesion molecule A precursor	5	3	1.13223e+06	ITASYEDR	477.734	953.453	0.008	24.15		20.5689	kd15tca4	Convalescent Kawasaki disease
IPI:IPI00001754.1	Tax_Id=9606 Gene_Symbol=F11R Junctional adhesion molecule A precursor	5	3	1.13223e+06	FDQGDTTR	470.718	939.421	1.0119	32.45		14.5224	kd14tca5	Convalescent Kawasaki disease
IPI:IPI00001754.1	Tax_Id=9606 Gene_Symbol=F11R Junctional adhesion molecule A precursor	5	3	1.13223e+06	MEAVERNVGVIVAAVLVTLILLGILVFGIWFAYSR	1284.07	3849.19	1.0198	11.28	Deamidated (NQ); Oxidation (M)	56.782	kd13tca1	Convalescent Kawasaki disease
IPI:IPI00001754.1	Tax_Id=9606 Gene_Symbol=F11R Junctional adhesion molecule A precursor	5	3	1.13223e+06	FDQGDTTR	470.717	939.419	1.0094	33.38		14.2301	kd13tca4	Convalescent Kawasaki disease
IPI:IPI00001754.1	Tax_Id=9606 Gene_Symbol=F11R Junctional adhesion molecule A precursor	5	3	1.13223e+06	FDQGDTTR	470.216	938.416	0.007	39.72		11.7061	kd3tca5	Convalescent Kawasaki disease
IPI:IPI00001754.1	Tax_Id=9606 Gene_Symbol=F11R Junctional adhesion molecule A precursor	5	3	1.13223e+06	FDQGDTTR	470.216	938.416	0.007	32.27		13.9615	kd2tca5	Convalescent Kawasaki disease
IPI:IPI00001754.1	Tax_Id=9606 Gene_Symbol=F11R Junctional adhesion molecule A precursor	5	3	1.13223e+06	FDQGDTTR	470.215	938.416	0.0068	35.01		14.0354	kd1tca5	Convalescent Kawasaki disease
IPI:IPI00001754.1	Tax_Id=9606 Gene_Symbol=F11R Junctional adhesion molecule A precursor	5	3	1.13223e+06	ITASYEDR	477.734	953.453	0.0081	34.03		16.5726	kd16hmw1	Convalescent Kawasaki disease
IPI:IPI00001872.3	Tax_Id=9606 Gene_Symbol=PCDHGC3;PCDHGA12 Isoform 1 of Protocadherin gamma C3 precursor	10	4	2.11923e+06	QVLGAESAPPGQQAPPNTDWR	1104	2205.98	0.9981	4.44	4 Deamidated (NQ); Gln->pyro-Glu (N-term Q)	25.0871	kd5tca3	Convalescent Kawasaki disease
IPI:IPI00001872.3	Tax_Id=9606 Gene_Symbol=PCDHGC3;PCDHGA12 Isoform 1 of Protocadherin gamma C3 precursor	10	4	2.11923e+06	QVLGAESAPPGQQAPPNTDWR	1104	2205.98	0.9981	4.44	4 Deamidated (NQ); Gln->pyro-Glu (N-term Q)	25.0871	kd5tca3	Convalescent Kawasaki disease
IPI:IPI00001872.3	Tax_Id=9606 Gene_Symbol=PCDHGC3;PCDHGA12 Isoform 1 of Protocadherin gamma C3 precursor	10	4	2.11923e+06	LEISEAVAPGTR	621.842	1241.67	0.0079	40.02		32.9124	kd5tca2	Convalescent Kawasaki disease
IPI:IPI00001872.3	Tax_Id=9606 Gene_Symbol=PCDHGC3;PCDHGA12 Isoform 1 of Protocadherin gamma C3 precursor	10	4	2.11923e+06	VLEDAPSGTR	523.275	1044.53	1.0101	42.82		19.6955	kd14tca4	Convalescent Kawasaki disease
IPI:IPI00001872.3	Tax_Id=9606 Gene_Symbol=PCDHGC3;PCDHGA12 Isoform 1 of Protocadherin gamma C3 precursor	10	4	2.11923e+06	GTSAGHLVSR	492.767	983.519	0.0043	40.64		14.8298	kd14tca2	Convalescent Kawasaki disease
IPI:IPI00001872.3	Tax_Id=9606 Gene_Symbol=PCDHGC3;PCDHGA12 Isoform 1 of Protocadherin gamma C3 precursor	10	4	2.11923e+06	VLEDAPSGTR	523.276	1044.54	1.0127	53.28		19.4675	kd14tca2	Convalescent Kawasaki disease
IPI:IPI00001872.3	Tax_Id=9606 Gene_Symbol=PCDHGC3;PCDHGA12 Isoform 1 of Protocadherin gamma C3 precursor	10	4	2.11923e+06	NYFTLK	393.216	784.417	0.0052	20.21		35.9847	kd13tca2	Convalescent Kawasaki disease
IPI:IPI00001872.3	Tax_Id=9606 Gene_Symbol=PCDHGC3;PCDHGA12 Isoform 1 of Protocadherin gamma C3 precursor	10	4	2.11923e+06	VLEDAPSGTR	522.774	1043.53	0.0085	58.38		19.387	kd13tca2	Convalescent Kawasaki disease
IPI:IPI00001872.3	Tax_Id=9606 Gene_Symbol=PCDHGC3;PCDHGA12 Isoform 1 of Protocadherin gamma C3 precursor	10	4	2.11923e+06	LHEIYIQAK	557.82	1113.62	0.0065	24.49		27.1821	kd13tca2	Convalescent Kawasaki disease
IPI:IPI00001872.3	Tax_Id=9606 Gene_Symbol=PCDHGC3;PCDHGA12 Isoform 1 of Protocadherin gamma C3 precursor	10	4	2.11923e+06	QLFALDLVTGMLTIKGR	930.026	1858.04	-0.001	4.33	Gln->pyro-Glu (N-term Q)	55.2763	kd3tca1	Convalescent Kawasaki disease
IPI:IPI00001872.3	Tax_Id=9606 Gene_Symbol=PCDHGC3;PCDHGA12 Isoform 1 of Protocadherin gamma C3 precursor	10	4	2.11923e+06	YAELVLER	496.777	991.54	0.0066	51.35		36.1179	kd1tca5	Convalescent Kawasaki disease
IPI:IPI00001872.3	Tax_Id=9606 Gene_Symbol=PCDHGC3;PCDHGA12 Isoform 1 of Protocadherin gamma C3 precursor	10	4	2.11923e+06	VLEDAPSGTRVVQVLATDLDEGPNGEIIYSFGSHNR	1286.63	3856.86	0.9662	5.04	Deamidated (NQ)	65.1777	kd1tca4	Convalescent Kawasaki disease
IPI:IPI00001872.3	Tax_Id=9606 Gene_Symbol=PCDHGC3;PCDHGA12 Isoform 1 of Protocadherin gamma C3 precursor	10	4	2.11923e+06	EPSLQLVLTALDGGTPALSASLPIHIK	686.382	2741.5	-0.0221	10.34	Deamidated (NQ)	6.48827	kd1tca3	Convalescent Kawasaki disease
IPI:IPI00001872.3	Tax_Id=9606 Gene_Symbol=PCDHGC3;PCDHGA12 Isoform 1 of Protocadherin gamma C3 precursor	10	4	2.11923e+06	QVLGAESAPPGQQAPPNTDWR	556.262	2221.02	-0.0105	19.74	3 Deamidated (NQ)	32.2974	kd13hmw4	Convalescent Kawasaki disease
IPI:IPI00001872.3	Tax_Id=9606 Gene_Symbol=PCDHGC3;PCDHGA12 Isoform 1 of Protocadherin gamma C3 precursor	10	4	2.11923e+06	YAELVLER	496.777	991.541	0.0067	59.37		30.8238	kd16hmw1	Convalescent Kawasaki disease
IPI:IPI00001872.3	Tax_Id=9606 Gene_Symbol=PCDHGC3;PCDHGA12 Isoform 1 of Protocadherin gamma C3 precursor	10	4	2.11923e+06	FRVVSGASR	489.776	977.538	-0.0027	10.38		61.6954	kd15hmw4	Convalescent Kawasaki disease
IPI:IPI00001872.3	Tax_Id=9606 Gene_Symbol=PCDHGC3;PCDHGA12 Isoform 1 of Protocadherin gamma C3 precursor	10	4	2.11923e+06	GTSAGHLVSR	493.271	984.527	1.0117	72.8		7.61395	kd15hmw4	Convalescent Kawasaki disease
IPI:IPI00001872.3	Tax_Id=9606 Gene_Symbol=PCDHGC3;PCDHGA12 Isoform 1 of Protocadherin gamma C3 precursor	10	4	2.11923e+06	VLEDAPSGTR	522.774	1043.53	0.0085	41.51		17.0088	kd14hmw4	Convalescent Kawasaki disease
IPI:IPI00001872.3	Tax_Id=9606 Gene_Symbol=PCDHGC3;PCDHGA12 Isoform 1 of Protocadherin gamma C3 precursor	10	4	2.11923e+06	QLFALDLVTGMLTIK	831.977	1661.94	-0.0025	8.96		33.0754	kd14hmw4	Convalescent Kawasaki disease
IPI:IPI00001872.3	Tax_Id=9606 Gene_Symbol=PCDHGC3;PCDHGA12 Isoform 1 of Protocadherin gamma C3 precursor	10	4	2.11923e+06	NEYFALR	456.736	911.458	0.0076	14.09		33.6483	kd14hmw5	Convalescent Kawasaki disease
IPI:IPI00001872.3	Tax_Id=9606 Gene_Symbol=PCDHGC3;PCDHGA12 Isoform 1 of Protocadherin gamma C3 precursor	10	4	2.11923e+06	YAELVLER	496.779	991.543	0.0094	44.93		33.1329	kd14hmw5	Convalescent Kawasaki disease
IPI:IPI00001952.5	Tax_Id=9606 Gene_Symbol=ENDOD1 Endonuclease domain-containing 1 protein precursor	8	2	4.15786e+06	IPVYSAFR	476.77	951.525	0.0074	40.32		36.3648	kd6tca5	Convalescent Kawasaki disease
IPI:IPI00001952.5	Tax_Id=9606 Gene_Symbol=ENDOD1 Endonuclease domain-containing 1 protein precursor	8	2	4.15786e+06	FATLYSTR	479.757	957.499	0.0068	57.59		29.6762	kd6tca5	Convalescent Kawasaki disease
IPI:IPI00001952.5	Tax_Id=9606 Gene_Symbol=ENDOD1 Endonuclease domain-containing 1 protein precursor	8	2	4.15786e+06	FATLYSTR	479.757	957.5	0.0078	20.64		31.7888	kd5tca4	Convalescent Kawasaki disease
IPI:IPI00001952.5	Tax_Id=9606 Gene_Symbol=ENDOD1 Endonuclease domain-containing 1 protein precursor	8	2	4.15786e+06	IGYKVTFDNSGEL	721.864	1441.71	0.0045	5.5		53.9951	kd15tca4	Convalescent Kawasaki disease
IPI:IPI00001952.5	Tax_Id=9606 Gene_Symbol=ENDOD1 Endonuclease domain-containing 1 protein precursor	8	2	4.15786e+06	FATLYSTR	479.758	957.501	0.0092	60.75		32.2496	kd14tca4	Convalescent Kawasaki disease
IPI:IPI00001952.5	Tax_Id=9606 Gene_Symbol=ENDOD1 Endonuclease domain-containing 1 protein precursor	8	2	4.15786e+06	FATLYSTR	479.758	957.501	0.0088	53.97		29.411	kd3tca5	Convalescent Kawasaki disease
IPI:IPI00001952.5	Tax_Id=9606 Gene_Symbol=ENDOD1 Endonuclease domain-containing 1 protein precursor	8	2	4.15786e+06	DRIPVYSAFR	408.557	1222.65	0.003	25.7		35.1358	kd3tca5	Convalescent Kawasaki disease
IPI:IPI00001952.5	Tax_Id=9606 Gene_Symbol=ENDOD1 Endonuclease domain-containing 1 protein precursor	8	2	4.15786e+06	DKVAVPEFVWLAACCAVPGGGWAMGFVK	1013.5	3037.47	0.007	34.15	Oxidation (M)	63.4276	kd3tca5	Convalescent Kawasaki disease
IPI:IPI00001952.5	Tax_Id=9606 Gene_Symbol=ENDOD1 Endonuclease domain-containing 1 protein precursor	8	2	4.15786e+06	SSSPLSSTR	461.239	920.464	0.0075	27.23		17.1465	kd2tca5	Convalescent Kawasaki disease
IPI:IPI00001952.5	Tax_Id=9606 Gene_Symbol=ENDOD1 Endonuclease domain-containing 1 protein precursor	8	2	4.15786e+06	FATLYSTR	479.757	957.5	0.0078	43.52		31.9747	kd2tca5	Convalescent Kawasaki disease
IPI:IPI00001952.5	Tax_Id=9606 Gene_Symbol=ENDOD1 Endonuclease domain-containing 1 protein precursor	8	2	4.15786e+06	FATLYSTR	479.758	957.501	0.0087	47.27		32.2242	kd1tca4	Convalescent Kawasaki disease
IPI:IPI00001952.5	Tax_Id=9606 Gene_Symbol=ENDOD1 Endonuclease domain-containing 1 protein precursor	8	2	4.15786e+06	DRIPVYSAFR	612.334	1222.65	0.007	32.17		36.9317	kd1tca4	Convalescent Kawasaki disease
IPI:IPI00001952.5	Tax_Id=9606 Gene_Symbol=ENDOD1 Endonuclease domain-containing 1 protein precursor	8	2	4.15786e+06	SSSPLSSTR	461.239	920.463	0.0064	32.66		17.0672	kd1tca5	Convalescent Kawasaki disease
IPI:IPI00001952.5	Tax_Id=9606 Gene_Symbol=ENDOD1 Endonuclease domain-containing 1 protein precursor	8	2	4.15786e+06	FATLYSTR	479.757	957.499	0.0072	44.48		31.7276	kd1tca5	Convalescent Kawasaki disease
IPI:IPI00001952.5	Tax_Id=9606 Gene_Symbol=ENDOD1 Endonuclease domain-containing 1 protein precursor	8	2	4.15786e+06	QALNTDYLDSDYQRGQLYPFSLSSDVQVATFTLTNSAPMTQSFQER	1310.34	5237.31	-0.0209	8.42	6 Deamidated (NQ); Gln->pyro-Glu (N-term Q); Oxidation (M)	74.4934	kd3hmw4_100326060702	Convalescent Kawasaki disease
IPI:IPI00001952.5	Tax_Id=9606 Gene_Symbol=ENDOD1 Endonuclease domain-containing 1 protein precursor	8	2	4.15786e+06	FATLYSTR	479.758	957.5	0.0085	33.8		27.0562	kd16hmw1	Convalescent Kawasaki disease
IPI:IPI00001960.4	Tax_Id=9606 Gene_Symbol=CLIC4 Chloride intracellular channel protein 4	3	3	482685	MALSMPLNGLKEEDK	854.42	1706.82	0.0031	7.9	2 Oxidation (M)	72.2269	kd15tca3	Convalescent Kawasaki disease
IPI:IPI00001960.4	Tax_Id=9606 Gene_Symbol=CLIC4 Chloride intracellular channel protein 4	3	3	482685	EPLIELFVK	544.327	1086.64	0.0074	20.04		39.5866	kd1hmw2	Convalescent Kawasaki disease
IPI:IPI00001960.4	Tax_Id=9606 Gene_Symbol=CLIC4 Chloride intracellular channel protein 4	3	3	482685	LHIVK	609.414	608.406	0.0056	23.8		14.2718	kd3hmw5_100326074410	Convalescent Kawasaki disease
IPI:IPI00001960.4	Tax_Id=9606 Gene_Symbol=CLIC4 Chloride intracellular channel protein 4	3	3	482685	YLTNAYSR	494.252	986.489	0.0071	36.33		23.7265	kd3hmw5_100326074410	Convalescent Kawasaki disease
IPI:IPI00001960.4	Tax_Id=9606 Gene_Symbol=CLIC4 Chloride intracellular channel protein 4	3	3	482685	LFMILWLK	540.325	1078.64	0.0106	37.39	Oxidation (M)	58.1034	kd3hmw5_100326074410	Convalescent Kawasaki disease
IPI:IPI00001960.4	Tax_Id=9606 Gene_Symbol=CLIC4 Chloride intracellular channel protein 4	3	3	482685	LHIVK	609.414	608.407	0.0058	22.71		12.5638	kd5hmw4_100326163454	Convalescent Kawasaki disease
IPI:IPI00001960.4	Tax_Id=9606 Gene_Symbol=CLIC4 Chloride intracellular channel protein 4	3	3	482685	NSRPEANEALER	693.348	1384.68	0.012	34.32		16.196	kd5hmw4_100326163454	Convalescent Kawasaki disease
IPI:IPI00002147.4	Tax_Id=9606 Gene_Symbol=CHI3L1 Chitinase-3-like protein 1 precursor	1	1	288364	GTTGHHSPLFR	605.315	1208.62	0.0103	13.39		19.354	kd5tca4	Convalescent Kawasaki disease
IPI:IPI00002147.4	Tax_Id=9606 Gene_Symbol=CHI3L1 Chitinase-3-like protein 1 precursor	1	1	288364	VTIDSSYDIAK	606.315	1210.62	0.008	36.44		33.1326	kd5tca4	Convalescent Kawasaki disease
IPI:IPI00002147.4	Tax_Id=9606 Gene_Symbol=CHI3L1 Chitinase-3-like protein 1 precursor	1	1	288364	THGFDGLDLAWLYPGR	606.641	1816.9	0.0123	15.36		57.3534	kd5tca4	Convalescent Kawasaki disease
IPI:IPI00002147.4	Tax_Id=9606 Gene_Symbol=CHI3L1 Chitinase-3-like protein 1 precursor	1	1	288364	FSKIASNTQSR	620.827	1239.64	1.0135	8.34	Deamidated (NQ)	30.4604	kd14tca5	Convalescent Kawasaki disease
IPI:IPI00002147.4	Tax_Id=9606 Gene_Symbol=CHI3L1 Chitinase-3-like protein 1 precursor	1	1	288364	THGFDGLDLAWLYPGRR	659.006	1973.99	1.0042	12.79		39.4017	kd14tca5	Convalescent Kawasaki disease
IPI:IPI00002147.4	Tax_Id=9606 Gene_Symbol=CHI3L1 Chitinase-3-like protein 1 precursor	1	1	288364	SFTLASSETGVGAPISGPGIPGR	720.045	2157.11	0.0077	10.34		53.7993	kd1tca2	Convalescent Kawasaki disease
IPI:IPI00002221.5	Tax_Id=9606 Gene_Symbol=KIAA0467 Isoform 1 of Uncharacterized protein KIAA0467	2	1	2.63038e+06	QTLPLSFVFGPERSLTQFK	1090.56	2179.1	-0.0204	2.79	2 Deamidated (NQ); Gln->pyro-Glu (N-term Q)	36.1446	kd1tca1	Convalescent Kawasaki disease
IPI:IPI00002221.5	Tax_Id=9606 Gene_Symbol=KIAA0467 Isoform 1 of Uncharacterized protein KIAA0467	2	1	2.63038e+06	VAQRWMEFMVQIGCASVSR	379.357	2270.1	0.0195	9.56	Oxidation (M)	68.3747	kd1tca1	Convalescent Kawasaki disease
IPI:IPI00002221.5	Tax_Id=9606 Gene_Symbol=KIAA0467 Isoform 1 of Uncharacterized protein KIAA0467	2	1	2.63038e+06	SSAGRASTFPPAPVPGEPVTPPSK	1167.62	2333.22	0.0169	1.38		50.2895	kd1tca1	Convalescent Kawasaki disease
IPI:IPI00002221.5	Tax_Id=9606 Gene_Symbol=KIAA0467 Isoform 1 of Uncharacterized protein KIAA0467	2	1	2.63038e+06	QNLLIFLHSPK	655.386	1308.76	0.0016	11.43		33.8486	kd6tca3	Convalescent Kawasaki disease
IPI:IPI00002221.5	Tax_Id=9606 Gene_Symbol=KIAA0467 Isoform 1 of Uncharacterized protein KIAA0467	2	1	2.63038e+06	QNLLIFLHSPK	655.385	1308.76	-0.0001	44.16		34.2955	kd5tca4	Convalescent Kawasaki disease
IPI:IPI00002221.5	Tax_Id=9606 Gene_Symbol=KIAA0467 Isoform 1 of Uncharacterized protein KIAA0467	2	1	2.63038e+06	QNLLIFLHSPK	655.386	1308.76	0.0028	14.3		34.7459	kd6tca1	Convalescent Kawasaki disease
IPI:IPI00002221.5	Tax_Id=9606 Gene_Symbol=KIAA0467 Isoform 1 of Uncharacterized protein KIAA0467	2	1	2.63038e+06	SIGDIDPQLDCFLSMTVSWYQSLIK	489.907	2933.4	1.011	12.82	Deamidated (NQ); Oxidation (M)	49.2121	kd6tca2	Convalescent Kawasaki disease
IPI:IPI00002221.5	Tax_Id=9606 Gene_Symbol=KIAA0467 Isoform 1 of Uncharacterized protein KIAA0467	2	1	2.63038e+06	DITAARPSSVLGPVPRPPDPVTYHGQQFLEIKMAER	994.28	3973.09	0.0396	4.91	Deamidated (NQ)	64.2254	kd6tca2	Convalescent Kawasaki disease
IPI:IPI00002221.5	Tax_Id=9606 Gene_Symbol=KIAA0467 Isoform 1 of Uncharacterized protein KIAA0467	2	1	2.63038e+06	QNLLIFLHSPK	655.385	1308.75	-0.0009	31.97		34.7774	kd5tca2	Convalescent Kawasaki disease
IPI:IPI00002221.5	Tax_Id=9606 Gene_Symbol=KIAA0467 Isoform 1 of Uncharacterized protein KIAA0467	2	1	2.63038e+06	HVLRLQFFVVLTSQR	615.357	1843.05	0.0023	10.02	Deamidated (NQ)	28.6982	kd15tca1	Convalescent Kawasaki disease
IPI:IPI00002221.5	Tax_Id=9606 Gene_Symbol=KIAA0467 Isoform 1 of Uncharacterized protein KIAA0467	2	1	2.63038e+06	EEEFEQLTQVIRCPVVVDSSSAQNGAPR	1044.81	3131.41	0.9743	7.25	4 Deamidated (NQ); Glu->pyro-Glu (N-term E)	15.9281	kd15tca1	Convalescent Kawasaki disease
IPI:IPI00002221.5	Tax_Id=9606 Gene_Symbol=KIAA0467 Isoform 1 of Uncharacterized protein KIAA0467	2	1	2.63038e+06	QNLLIFLHSPK	655.385	1308.76	0.0005	31.72		34.5865	kd15tca4	Convalescent Kawasaki disease
IPI:IPI00002221.5	Tax_Id=9606 Gene_Symbol=KIAA0467 Isoform 1 of Uncharacterized protein KIAA0467	2	1	2.63038e+06	QNLLIFLHSPK	655.384	1308.75	-0.0013	43.96		34.2733	kd15tca3	Convalescent Kawasaki disease
IPI:IPI00002221.5	Tax_Id=9606 Gene_Symbol=KIAA0467 Isoform 1 of Uncharacterized protein KIAA0467	2	1	2.63038e+06	SDDGLGPPLPPPEEER	853.414	1704.81	1.0128	2.82		74.634	kd14tca5	Convalescent Kawasaki disease
IPI:IPI00002221.5	Tax_Id=9606 Gene_Symbol=KIAA0467 Isoform 1 of Uncharacterized protein KIAA0467	2	1	2.63038e+06	QNLLIFLHSPK	655.385	1308.76	0.0002	44.49		34.6283	kd14tca4	Convalescent Kawasaki disease
IPI:IPI00002221.5	Tax_Id=9606 Gene_Symbol=KIAA0467 Isoform 1 of Uncharacterized protein KIAA0467	2	1	2.63038e+06	NHIYQGTLELPTPLIAAHQLYNYVADHASSYHMKPLR	1428.05	4281.13	1.0348	11.26	3 Deamidated (NQ); Oxidation (M)	66.5022	kd14tca3	Convalescent Kawasaki disease
IPI:IPI00002221.5	Tax_Id=9606 Gene_Symbol=KIAA0467 Isoform 1 of Uncharacterized protein KIAA0467	2	1	2.63038e+06	QNLLIFLHSPK	655.387	1308.76	0.0038	7.63		33.8288	kd13tca4	Convalescent Kawasaki disease
IPI:IPI00002221.5	Tax_Id=9606 Gene_Symbol=KIAA0467 Isoform 1 of Uncharacterized protein KIAA0467	2	1	2.63038e+06	MENLFVTWQQR	727.35	1452.68	0.998	7.6	Deamidated (NQ)	32.4212	kd13tca2	Convalescent Kawasaki disease
IPI:IPI00002221.5	Tax_Id=9606 Gene_Symbol=KIAA0467 Isoform 1 of Uncharacterized protein KIAA0467	2	1	2.63038e+06	EDGGPGTECR	539.215	1076.42	-0.0036	8.04		71.6622	kd3tca5	Convalescent Kawasaki disease
IPI:IPI00002221.5	Tax_Id=9606 Gene_Symbol=KIAA0467 Isoform 1 of Uncharacterized protein KIAA0467	2	1	2.63038e+06	STPATMPISAGELETLK	881.95	1761.89	0.9993	11.5	Oxidation (M)	69.7547	kd3tca5	Convalescent Kawasaki disease
IPI:IPI00002221.5	Tax_Id=9606 Gene_Symbol=KIAA0467 Isoform 1 of Uncharacterized protein KIAA0467	2	1	2.63038e+06	EAANHCALLQEHAQRCYVR	386.013	2310.03	0.9908	10.01	2 Deamidated (NQ); Glu->pyro-Glu (N-term E)	40.1126	kd3tca3	Convalescent Kawasaki disease
IPI:IPI00002221.5	Tax_Id=9606 Gene_Symbol=KIAA0467 Isoform 1 of Uncharacterized protein KIAA0467	2	1	2.63038e+06	EQAVGSTQATGDSAFTSLSVGLPETLKPLISAQPPQWR	659.676	3952.01	1.0235	5.69	2 Deamidated (NQ); Glu->pyro-Glu (N-term E)	65.8708	kd3tca3	Convalescent Kawasaki disease
IPI:IPI00002221.5	Tax_Id=9606 Gene_Symbol=KIAA0467 Isoform 1 of Uncharacterized protein KIAA0467	2	1	2.63038e+06	KISDLEFSEAELMGEEGDTSACCVVTESDPELEVEYR	1056.97	4223.84	0.9969	7.31		9.45957	kd3tca3	Convalescent Kawasaki disease
IPI:IPI00002221.5	Tax_Id=9606 Gene_Symbol=KIAA0467 Isoform 1 of Uncharacterized protein KIAA0467	2	1	2.63038e+06	QNLLIFLHSPK	655.384	1308.75	-0.0021	13.56		35.355	kd2tca1	Convalescent Kawasaki disease
IPI:IPI00002221.5	Tax_Id=9606 Gene_Symbol=KIAA0467 Isoform 1 of Uncharacterized protein KIAA0467	2	1	2.63038e+06	EPNPFLLPTMEVETLIRSASPPLSR	463.918	2777.46	1.0166	7.66	Deamidated (NQ); Glu->pyro-Glu (N-term E)	51.4441	kd2tca1	Convalescent Kawasaki disease
IPI:IPI00002221.5	Tax_Id=9606 Gene_Symbol=KIAA0467 Isoform 1 of Uncharacterized protein KIAA0467	2	1	2.63038e+06	GLSLMSSQGSVDSDHLGYDGGSSGSDSEGPNDTLGEK	1214.86	3641.57	0.0173	8.68		49.7843	kd1tca5	Convalescent Kawasaki disease
IPI:IPI00002221.5	Tax_Id=9606 Gene_Symbol=KIAA0467 Isoform 1 of Uncharacterized protein KIAA0467	2	1	2.63038e+06	YTDSNSRNHFQHPLPPQGGLPDLDIYLYNKPGGQGTGGK	1414.68	4241.01	0.9888	20.5	2 Deamidated (NQ)	74.8395	kd1tca5	Convalescent Kawasaki disease
IPI:IPI00002221.5	Tax_Id=9606 Gene_Symbol=KIAA0467 Isoform 1 of Uncharacterized protein KIAA0467	2	1	2.63038e+06	SVLNAFSVVNR	603.838	1205.66	1.0058	8.45		33.4746	kd2hmw1	Convalescent Kawasaki disease
IPI:IPI00002221.5	Tax_Id=9606 Gene_Symbol=KIAA0467 Isoform 1 of Uncharacterized protein KIAA0467	2	1	2.63038e+06	QTLPLSFVFGPERSLTQFK	1090.07	2178.12	-0.0176	3.43	Deamidated (NQ); Gln->pyro-Glu (N-term Q)	35.9111	kd2hmw1	Convalescent Kawasaki disease
IPI:IPI00002221.5	Tax_Id=9606 Gene_Symbol=KIAA0467 Isoform 1 of Uncharacterized protein KIAA0467	2	1	2.63038e+06	LGLFHHYGQLDFPVRDEK	1087.06	2172.1	1.0201	1.25	Deamidated (NQ)	41.9583	kd2hmw2	Convalescent Kawasaki disease
IPI:IPI00002221.5	Tax_Id=9606 Gene_Symbol=KIAA0467 Isoform 1 of Uncharacterized protein KIAA0467	2	1	2.63038e+06	QNLLIFLHSPK	655.385	1308.76	0	17.63		33.6935	kd2hmw4_100325220055	Convalescent Kawasaki disease
IPI:IPI00002221.5	Tax_Id=9606 Gene_Symbol=KIAA0467 Isoform 1 of Uncharacterized protein KIAA0467	2	1	2.63038e+06	QNLLIFLHSPK	655.386	1308.76	0.002	10.39		32.5014	kd5hmw3	Convalescent Kawasaki disease
IPI:IPI00002221.5	Tax_Id=9606 Gene_Symbol=KIAA0467 Isoform 1 of Uncharacterized protein KIAA0467	2	1	2.63038e+06	TPPGPAPPQPSLSGLPGPCLPDFWLIVRVLQDR	1193.64	3577.89	0.0145	1.8	Deamidated (NQ)	67.2366	kd5hmw3	Convalescent Kawasaki disease
IPI:IPI00002221.5	Tax_Id=9606 Gene_Symbol=KIAA0467 Isoform 1 of Uncharacterized protein KIAA0467	2	1	2.63038e+06	LGLFHHYGQLDFPVRDEK	1087.06	2172.1	1.0205	2.45	Deamidated (NQ)	41.076	kd2hmw5_100325233819	Convalescent Kawasaki disease
IPI:IPI00002221.5	Tax_Id=9606 Gene_Symbol=KIAA0467 Isoform 1 of Uncharacterized protein KIAA0467	2	1	2.63038e+06	QNLLIFLHSPK	655.387	1308.76	0.0034	16.67		32.0483	kd15hmw1	Convalescent Kawasaki disease
IPI:IPI00002221.5	Tax_Id=9606 Gene_Symbol=KIAA0467 Isoform 1 of Uncharacterized protein KIAA0467	2	1	2.63038e+06	ELSLAFLQQYVQYLQSIGFVLVPLRPPSPAR	1172.64	3514.9	0.0221	4.6	4 Deamidated (NQ); Glu->pyro-Glu (N-term E)	61.2715	kd15hmw2	Convalescent Kawasaki disease
IPI:IPI00002221.5	Tax_Id=9606 Gene_Symbol=KIAA0467 Isoform 1 of Uncharacterized protein KIAA0467	2	1	2.63038e+06	EQAVGSTQATGDSAFTSLSVGLPETLKPLISAQPPQWR	988.754	3950.99	0.9814	10.37	Deamidated (NQ); Glu->pyro-Glu (N-term E)	78.6073	kd15hmw2	Convalescent Kawasaki disease
IPI:IPI00002221.5	Tax_Id=9606 Gene_Symbol=KIAA0467 Isoform 1 of Uncharacterized protein KIAA0467	2	1	2.63038e+06	QNLLIFLHSPK	647.376	1292.74	1.0082	5.82	Gln->pyro-Glu (N-term Q)	38.0556	kd14hmw4	Convalescent Kawasaki disease
IPI:IPI00002221.5	Tax_Id=9606 Gene_Symbol=KIAA0467 Isoform 1 of Uncharacterized protein KIAA0467	2	1	2.63038e+06	LALAELEELLEAVHAK	874.987	1747.96	-0.0136	3.94		53.4791	kd14hmw4	Convalescent Kawasaki disease
IPI:IPI00002221.5	Tax_Id=9606 Gene_Symbol=KIAA0467 Isoform 1 of Uncharacterized protein KIAA0467	2	1	2.63038e+06	LKMGPSMGVSR	1162.61	1161.6	0.0029	12.66		60.1275	kd14hmw5	Convalescent Kawasaki disease
IPI:IPI00002221.5	Tax_Id=9606 Gene_Symbol=KIAA0467 Isoform 1 of Uncharacterized protein KIAA0467	2	1	2.63038e+06	GLSLMSSQGSVDSDHLGYDGGSSGSDSEGPNDTLGEK	1220.86	3659.54	0.0263	6.02	2 Deamidated (NQ); Oxidation (M)	6.82203	kd6hmw2_100327134920	Convalescent Kawasaki disease
IPI:IPI00002352.3	Tax_Id=9606 Gene_Symbol=MYLPF Myosin light chain 2	1	1	152992	VLDPEGK	379.211	756.407	0.0051	23.84		18.0283	kd1hmw4	Convalescent Kawasaki disease
IPI:IPI00002352.3	Tax_Id=9606 Gene_Symbol=MYLPF Myosin light chain 2	1	1	152992	EAFTVIDQNR	596.806	1191.6	0.0085	56.72		33.2927	kd1hmw4	Convalescent Kawasaki disease
IPI:IPI00002352.3	Tax_Id=9606 Gene_Symbol=MYLPF Myosin light chain 2	1	1	152992	DTFAAMGR	442.699	883.384	-0.0016	17.24	Oxidation (M)	5.32424	kd3hmw5_100326074410	Convalescent Kawasaki disease
IPI:IPI00002406.2	Tax_Id=9606 Gene_Symbol=BCAM Lutheran blood group glycoprotein precursor	11	2	1.52629e+06	EPPDAPAQAR	1052.5	1051.49	-0.0054	17.79	Deamidated (NQ)	38.3073	kd5tca4	Convalescent Kawasaki disease
IPI:IPI00002406.2	Tax_Id=9606 Gene_Symbol=BCAM Lutheran blood group glycoprotein precursor	11	2	1.52629e+06	AGAAGTAEATAR	523.769	1045.52	0.0085	64.81		14.4632	kd5tca2	Convalescent Kawasaki disease
IPI:IPI00002406.2	Tax_Id=9606 Gene_Symbol=BCAM Lutheran blood group glycoprotein precursor	11	2	1.52629e+06	AGAAGTAEATAR	523.77	1045.53	0.0099	91.96		13.3418	kd5tca3	Convalescent Kawasaki disease
IPI:IPI00002406.2	Tax_Id=9606 Gene_Symbol=BCAM Lutheran blood group glycoprotein precursor	11	2	1.52629e+06	AGAAGTAEATAR	523.77	1045.53	0.0099	91.96		13.3418	kd5tca3	Convalescent Kawasaki disease
IPI:IPI00002406.2	Tax_Id=9606 Gene_Symbol=BCAM Lutheran blood group glycoprotein precursor	11	2	1.52629e+06	LEVPVEMNPEGYMTSRTVR	556.772	2223.06	-0.0068	15.69	Oxidation (M)	33.5984	kd5tca3	Convalescent Kawasaki disease
IPI:IPI00002406.2	Tax_Id=9606 Gene_Symbol=BCAM Lutheran blood group glycoprotein precursor	11	2	1.52629e+06	LEVPVEMNPEGYMTSRTVR	556.772	2223.06	-0.0068	15.69	Oxidation (M)	33.5984	kd5tca3	Convalescent Kawasaki disease
IPI:IPI00002406.2	Tax_Id=9606 Gene_Symbol=BCAM Lutheran blood group glycoprotein precursor	11	2	1.52629e+06	TAEIEPK	394.216	786.417	0.0051	32.71		14.5312	kd14tca3	Convalescent Kawasaki disease
IPI:IPI00002406.2	Tax_Id=9606 Gene_Symbol=BCAM Lutheran blood group glycoprotein precursor	11	2	1.52629e+06	SPPYQLDSQGR	624.31	1246.61	0.0117	50.93		26.3249	kd14tca3	Convalescent Kawasaki disease
IPI:IPI00002406.2	Tax_Id=9606 Gene_Symbol=BCAM Lutheran blood group glycoprotein precursor	11	2	1.52629e+06	EPPDAPAQAR	1052.49	1051.49	-0.007	18.24	Deamidated (NQ)	37.8577	kd13tca4	Convalescent Kawasaki disease
IPI:IPI00002406.2	Tax_Id=9606 Gene_Symbol=BCAM Lutheran blood group glycoprotein precursor	11	2	1.52629e+06	AGAAGTAEATAR	524.271	1046.53	1.0119	66.83		13.3284	kd13tca3	Convalescent Kawasaki disease
IPI:IPI00002406.2	Tax_Id=9606 Gene_Symbol=BCAM Lutheran blood group glycoprotein precursor	11	2	1.52629e+06	AGAAGTAEATAR	523.769	1045.52	0.0087	65.16		13.8562	kd1tca3	Convalescent Kawasaki disease
IPI:IPI00002406.2	Tax_Id=9606 Gene_Symbol=BCAM Lutheran blood group glycoprotein precursor	11	2	1.52629e+06	SGARPRLASAEMQGSELQVTMHDTR	916.439	2746.29	1.013	10.22	2 Deamidated (NQ); Oxidation (M)	43.3266	kd1tca3	Convalescent Kawasaki disease
IPI:IPI00002406.2	Tax_Id=9606 Gene_Symbol=BCAM Lutheran blood group glycoprotein precursor	11	2	1.52629e+06	LSWSQLGGSPAEPIPGR	876.967	1751.92	1.0197	37.74		45.0075	kd2hmw1	Convalescent Kawasaki disease
IPI:IPI00002406.2	Tax_Id=9606 Gene_Symbol=BCAM Lutheran blood group glycoprotein precursor	11	2	1.52629e+06	AGAAGTAEATAR	523.77	1045.52	0.0095	29.9		14.9031	kd1hmw5	Convalescent Kawasaki disease
IPI:IPI00002406.2	Tax_Id=9606 Gene_Symbol=BCAM Lutheran blood group glycoprotein precursor	11	2	1.52629e+06	HVFHFGTVSPQTSQAGVAVMAVAVSVGLLLLVVAVFYCVR	1058.33	4229.3	1.0278	2.94		12.8552	kd4hmw2	Convalescent Kawasaki disease
IPI:IPI00002406.2	Tax_Id=9606 Gene_Symbol=BCAM Lutheran blood group glycoprotein precursor	11	2	1.52629e+06	AGAAGTAEATAR	523.769	1045.52	0.008	55.98		11.9681	kd3hmw2_100326025234	Convalescent Kawasaki disease
IPI:IPI00002406.2	Tax_Id=9606 Gene_Symbol=BCAM Lutheran blood group glycoprotein precursor	11	2	1.52629e+06	AGAAGTAEATAR	523.77	1045.53	0.0102	68.73		11.8191	kd3hmw3_100326042956	Convalescent Kawasaki disease
IPI:IPI00002406.2	Tax_Id=9606 Gene_Symbol=BCAM Lutheran blood group glycoprotein precursor	11	2	1.52629e+06	AGAAGTAEATAR	523.769	1045.52	0.0093	41.23		13.3014	kd3hmw5_100326074410	Convalescent Kawasaki disease
IPI:IPI00002406.2	Tax_Id=9606 Gene_Symbol=BCAM Lutheran blood group glycoprotein precursor	11	2	1.52629e+06	SPPYQLDSQGR	624.311	1246.61	0.0124	46.65		25.7949	kd3hmw5_100326074410	Convalescent Kawasaki disease
IPI:IPI00002406.2	Tax_Id=9606 Gene_Symbol=BCAM Lutheran blood group glycoprotein precursor	11	2	1.52629e+06	EPPDAPAQAR	527.259	1052.5	1.0099	19.36	Deamidated (NQ)	21.5758	kd13hmw3	Convalescent Kawasaki disease
IPI:IPI00002406.2	Tax_Id=9606 Gene_Symbol=BCAM Lutheran blood group glycoprotein precursor	11	2	1.52629e+06	AGAAGTAEATAR	523.769	1045.52	0.009	60.9		11.9441	kd14hmw4	Convalescent Kawasaki disease
IPI:IPI00002406.2	Tax_Id=9606 Gene_Symbol=BCAM Lutheran blood group glycoprotein precursor	11	2	1.52629e+06	GAPPPGEPGLSHSGSEQPEQTGLLMGGASGGARGGSGGFGDEC	1342.59	4024.75	-0.0073	8.12	Oxidation (M)	52.7809	kd15hmw2	Convalescent Kawasaki disease
IPI:IPI00002412.1	Tax_Id=9606 Gene_Symbol=PPT1 Palmitoyl-protein thioesterase 1 precursor	1	1	88893.3	AVAQRCPSPPMINLISVGGQHQGVFGLPR	772.402	3085.58	-0.0275	9.71		75.5429	kd6tca3	Convalescent Kawasaki disease
IPI:IPI00002412.1	Tax_Id=9606 Gene_Symbol=PPT1 Palmitoyl-protein thioesterase 1 precursor	1	1	88893.3	LQQGYNAMGFSQGGQFLRAVAQR	425.371	2546.18	-0.0054	7.05	4 Deamidated (NQ); Oxidation (M)	64.0499	kd4tca3	Convalescent Kawasaki disease
IPI:IPI00002412.1	Tax_Id=9606 Gene_Symbol=PPT1 Palmitoyl-protein thioesterase 1 precursor	1	1	88893.3	ETIPLQETSLYTQDR	897.449	1792.88	-0.0017	50.96		40.4105	kd1hmw5	Convalescent Kawasaki disease
IPI:IPI00002412.1	Tax_Id=9606 Gene_Symbol=PPT1 Palmitoyl-protein thioesterase 1 precursor	1	1	88893.3	AVAQRCPSPPMINLISVGGQHQGVFGLPR	776.654	3102.59	0.0034	5.86	Deamidated (NQ); Oxidation (M)	54.8332	kd15hmw3	Convalescent Kawasaki disease
IPI:IPI00002435.1	Tax_Id=9606 Gene_Symbol=CD27 CD27 antigen precursor	3	1	351299	SSQALSPHPQPTHLPYVSEMLEARTAGHMQTLADFR	1341.64	4021.89	0.9777	12.2	2 Deamidated (NQ); Oxidation (M)	74.635	kd6tca5	Convalescent Kawasaki disease
IPI:IPI00002435.1	Tax_Id=9606 Gene_Symbol=CD27 CD27 antigen precursor	3	1	351299	HYWAQGK	445.223	888.431	0.0068	20.42		17.3203	kd5tca4	Convalescent Kawasaki disease
IPI:IPI00002435.1	Tax_Id=9606 Gene_Symbol=CD27 CD27 antigen precursor	3	1	351299	HYWAQGK	445.223	888.431	0.0071	22.81		18.2892	kd15tca3	Convalescent Kawasaki disease
IPI:IPI00002435.1	Tax_Id=9606 Gene_Symbol=CD27 CD27 antigen precursor	3	1	351299	HCNSGLLVR	528.279	1054.54	0.0101	38.57		22.493	kd15tca3	Convalescent Kawasaki disease
IPI:IPI00002435.1	Tax_Id=9606 Gene_Symbol=CD27 CD27 antigen precursor	3	1	351299	HCNSGLLVR	529.273	1056.53	1.013	27.21	Deamidated (NQ)	24.0994	kd15tca3	Convalescent Kawasaki disease
IPI:IPI00002435.1	Tax_Id=9606 Gene_Symbol=CD27 CD27 antigen precursor	3	1	351299	NGWQCR	411.175	820.335	0.0065	14.59	Deamidated (NQ)	22.2359	kd15tca4	Convalescent Kawasaki disease
IPI:IPI00002435.1	Tax_Id=9606 Gene_Symbol=CD27 CD27 antigen precursor	3	1	351299	HCNSGLLVR	528.279	1054.54	0.0099	45.71		22.4847	kd15tca4	Convalescent Kawasaki disease
IPI:IPI00002435.1	Tax_Id=9606 Gene_Symbol=CD27 CD27 antigen precursor	3	1	351299	HCNSGLLVR	529.273	1056.53	1.0135	25.35	Deamidated (NQ)	23.9678	kd15tca4	Convalescent Kawasaki disease
IPI:IPI00002435.1	Tax_Id=9606 Gene_Symbol=CD27 CD27 antigen precursor	3	1	351299	HCNSGLLVR	528.279	1054.54	0.0102	29.71		22.194	kd14tca4	Convalescent Kawasaki disease
IPI:IPI00002435.1	Tax_Id=9606 Gene_Symbol=CD27 CD27 antigen precursor	3	1	351299	HCNSGLLVR	528.279	1054.54	0.0086	33.27		21.8038	kd2tca4	Convalescent Kawasaki disease
IPI:IPI00002441.1	Tax_Id=9606 Gene_Symbol=SDC1 Syndecan-1 precursor	1	1	157674	EVLGGVIAGGLVGLIFAVCLVGFMLYR	706.897	2823.56	1.001	2.2		43.7114	kd6tca3	Convalescent Kawasaki disease
IPI:IPI00002441.1	Tax_Id=9606 Gene_Symbol=SDC1 Syndecan-1 precursor	1	1	157674	EGEAVVLPEVEPGLTAR	883.478	1764.94	0.0166	30.94		43.7229	kd3tca1	Convalescent Kawasaki disease
IPI:IPI00002441.1	Tax_Id=9606 Gene_Symbol=SDC1 Syndecan-1 precursor	1	1	157674	EVLGGVIAGGLVGLIFAVCLVGFMLYRMK	1033.9	3098.68	0.9913	5.69	Oxidation (M)	11.6947	kd2tca3	Convalescent Kawasaki disease
IPI:IPI00002441.1	Tax_Id=9606 Gene_Symbol=SDC1 Syndecan-1 precursor	1	1	157674	QANGGAYQKPTKQEEFYA	1015.98	2029.95	0.9938	8.48		32.3114	kd5hmw1	Convalescent Kawasaki disease
IPI:IPI00002441.1	Tax_Id=9606 Gene_Symbol=SDC1 Syndecan-1 precursor	1	1	157674	EGEAVVLPEVEPGLTAR	883.477	1764.94	0.0148	43.95		40.3418	kd13hmw2	Convalescent Kawasaki disease
IPI:IPI00002459.4	Tax_Id=9606 Gene_Symbol=ANXA6 annexin VI isoform 2	16	6	2.42089e+06	IMVSRSEIDLLNIR	415.986	1659.91	1.0108	15.16	Deamidated (NQ)	36.2848	kd1tca1	Convalescent Kawasaki disease
IPI:IPI00002459.4	Tax_Id=9606 Gene_Symbol=ANXA6 annexin VI isoform 2	16	6	2.42089e+06	SEIDLLNIR	537.3	1072.59	0.0097	53.82	Deamidated (NQ)	48.0304	kd5tca4	Convalescent Kawasaki disease
IPI:IPI00002459.4	Tax_Id=9606 Gene_Symbol=ANXA6 annexin VI isoform 2	16	6	2.42089e+06	GLGTDEDTIIDIITHR	590.646	1768.92	1.0168	34.65		57.3328	kd13tca2	Convalescent Kawasaki disease
IPI:IPI00002459.4	Tax_Id=9606 Gene_Symbol=ANXA6 annexin VI isoform 2	16	6	2.42089e+06	QEVCQSYK	522.22	1042.43	-0.002	0.08	2 Deamidated (NQ)	13.2947	kd2tca5	Convalescent Kawasaki disease
IPI:IPI00002459.4	Tax_Id=9606 Gene_Symbol=ANXA6 annexin VI isoform 2	16	6	2.42089e+06	EDAQEIADTPSGDK	729.828	1457.64	1.0103	5.42	Glu->pyro-Glu (N-term E)	40.308	kd1hmw5	Convalescent Kawasaki disease
IPI:IPI00002459.4	Tax_Id=9606 Gene_Symbol=ANXA6 annexin VI isoform 2	16	6	2.42089e+06	ALIEILATR	500.318	998.621	0.0083	63.54		46.4801	kd1hmw2	Convalescent Kawasaki disease
IPI:IPI00002459.4	Tax_Id=9606 Gene_Symbol=ANXA6 annexin VI isoform 2	16	6	2.42089e+06	IMVSRSEIDLLNIR	838.965	1675.92	1.0178	10.28	Deamidated (NQ); Oxidation (M)	11.6985	kd1hmw2	Convalescent Kawasaki disease
IPI:IPI00002459.4	Tax_Id=9606 Gene_Symbol=ANXA6 annexin VI isoform 2	16	6	2.42089e+06	ALIEILATR	500.318	998.621	0.0089	60.29		46.1144	kd1hmw3	Convalescent Kawasaki disease
IPI:IPI00002459.4	Tax_Id=9606 Gene_Symbol=ANXA6 annexin VI isoform 2	16	6	2.42089e+06	TTGKPIEASIR	391.562	1171.66	0.0086	18.09		21.1931	kd1hmw3	Convalescent Kawasaki disease
IPI:IPI00002459.4	Tax_Id=9606 Gene_Symbol=ANXA6 annexin VI isoform 2	16	6	2.42089e+06	QRQEVCQSYK	654.81	1307.61	0.0128	56.82	Gln->pyro-Glu (N-term Q)	21.4057	kd1hmw3	Convalescent Kawasaki disease
IPI:IPI00002459.4	Tax_Id=9606 Gene_Symbol=ANXA6 annexin VI isoform 2	16	6	2.42089e+06	DLEADIIGDTSGHFQK	874.416	1746.82	1.0065	19.52	Deamidated (NQ)	47.3452	kd1hmw3	Convalescent Kawasaki disease
IPI:IPI00002459.4	Tax_Id=9606 Gene_Symbol=ANXA6 annexin VI isoform 2	16	6	2.42089e+06	AMEGAGTDEKALIEILATR	1003.52	2005.02	0.9997	13.47	Oxidation (M)	23.4663	kd1hmw3	Convalescent Kawasaki disease
IPI:IPI00002459.4	Tax_Id=9606 Gene_Symbol=ANXA6 annexin VI isoform 2	16	6	2.42089e+06	ALIEILATR	500.318	998.621	0.009	55.39		45.4833	kd4hmw2	Convalescent Kawasaki disease
IPI:IPI00002459.4	Tax_Id=9606 Gene_Symbol=ANXA6 annexin VI isoform 2	16	6	2.42089e+06	SEIDLLNIR	536.807	1071.6	0.0075	38.44		45.7221	kd4hmw2	Convalescent Kawasaki disease
IPI:IPI00002459.4	Tax_Id=9606 Gene_Symbol=ANXA6 annexin VI isoform 2	16	6	2.42089e+06	EEGGENLDQAR	600.755	1199.5	-0.0094	12.95	Deamidated (NQ); Glu->pyro-Glu (N-term E)	15.1091	kd4hmw2	Convalescent Kawasaki disease
IPI:IPI00002459.4	Tax_Id=9606 Gene_Symbol=ANXA6 annexin VI isoform 2	16	6	2.42089e+06	DLEADIIGDTSGHFQK	874.412	1746.81	0.9984	18.55	Deamidated (NQ)	46.4236	kd4hmw2	Convalescent Kawasaki disease
IPI:IPI00002459.4	Tax_Id=9606 Gene_Symbol=ANXA6 annexin VI isoform 2	16	6	2.42089e+06	GLGTDEDTIIDIITHR	590.648	1768.92	1.0203	22.83		56.9656	kd4hmw2	Convalescent Kawasaki disease
IPI:IPI00002459.4	Tax_Id=9606 Gene_Symbol=ANXA6 annexin VI isoform 2	16	6	2.42089e+06	DNTLIR	731.411	730.404	0.0068	22.59		21.6559	kd2hmw3	Convalescent Kawasaki disease
IPI:IPI00002459.4	Tax_Id=9606 Gene_Symbol=ANXA6 annexin VI isoform 2	16	6	2.42089e+06	DLEADIIGDTSGHFQK	874.417	1746.82	1.0095	11.81	Deamidated (NQ)	46.8959	kd2hmw3	Convalescent Kawasaki disease
IPI:IPI00002459.4	Tax_Id=9606 Gene_Symbol=ANXA6 annexin VI isoform 2	16	6	2.42089e+06	ALIEILATR	500.318	998.621	0.009	66.1		46.0165	kd4hmw4	Convalescent Kawasaki disease
IPI:IPI00002459.4	Tax_Id=9606 Gene_Symbol=ANXA6 annexin VI isoform 2	16	6	2.42089e+06	ALIEILATR	500.317	998.62	0.0074	47.43		44.4207	kd5hmw3	Convalescent Kawasaki disease
IPI:IPI00002459.4	Tax_Id=9606 Gene_Symbol=ANXA6 annexin VI isoform 2	16	6	2.42089e+06	DAFVAIVQSVK	588.84	1175.67	0.0112	44.04		45.7114	kd5hmw3	Convalescent Kawasaki disease
IPI:IPI00002459.4	Tax_Id=9606 Gene_Symbol=ANXA6 annexin VI isoform 2	16	6	2.42089e+06	GLGTDEDTIIDIITHR	590.648	1768.92	1.0209	41.27		56.0618	kd5hmw3	Convalescent Kawasaki disease
IPI:IPI00002459.4	Tax_Id=9606 Gene_Symbol=ANXA6 annexin VI isoform 2	16	6	2.42089e+06	DAFVAIVQSVK	588.84	1175.67	0.0103	32.3		46.696	kd2hmw5_100325233819	Convalescent Kawasaki disease
IPI:IPI00002459.4	Tax_Id=9606 Gene_Symbol=ANXA6 annexin VI isoform 2	16	6	2.42089e+06	GLGTDEDTIIDIITHR	590.647	1768.92	1.0187	32.92		56.6988	kd2hmw5_100325233819	Convalescent Kawasaki disease
IPI:IPI00002459.4	Tax_Id=9606 Gene_Symbol=ANXA6 annexin VI isoform 2	16	6	2.42089e+06	ALIEILATR	500.318	998.621	0.0087	66.74		46.6827	kd1hmw1	Convalescent Kawasaki disease
IPI:IPI00002459.4	Tax_Id=9606 Gene_Symbol=ANXA6 annexin VI isoform 2	16	6	2.42089e+06	DAFVAIVQSVK	588.84	1175.67	0.0107	50.99		47.5296	kd1hmw1	Convalescent Kawasaki disease
IPI:IPI00002459.4	Tax_Id=9606 Gene_Symbol=ANXA6 annexin VI isoform 2	16	6	2.42089e+06	ALIEILATR	500.318	998.622	0.0098	52.71		40.6223	kd13hmw3	Convalescent Kawasaki disease
IPI:IPI00002459.4	Tax_Id=9606 Gene_Symbol=ANXA6 annexin VI isoform 2	16	6	2.42089e+06	TTGKPIEASIR	586.841	1171.67	0.0108	33.32		15.7921	kd13hmw3	Convalescent Kawasaki disease
IPI:IPI00002459.4	Tax_Id=9606 Gene_Symbol=ANXA6 annexin VI isoform 2	16	6	2.42089e+06	ALIEILATR	500.318	998.622	0.0094	73.65		41.9957	kd13hmw4	Convalescent Kawasaki disease
IPI:IPI00002459.4	Tax_Id=9606 Gene_Symbol=ANXA6 annexin VI isoform 2	16	6	2.42089e+06	EEDDVVSEDLVQQDVQDLYEAGELK	479.048	2868.24	0.9813	7.28	3 Deamidated (NQ)	55.5795	kd13hmw2	Convalescent Kawasaki disease
IPI:IPI00002459.4	Tax_Id=9606 Gene_Symbol=ANXA6 annexin VI isoform 2	16	6	2.42089e+06	EEGGENLDQAREDAQEIADTPSGDK	892.712	2675.11	-0.0175	8.86	2 Deamidated (NQ)	10.8289	kd6hmw1	Convalescent Kawasaki disease
IPI:IPI00002460.3	Tax_Id=9606 Gene_Symbol=ANXA7 Isoform 1 of Annexin A7	9	4	1.12199e+06	GAGTDDSTLVR	546.275	1090.54	0.0108	42.3		21.3716	kd5tca4	Convalescent Kawasaki disease
IPI:IPI00002460.3	Tax_Id=9606 Gene_Symbol=ANXA7 Isoform 1 of Annexin A7	9	4	1.12199e+06	LLVSMCQGNR	597.291	1192.57	-0.001	10.8	Oxidation (M)	22.79	kd5tca4	Convalescent Kawasaki disease
IPI:IPI00002460.3	Tax_Id=9606 Gene_Symbol=ANXA7 Isoform 1 of Annexin A7	9	4	1.12199e+06	IVVTRSEIDLVQIK	404.242	1612.94	-0.0016	6.11	Deamidated (NQ)	9.65333	kd15tca2	Convalescent Kawasaki disease
IPI:IPI00002460.3	Tax_Id=9606 Gene_Symbol=ANXA7 Isoform 1 of Annexin A7	9	4	1.12199e+06	SDTSGHFER	518.233	1034.45	0.0094	55.37		14.5097	kd1hmw4	Convalescent Kawasaki disease
IPI:IPI00002460.3	Tax_Id=9606 Gene_Symbol=ANXA7 Isoform 1 of Annexin A7	9	4	1.12199e+06	GAGTDDSTLVR	546.275	1090.54	0.0097	50.24		21.7095	kd1hmw4	Convalescent Kawasaki disease
IPI:IPI00002460.3	Tax_Id=9606 Gene_Symbol=ANXA7 Isoform 1 of Annexin A7	9	4	1.12199e+06	IVVTR	587.393	586.385	0.0052	4.59		15.2931	kd4hmw4	Convalescent Kawasaki disease
IPI:IPI00002460.3	Tax_Id=9606 Gene_Symbol=ANXA7 Isoform 1 of Annexin A7	9	4	1.12199e+06	LLLAIVGQ	413.775	825.536	0.0034	26.12		50.9378	kd4hmw4	Convalescent Kawasaki disease
IPI:IPI00002460.3	Tax_Id=9606 Gene_Symbol=ANXA7 Isoform 1 of Annexin A7	9	4	1.12199e+06	DAEILRK	422.751	843.488	0.0067	19.57		17.0164	kd4hmw4	Convalescent Kawasaki disease
IPI:IPI00002460.3	Tax_Id=9606 Gene_Symbol=ANXA7 Isoform 1 of Annexin A7	9	4	1.12199e+06	SDTSGHFER	518.231	1034.45	0.0064	31.34		12.8692	kd4hmw4	Convalescent Kawasaki disease
IPI:IPI00002460.3	Tax_Id=9606 Gene_Symbol=ANXA7 Isoform 1 of Annexin A7	9	4	1.12199e+06	GAGTDDSTLVR	546.275	1090.54	0.0102	55.47		21.0273	kd4hmw4	Convalescent Kawasaki disease
IPI:IPI00002460.3	Tax_Id=9606 Gene_Symbol=ANXA7 Isoform 1 of Annexin A7	9	4	1.12199e+06	TILQCALNRPAFFAER	636.343	1906.01	0.0173	38.95		47.7794	kd4hmw4	Convalescent Kawasaki disease
IPI:IPI00002460.3	Tax_Id=9606 Gene_Symbol=ANXA7 Isoform 1 of Annexin A7	9	4	1.12199e+06	LYQAGEGR	447.231	892.447	0.0069	23.79		16.6757	kd2hmw2	Convalescent Kawasaki disease
IPI:IPI00002460.3	Tax_Id=9606 Gene_Symbol=ANXA7 Isoform 1 of Annexin A7	9	4	1.12199e+06	SEIDLVQIKQMFAQMYQK	745.369	2233.08	0.0197	6.96	2 Deamidated (NQ); 2 Oxidation (M)	38.2862	kd4hmw2	Convalescent Kawasaki disease
IPI:IPI00002460.3	Tax_Id=9606 Gene_Symbol=ANXA7 Isoform 1 of Annexin A7	9	4	1.12199e+06	DAEILRK	422.75	843.486	0.0049	17.07		16.497	kd2hmw4_100325220055	Convalescent Kawasaki disease
IPI:IPI00002460.3	Tax_Id=9606 Gene_Symbol=ANXA7 Isoform 1 of Annexin A7	9	4	1.12199e+06	DLLSSVSR	876.487	875.48	0.0084	18.01		34.8136	kd2hmw4_100325220055	Convalescent Kawasaki disease
IPI:IPI00002460.3	Tax_Id=9606 Gene_Symbol=ANXA7 Isoform 1 of Annexin A7	9	4	1.12199e+06	LYQAGEGR	447.231	892.448	0.0079	32.4		15.3973	kd2hmw4_100325220055	Convalescent Kawasaki disease
IPI:IPI00002460.3	Tax_Id=9606 Gene_Symbol=ANXA7 Isoform 1 of Annexin A7	9	4	1.12199e+06	ATMEAYSR	464.717	927.419	0.0075	21.95		19.3321	kd2hmw4_100325220055	Convalescent Kawasaki disease
IPI:IPI00002460.3	Tax_Id=9606 Gene_Symbol=ANXA7 Isoform 1 of Annexin A7	9	4	1.12199e+06	SEIDLVQIK	522.805	1043.6	0.0101	51.76		38.2741	kd2hmw4_100325220055	Convalescent Kawasaki disease
IPI:IPI00002460.3	Tax_Id=9606 Gene_Symbol=ANXA7 Isoform 1 of Annexin A7	9	4	1.12199e+06	GAGTDDSTLVR	546.275	1090.53	0.0094	52.85		20.5597	kd2hmw4_100325220055	Convalescent Kawasaki disease
IPI:IPI00002460.3	Tax_Id=9606 Gene_Symbol=ANXA7 Isoform 1 of Annexin A7	9	4	1.12199e+06	TILQCALNRPAFFAER	636.343	1906.01	0.0183	52.18		47.2197	kd2hmw4_100325220055	Convalescent Kawasaki disease
IPI:IPI00002460.3	Tax_Id=9606 Gene_Symbol=ANXA7 Isoform 1 of Annexin A7	9	4	1.12199e+06	GAGTDDSTLVR	546.274	1090.53	0.0083	52.32		19.5589	kd5hmw3	Convalescent Kawasaki disease
IPI:IPI00002460.3	Tax_Id=9606 Gene_Symbol=ANXA7 Isoform 1 of Annexin A7	9	4	1.12199e+06	VLIEILCTR	558.825	1115.64	-0.0023	15.82		30.7943	kd14hmw3	Convalescent Kawasaki disease
IPI:IPI00002460.3	Tax_Id=9606 Gene_Symbol=ANXA7 Isoform 1 of Annexin A7	9	4	1.12199e+06	SDTSGHFER	518.735	1035.46	1.0135	32.66		7.20478	kd13hmw5	Convalescent Kawasaki disease
IPI:IPI00002519.1	Tax_Id=9606 Gene_Symbol=SHMT1 Isoform 1 of Serine hydroxymethyltransferase, cytosolic	5	4	821489	LGTPALTSR	458.264	914.513	-0.0054	11.82		38.4595	kd15tca1	Convalescent Kawasaki disease
IPI:IPI00002519.1	Tax_Id=9606 Gene_Symbol=SHMT1 Isoform 1 of Serine hydroxymethyltransferase, cytosolic	5	4	821489	LGTPALTSR	458.27	914.526	0.0073	25.62		26.1868	kd1hmw4	Convalescent Kawasaki disease
IPI:IPI00002519.1	Tax_Id=9606 Gene_Symbol=SHMT1 Isoform 1 of Serine hydroxymethyltransferase, cytosolic	5	4	821489	SALRPSGLR	478.789	955.564	0.0076	31.15		20.6887	kd1hmw4	Convalescent Kawasaki disease
IPI:IPI00002519.1	Tax_Id=9606 Gene_Symbol=SHMT1 Isoform 1 of Serine hydroxymethyltransferase, cytosolic	5	4	821489	YSEGYPGQR	528.745	1055.48	0.0084	35.91		21.6912	kd1hmw4	Convalescent Kawasaki disease
IPI:IPI00002519.1	Tax_Id=9606 Gene_Symbol=SHMT1 Isoform 1 of Serine hydroxymethyltransferase, cytosolic	5	4	821489	LFHPK	641.383	640.376	0.0064	5.92		13.6487	kd4hmw3	Convalescent Kawasaki disease
IPI:IPI00002519.1	Tax_Id=9606 Gene_Symbol=SHMT1 Isoform 1 of Serine hydroxymethyltransferase, cytosolic	5	4	821489	VAHFIHR	440.254	878.494	0.0068	16.59		15.3027	kd4hmw3	Convalescent Kawasaki disease
IPI:IPI00002519.1	Tax_Id=9606 Gene_Symbol=SHMT1 Isoform 1 of Serine hydroxymethyltransferase, cytosolic	5	4	821489	SALRPSGLR	478.789	955.563	0.0063	17.53		19.6058	kd4hmw3	Convalescent Kawasaki disease
IPI:IPI00002519.1	Tax_Id=9606 Gene_Symbol=SHMT1 Isoform 1 of Serine hydroxymethyltransferase, cytosolic	5	4	821489	SALRPSGLR	478.79	955.565	0.0083	25.95		16.9889	kd5hmw1	Convalescent Kawasaki disease
IPI:IPI00002519.1	Tax_Id=9606 Gene_Symbol=SHMT1 Isoform 1 of Serine hydroxymethyltransferase, cytosolic	5	4	821489	GLLEK	559.349	558.342	0.0045	14.43		17.8943	kd5hmw3	Convalescent Kawasaki disease
IPI:IPI00002519.1	Tax_Id=9606 Gene_Symbol=SHMT1 Isoform 1 of Serine hydroxymethyltransferase, cytosolic	5	4	821489	NLEYAR	383.2	764.386	0.0042	29.57		18.3061	kd5hmw3	Convalescent Kawasaki disease
IPI:IPI00002519.1	Tax_Id=9606 Gene_Symbol=SHMT1 Isoform 1 of Serine hydroxymethyltransferase, cytosolic	5	4	821489	LGTPALTSR	458.27	914.525	0.0066	25.9		24.192	kd5hmw3	Convalescent Kawasaki disease
IPI:IPI00002519.1	Tax_Id=9606 Gene_Symbol=SHMT1 Isoform 1 of Serine hydroxymethyltransferase, cytosolic	5	4	821489	SALRPSGLR	478.789	955.564	0.0075	26.39		18.151	kd5hmw3	Convalescent Kawasaki disease
IPI:IPI00002519.1	Tax_Id=9606 Gene_Symbol=SHMT1 Isoform 1 of Serine hydroxymethyltransferase, cytosolic	5	4	821489	VLEACSIACNK	632.811	1263.61	0.0121	54.99		26.6557	kd3hmw1_100326011527	Convalescent Kawasaki disease
IPI:IPI00002519.1	Tax_Id=9606 Gene_Symbol=SHMT1 Isoform 1 of Serine hydroxymethyltransferase, cytosolic	5	4	821489	VAHFIHR	440.254	878.494	0.0069	12.28		16.9947	kd1hmw1	Convalescent Kawasaki disease
IPI:IPI00002519.1	Tax_Id=9606 Gene_Symbol=SHMT1 Isoform 1 of Serine hydroxymethyltransferase, cytosolic	5	4	821489	SALRPSGLR	478.79	955.565	0.0085	31.13		20.7613	kd1hmw1	Convalescent Kawasaki disease
IPI:IPI00002519.1	Tax_Id=9606 Gene_Symbol=SHMT1 Isoform 1 of Serine hydroxymethyltransferase, cytosolic	5	4	821489	SALRPSGLR	478.789	955.564	0.0074	18.69		18.8941	kd3hmw5_100326074410	Convalescent Kawasaki disease
IPI:IPI00002519.1	Tax_Id=9606 Gene_Symbol=SHMT1 Isoform 1 of Serine hydroxymethyltransferase, cytosolic	5	4	821489	NLEYAR	383.201	764.388	0.0061	22.9		18.3817	kd3hmw4_100326060702	Convalescent Kawasaki disease
IPI:IPI00002519.1	Tax_Id=9606 Gene_Symbol=SHMT1 Isoform 1 of Serine hydroxymethyltransferase, cytosolic	5	4	821489	VAHFIHR	440.255	878.495	0.0071	42.52		13.5495	kd3hmw4_100326060702	Convalescent Kawasaki disease
IPI:IPI00002519.1	Tax_Id=9606 Gene_Symbol=SHMT1 Isoform 1 of Serine hydroxymethyltransferase, cytosolic	5	4	821489	SALRPSGLR	478.789	955.564	0.0078	17.29		18.0087	kd3hmw4_100326060702	Convalescent Kawasaki disease
IPI:IPI00002519.1	Tax_Id=9606 Gene_Symbol=SHMT1 Isoform 1 of Serine hydroxymethyltransferase, cytosolic	5	4	821489	MLAQPLK	816.469	815.462	0.0045	9.15	Oxidation (M)	21.5529	kd6hmw1	Convalescent Kawasaki disease
IPI:IPI00002519.1	Tax_Id=9606 Gene_Symbol=SHMT1 Isoform 1 of Serine hydroxymethyltransferase, cytosolic	5	4	821489	VLEACSIACNK	632.81	1263.61	0.0112	52.64		26.9325	kd6hmw1	Convalescent Kawasaki disease
IPI:IPI00002519.1	Tax_Id=9606 Gene_Symbol=SHMT1 Isoform 1 of Serine hydroxymethyltransferase, cytosolic	5	4	821489	LDPQCWGVNVQPYSGSPANFAVYTALVEPHGR	1178.57	3532.68	1.0371	67.91	3 Deamidated (NQ)	55.9654	kd6hmw1	Convalescent Kawasaki disease
IPI:IPI00002541.4	Tax_Id=9606 Gene_Symbol=CD44 CD44 antigen isoform 5 precursor	3	1	3.4174e+06	YSISR	625.336	624.328	0.0053	18.15		19.3221	kd6tca4	Convalescent Kawasaki disease
IPI:IPI00002541.4	Tax_Id=9606 Gene_Symbol=CD44 CD44 antigen isoform 5 precursor	3	1	3.4174e+06	FAGVFHVEK	517.279	1032.54	0.0045	37.05		31.9733	kd6tca4	Convalescent Kawasaki disease
IPI:IPI00002541.4	Tax_Id=9606 Gene_Symbol=CD44 CD44 antigen isoform 5 precursor	3	1	3.4174e+06	ALSIGFETCSLHCSQQSKK	1092.51	2183.01	1.0046	6.21	2 Deamidated (NQ)	66.2316	kd6tca4	Convalescent Kawasaki disease
IPI:IPI00002541.4	Tax_Id=9606 Gene_Symbol=CD44 CD44 antigen isoform 5 precursor	3	1	3.4174e+06	FAGVFHVEK	517.281	1032.55	0.0091	39.09		31.7117	kd6tca3	Convalescent Kawasaki disease
IPI:IPI00002541.4	Tax_Id=9606 Gene_Symbol=CD44 CD44 antigen isoform 5 precursor	3	1	3.4174e+06	AFNSTLPTMAQMEKALSIGFETCSLHCSQQSK	1212.23	3633.67	0.015	8.83	2 Oxidation (M)	74.9529	kd6tca3	Convalescent Kawasaki disease
IPI:IPI00002541.4	Tax_Id=9606 Gene_Symbol=CD44 CD44 antigen isoform 5 precursor	3	1	3.4174e+06	TEAADLCK	454.216	906.417	0.0052	22.55		16.8001	kd2tca4	Convalescent Kawasaki disease
IPI:IPI00002541.4	Tax_Id=9606 Gene_Symbol=CD44 CD44 antigen isoform 5 precursor	3	1	3.4174e+06	FAGVFHVEK	517.282	1032.55	0.0094	37.45		31.8544	kd2tca4	Convalescent Kawasaki disease
IPI:IPI00002541.4	Tax_Id=9606 Gene_Symbol=CD44 CD44 antigen isoform 5 precursor	3	1	3.4174e+06	ALSIGFETCSLHCSQQSKK	1092.51	2183.01	1.003	9.01	2 Deamidated (NQ)	66.486	kd2tca4	Convalescent Kawasaki disease
IPI:IPI00002541.4	Tax_Id=9606 Gene_Symbol=CD44 CD44 antigen isoform 5 precursor	3	1	3.4174e+06	AFNSTLPTMAQMEKALSIGFETCSLHCSQQSK	1213.22	3636.63	0.0213	6.41	3 Deamidated (NQ); 2 Oxidation (M)	67.4467	kd14hmw2	Convalescent Kawasaki disease
IPI:IPI00002557.1	Tax_Id=9606 Gene_Symbol=COPG2;TSGA13 Coatomer subunit gamma-2	1	1	21069.7	QMALNATYIFNGLTVSVPGMEK	801.072	2400.19	0.0237	11.3	Deamidated (NQ); Oxidation (M)	74.8799	kd6tca5	Convalescent Kawasaki disease
IPI:IPI00002557.1	Tax_Id=9606 Gene_Symbol=COPG2;TSGA13 Coatomer subunit gamma-2	1	1	21069.7	QMALNATYIFNGLTVSVPGMEK	806.404	2416.19	1.0104	9.64	2 Oxidation (M)	42.7937	kd6tca5	Convalescent Kawasaki disease
IPI:IPI00002557.1	Tax_Id=9606 Gene_Symbol=COPG2;TSGA13 Coatomer subunit gamma-2	1	1	21069.7	FGAQNESLLPSILVLLQRCMMDTDDEVR	1085.2	3252.58	1.0248	15.73	2 Deamidated (NQ)	56.5344	kd6tca5	Convalescent Kawasaki disease
IPI:IPI00002557.1	Tax_Id=9606 Gene_Symbol=COPG2;TSGA13 Coatomer subunit gamma-2	1	1	21069.7	HPSAVTACNLDLENLITDSNRSIATLAITTLLK	892.972	3567.86	1.0106	6.4	2 Deamidated (NQ)	24.5979	kd1tca1	Convalescent Kawasaki disease
IPI:IPI00002557.1	Tax_Id=9606 Gene_Symbol=COPG2;TSGA13 Coatomer subunit gamma-2	1	1	21069.7	GPAIR	513.319	512.312	0.0046	13.7		10.4272	kd5tca5	Convalescent Kawasaki disease
IPI:IPI00002557.1	Tax_Id=9606 Gene_Symbol=COPG2;TSGA13 Coatomer subunit gamma-2	1	1	21069.7	GPAIR	513.319	512.312	0.0047	13.82		11.9137	kd5tca5	Convalescent Kawasaki disease
IPI:IPI00002557.1	Tax_Id=9606 Gene_Symbol=COPG2;TSGA13 Coatomer subunit gamma-2	1	1	21069.7	QMALNATYIFNGLTVSVPGMEK	800.734	2399.18	1.0262	11.73	Gln->pyro-Glu (N-term Q); 2 Oxidation (M)	48.6127	kd5tca5	Convalescent Kawasaki disease
IPI:IPI00002557.1	Tax_Id=9606 Gene_Symbol=COPG2;TSGA13 Coatomer subunit gamma-2	1	1	21069.7	QMALNATYIFNGLTVSVPGMEK	801.071	2400.19	1.0046	4.76	Oxidation (M)	73.6267	kd5tca5	Convalescent Kawasaki disease
IPI:IPI00002557.1	Tax_Id=9606 Gene_Symbol=COPG2;TSGA13 Coatomer subunit gamma-2	1	1	21069.7	GPAIR	513.319	512.312	0.0045	12.73		13.9744	kd15tca3	Convalescent Kawasaki disease
IPI:IPI00002557.1	Tax_Id=9606 Gene_Symbol=COPG2;TSGA13 Coatomer subunit gamma-2	1	1	21069.7	FGAQNESLLPSILVLLQRCMMDTDDEVR	1084.53	3250.56	-0.0062	15.79	Deamidated (NQ)	57.3502	kd15tca3	Convalescent Kawasaki disease
IPI:IPI00002557.1	Tax_Id=9606 Gene_Symbol=COPG2;TSGA13 Coatomer subunit gamma-2	1	1	21069.7	FIFNRVVLENEAVR	569.32	1704.94	0.0072	15.01		36.9143	kd4tca1	Convalescent Kawasaki disease
IPI:IPI00002557.1	Tax_Id=9606 Gene_Symbol=COPG2;TSGA13 Coatomer subunit gamma-2	1	1	21069.7	QMALNATYIFNGLTVSVPGMEK	801.075	2400.2	1.0165	9.42	Oxidation (M)	55.1274	kd4tca1	Convalescent Kawasaki disease
IPI:IPI00002557.1	Tax_Id=9606 Gene_Symbol=COPG2;TSGA13 Coatomer subunit gamma-2	1	1	21069.7	GPAIR	513.319	512.312	0.0048	13.83		13.6201	kd14tca5	Convalescent Kawasaki disease
IPI:IPI00002557.1	Tax_Id=9606 Gene_Symbol=COPG2;TSGA13 Coatomer subunit gamma-2	1	1	21069.7	QMALNATYIFNGLTVSVPGMEK	801.078	2400.21	1.0246	10.28	Oxidation (M)	73.2619	kd14tca5	Convalescent Kawasaki disease
IPI:IPI00002557.1	Tax_Id=9606 Gene_Symbol=COPG2;TSGA13 Coatomer subunit gamma-2	1	1	21069.7	AAAVSALAKFGAQNESLLPSILVLLQR	696.396	2781.55	-0.0102	4.17	2 Deamidated (NQ)	72.3622	kd14tca5	Convalescent Kawasaki disease
IPI:IPI00002557.1	Tax_Id=9606 Gene_Symbol=COPG2;TSGA13 Coatomer subunit gamma-2	1	1	21069.7	FGAQNESLLPSILVLLQRCMMDTDDEVR	1085.2	3252.58	1.0295	6.93	2 Deamidated (NQ)	57.2401	kd14tca5	Convalescent Kawasaki disease
IPI:IPI00002557.1	Tax_Id=9606 Gene_Symbol=COPG2;TSGA13 Coatomer subunit gamma-2	1	1	21069.7	GPAIR	513.319	512.312	0.005	13.56		14.0986	kd14tca4	Convalescent Kawasaki disease
IPI:IPI00002557.1	Tax_Id=9606 Gene_Symbol=COPG2;TSGA13 Coatomer subunit gamma-2	1	1	21069.7	GPAIR	513.319	512.311	0.0044	13.88		10.0452	kd3tca5	Convalescent Kawasaki disease
IPI:IPI00002557.1	Tax_Id=9606 Gene_Symbol=COPG2;TSGA13 Coatomer subunit gamma-2	1	1	21069.7	VSSVSSSALVSSLHMMK	883.453	1764.89	0.0164	21.36	Oxidation (M)	52.6981	kd3tca5	Convalescent Kawasaki disease
IPI:IPI00002557.1	Tax_Id=9606 Gene_Symbol=COPG2;TSGA13 Coatomer subunit gamma-2	1	1	21069.7	GPAIR	513.319	512.312	0.0045	10.3		9.13335	kd3tca3	Convalescent Kawasaki disease
IPI:IPI00002557.1	Tax_Id=9606 Gene_Symbol=COPG2;TSGA13 Coatomer subunit gamma-2	1	1	21069.7	ATFYLNVLQQRQMALNATYIFNGLTVSVPGMEK	624.149	3738.85	1.0316	8.05	5 Deamidated (NQ); Oxidation (M)	60.1351	kd3tca3	Convalescent Kawasaki disease
IPI:IPI00002557.1	Tax_Id=9606 Gene_Symbol=COPG2;TSGA13 Coatomer subunit gamma-2	1	1	21069.7	GPAIR	513.319	512.312	0.0045	13.96		13.1977	kd2tca5	Convalescent Kawasaki disease
IPI:IPI00002557.1	Tax_Id=9606 Gene_Symbol=COPG2;TSGA13 Coatomer subunit gamma-2	1	1	21069.7	QMALNATYIFNGLTVSVPGMEK	800.735	2399.18	-0.0018	8.71	Oxidation (M)	68.7127	kd2tca5	Convalescent Kawasaki disease
IPI:IPI00002557.1	Tax_Id=9606 Gene_Symbol=COPG2;TSGA13 Coatomer subunit gamma-2	1	1	21069.7	QMALNATYIFNGLTVSVPGMEK	800.736	2399.19	-0.0008	10.96	Oxidation (M)	70.8047	kd2tca5	Convalescent Kawasaki disease
IPI:IPI00002557.1	Tax_Id=9606 Gene_Symbol=COPG2;TSGA13 Coatomer subunit gamma-2	1	1	21069.7	QMALNATYIFNGLTVSVPGMEK	800.742	2399.2	0.0173	11.9	Oxidation (M)	78.647	kd2tca5	Convalescent Kawasaki disease
IPI:IPI00002557.1	Tax_Id=9606 Gene_Symbol=COPG2;TSGA13 Coatomer subunit gamma-2	1	1	21069.7	VSSVSSSALVSSLHMMKISYDVVK	429.223	2569.3	-0.0179	5.92	Oxidation (M)	49.7376	kd2tca5	Convalescent Kawasaki disease
IPI:IPI00002557.1	Tax_Id=9606 Gene_Symbol=COPG2;TSGA13 Coatomer subunit gamma-2	1	1	21069.7	AAAVSALAKFGAQNESLLPSILVLLQR	696.401	2781.57	0.0108	7.14	2 Deamidated (NQ)	15.4258	kd2tca1	Convalescent Kawasaki disease
IPI:IPI00002557.1	Tax_Id=9606 Gene_Symbol=COPG2;TSGA13 Coatomer subunit gamma-2	1	1	21069.7	GPAIR	513.318	512.311	0.0042	13.34		13.071	kd1tca5	Convalescent Kawasaki disease
IPI:IPI00002557.1	Tax_Id=9606 Gene_Symbol=COPG2;TSGA13 Coatomer subunit gamma-2	1	1	21069.7	VSSVSSSALVSSLHMMK	883.954	1765.89	1.0183	24.61	Oxidation (M)	54.196	kd1tca5	Convalescent Kawasaki disease
IPI:IPI00002557.1	Tax_Id=9606 Gene_Symbol=COPG2;TSGA13 Coatomer subunit gamma-2	1	1	21069.7	FGAQNESLLPSILVLLQRCMMDTDDEVR	1085.2	3252.57	1.0207	17.04	2 Deamidated (NQ)	57.5534	kd1tca5	Convalescent Kawasaki disease
IPI:IPI00002557.1	Tax_Id=9606 Gene_Symbol=COPG2;TSGA13 Coatomer subunit gamma-2	1	1	21069.7	KHSVMMTFLSNMLR	581.613	1741.82	-0.0137	10.34	3 Oxidation (M)	55.8599	kd1hmw4	Convalescent Kawasaki disease
IPI:IPI00002557.1	Tax_Id=9606 Gene_Symbol=COPG2;TSGA13 Coatomer subunit gamma-2	1	1	21069.7	FGAQNESLLPSILVLLQRCMMDTDDEVR	1084.86	3251.56	0.0105	14.89	2 Deamidated (NQ)	57.5621	kd1hmw5	Convalescent Kawasaki disease
IPI:IPI00002557.1	Tax_Id=9606 Gene_Symbol=COPG2;TSGA13 Coatomer subunit gamma-2	1	1	21069.7	FGAQNESLLPSILVLLQR	667.378	1999.11	0.9958	11.19	Deamidated (NQ)	57.1768	kd4hmw4	Convalescent Kawasaki disease
IPI:IPI00002557.1	Tax_Id=9606 Gene_Symbol=COPG2;TSGA13 Coatomer subunit gamma-2	1	1	21069.7	FGAQNESLLPSILVLLQRCMMDTDDEVR	1084.86	3251.57	0.9985	9.92	Deamidated (NQ)	57.2228	kd4hmw4	Convalescent Kawasaki disease
IPI:IPI00002557.1	Tax_Id=9606 Gene_Symbol=COPG2;TSGA13 Coatomer subunit gamma-2	1	1	21069.7	QMALNATYIFNGLTVSVPGMEK	806.405	2416.19	1.012	9.53	2 Oxidation (M)	73.6305	kd2hmw5_100325233819	Convalescent Kawasaki disease
IPI:IPI00002557.1	Tax_Id=9606 Gene_Symbol=COPG2;TSGA13 Coatomer subunit gamma-2	1	1	21069.7	FGAQNESLLPSILVLLQRCMMDTDDEVR	1085.2	3252.57	1.0226	18.33	2 Deamidated (NQ)	56.3792	kd3hmw5_100326074410	Convalescent Kawasaki disease
IPI:IPI00002557.1	Tax_Id=9606 Gene_Symbol=COPG2;TSGA13 Coatomer subunit gamma-2	1	1	21069.7	SIATLAITTLLK	622.9	1243.79	0.0111	53.73		61.1731	kd1hmw1	Convalescent Kawasaki disease
IPI:IPI00002557.1	Tax_Id=9606 Gene_Symbol=COPG2;TSGA13 Coatomer subunit gamma-2	1	1	21069.7	FGAQNESLLPSILVLLQR	667.371	1999.09	-0.0078	7.52	2 Deamidated (NQ)	77.404	kd13hmw4	Convalescent Kawasaki disease
IPI:IPI00002557.1	Tax_Id=9606 Gene_Symbol=COPG2;TSGA13 Coatomer subunit gamma-2	1	1	21069.7	TLEEAVNNIITFLGMQPCER	589.032	2352.1	0.0028	14.64	2 Deamidated (NQ); Oxidation (M)	34.6506	kd13hmw3	Convalescent Kawasaki disease
IPI:IPI00002557.1	Tax_Id=9606 Gene_Symbol=COPG2;TSGA13 Coatomer subunit gamma-2	1	1	21069.7	VTVQMEPSDSYEVLSCIPAPSLPYNQPGICYTLVRLPDDDPTAVAGSFSCTMK	1474.19	5892.73	0.0114	3.09	Deamidated (NQ); Oxidation (M)	73.2066	kd13hmw3	Convalescent Kawasaki disease
IPI:IPI00002557.1	Tax_Id=9606 Gene_Symbol=COPG2;TSGA13 Coatomer subunit gamma-2	1	1	21069.7	TLEEAVNNIITFLGMQPCER	1169.07	2336.12	1.0041	10.33	Deamidated (NQ)	40.2837	kd13hmw2	Convalescent Kawasaki disease
IPI:IPI00002557.1	Tax_Id=9606 Gene_Symbol=COPG2;TSGA13 Coatomer subunit gamma-2	1	1	21069.7	TLEEAVNNIITFLGMQPCER	1176.57	2351.13	0.0169	9.4	Deamidated (NQ); Oxidation (M)	34.9724	kd13hmw2	Convalescent Kawasaki disease
IPI:IPI00002557.1	Tax_Id=9606 Gene_Symbol=COPG2;TSGA13 Coatomer subunit gamma-2	1	1	21069.7	GPAIR	513.319	512.312	0.0046	14.09		7.14703	kd16hmw1	Convalescent Kawasaki disease
IPI:IPI00002557.1	Tax_Id=9606 Gene_Symbol=COPG2;TSGA13 Coatomer subunit gamma-2	1	1	21069.7	FGAQNESLLPSILVLLQRCMMDTDDEVR	1084.53	3250.57	0.9897	15.33		53.5152	kd16hmw1	Convalescent Kawasaki disease
IPI:IPI00002557.1	Tax_Id=9606 Gene_Symbol=COPG2;TSGA13 Coatomer subunit gamma-2	1	1	21069.7	FGAQNESLLPSILVLLQRCMMDTDDEVR	1085.19	3252.55	1.0015	15.81	2 Deamidated (NQ)	53.1158	kd15hmw5	Convalescent Kawasaki disease
IPI:IPI00002557.1	Tax_Id=9606 Gene_Symbol=COPG2;TSGA13 Coatomer subunit gamma-2	1	1	21069.7	QMALNATYIFNGLTVSVPGMEKALHQYTLEPSEKPFDMK	1108.3	4429.16	0.0274	11.3	Gln->pyro-Glu (N-term Q); 3 Oxidation (M)	45.4815	kd15hmw3	Convalescent Kawasaki disease
IPI:IPI00002557.1	Tax_Id=9606 Gene_Symbol=COPG2;TSGA13 Coatomer subunit gamma-2	1	1	21069.7	QMALNATYIFNGLTVSVPGMEK	807.063	2418.17	1.0192	6.32	2 Deamidated (NQ); 2 Oxidation (M)	68.8253	kd14hmw5	Convalescent Kawasaki disease
IPI:IPI00002557.1	Tax_Id=9606 Gene_Symbol=COPG2;TSGA13 Coatomer subunit gamma-2	1	1	21069.7	QAIVDKVSSVSSSALVSSLHMMK	1211.61	2421.21	0.9813	5.88	Deamidated (NQ); Oxidation (M)	48.6965	kd14hmw5	Convalescent Kawasaki disease
IPI:IPI00002557.1	Tax_Id=9606 Gene_Symbol=COPG2;TSGA13 Coatomer subunit gamma-2	1	1	21069.7	TLEEAVNNIITFLGMQPCER	784.711	2351.11	-0.0022	7.93	Deamidated (NQ); Oxidation (M)	49.0261	kd5hmw4_diluted	Convalescent Kawasaki disease
IPI:IPI00002557.1	Tax_Id=9606 Gene_Symbol=COPG2;TSGA13 Coatomer subunit gamma-2	1	1	21069.7	FGAQNESLLPSILVLLQRCMMDTDDEVR	1084.53	3250.56	-0.0027	13.29	Deamidated (NQ)	56.2717	kd5hmw4_100326163454	Convalescent Kawasaki disease
IPI:IPI00002745.1	Tax_Id=9606 Gene_Symbol=CTSZ Cathepsin Z precursor	13	3	3.02875e+06	FNQCGTCNEFK	702.794	1403.57	0.0134	27.33		24.7462	kd6tca5	Convalescent Kawasaki disease
IPI:IPI00002745.1	Tax_Id=9606 Gene_Symbol=CTSZ Cathepsin Z precursor	13	3	3.02875e+06	IVTSTYK	406.233	810.453	0.0038	13.18		17.9663	kd6tca4	Convalescent Kawasaki disease
IPI:IPI00002745.1	Tax_Id=9606 Gene_Symbol=CTSZ Cathepsin Z precursor	13	3	3.02875e+06	IVTSTYK	812.46	811.453	1.0044	32.55		17.9567	kd5tca4	Convalescent Kawasaki disease
IPI:IPI00002745.1	Tax_Id=9606 Gene_Symbol=CTSZ Cathepsin Z precursor	13	3	3.02875e+06	VGDYGSLSGR	505.753	1009.49	0.0083	78.81		25.0201	kd5tca4	Convalescent Kawasaki disease
IPI:IPI00002745.1	Tax_Id=9606 Gene_Symbol=CTSZ Cathepsin Z precursor	13	3	3.02875e+06	GQTCYRPLR	576.299	1150.58	1.0131	11.71		19.7745	kd5tca4	Convalescent Kawasaki disease
IPI:IPI00002745.1	Tax_Id=9606 Gene_Symbol=CTSZ Cathepsin Z precursor	13	3	3.02875e+06	GPGWRPLLLLVLLAGAAQGGLYFR	846.83	2537.47	0.0055	6.95		9.38593	kd15tca4	Convalescent Kawasaki disease
IPI:IPI00002745.1	Tax_Id=9606 Gene_Symbol=CTSZ Cathepsin Z precursor	13	3	3.02875e+06	IVTSTYK	406.235	810.456	0.0075	14.96		18.3291	kd14tca4	Convalescent Kawasaki disease
IPI:IPI00002745.1	Tax_Id=9606 Gene_Symbol=CTSZ Cathepsin Z precursor	13	3	3.02875e+06	NSWGEPWGER	609.275	1216.54	0.0093	23.82		39.4454	kd14tca4	Convalescent Kawasaki disease
IPI:IPI00002745.1	Tax_Id=9606 Gene_Symbol=CTSZ Cathepsin Z precursor	13	3	3.02875e+06	VGDYGSLSGR	506.253	1010.49	1.0085	29.34		24.8845	kd13tca4	Convalescent Kawasaki disease
IPI:IPI00002745.1	Tax_Id=9606 Gene_Symbol=CTSZ Cathepsin Z precursor	13	3	3.02875e+06	IVTSTYKDGK	556.309	1110.6	0.0106	35.52		14.8347	kd13tca4	Convalescent Kawasaki disease
IPI:IPI00002745.1	Tax_Id=9606 Gene_Symbol=CTSZ Cathepsin Z precursor	13	3	3.02875e+06	VGDYGSLSGR	505.753	1009.49	0.0093	26.71		23.364	kd3tca5	Convalescent Kawasaki disease
IPI:IPI00002745.1	Tax_Id=9606 Gene_Symbol=CTSZ Cathepsin Z precursor	13	3	3.02875e+06	GQTCYRPLR	575.798	1149.58	0.0109	13.57		17.6288	kd3tca5	Convalescent Kawasaki disease
IPI:IPI00002745.1	Tax_Id=9606 Gene_Symbol=CTSZ Cathepsin Z precursor	13	3	3.02875e+06	IVTSTYK	812.456	811.449	0.9999	32.52		17.3028	kd3tca4	Convalescent Kawasaki disease
IPI:IPI00002745.1	Tax_Id=9606 Gene_Symbol=CTSZ Cathepsin Z precursor	13	3	3.02875e+06	VGDYGSLSGR	505.753	1009.49	0.0088	85.19		24.2982	kd3tca4	Convalescent Kawasaki disease
IPI:IPI00002745.1	Tax_Id=9606 Gene_Symbol=CTSZ Cathepsin Z precursor	13	3	3.02875e+06	IVTSTYKDGK	556.308	1110.6	0.0093	48.68		13.8315	kd3tca4	Convalescent Kawasaki disease
IPI:IPI00002745.1	Tax_Id=9606 Gene_Symbol=CTSZ Cathepsin Z precursor	13	3	3.02875e+06	VGDYGSLSGR	505.753	1009.49	0.0093	77.33		25.0605	kd2tca4	Convalescent Kawasaki disease
IPI:IPI00002745.1	Tax_Id=9606 Gene_Symbol=CTSZ Cathepsin Z precursor	13	3	3.02875e+06	VGDYGSLSGR	505.753	1009.49	0.009	46.39		25.2344	kd2tca5	Convalescent Kawasaki disease
IPI:IPI00002745.1	Tax_Id=9606 Gene_Symbol=CTSZ Cathepsin Z precursor	13	3	3.02875e+06	NVDGVNYASITR	654.837	1307.66	0.0127	70.96		33.2639	kd2tca5	Convalescent Kawasaki disease
IPI:IPI00002745.1	Tax_Id=9606 Gene_Symbol=CTSZ Cathepsin Z precursor	13	3	3.02875e+06	STYPRPHEYLSPADLPK	658.01	1971.01	1.0177	30.73		35.0767	kd2tca5	Convalescent Kawasaki disease
IPI:IPI00002745.1	Tax_Id=9606 Gene_Symbol=CTSZ Cathepsin Z precursor	13	3	3.02875e+06	VGDYGSLSGR	505.753	1009.49	0.0088	48.65		25.1828	kd1tca5	Convalescent Kawasaki disease
IPI:IPI00002745.1	Tax_Id=9606 Gene_Symbol=CTSZ Cathepsin Z precursor	13	3	3.02875e+06	NVDGVNYASITR	654.837	1307.66	0.013	53.32		33.2731	kd1tca5	Convalescent Kawasaki disease
IPI:IPI00002745.1	Tax_Id=9606 Gene_Symbol=CTSZ Cathepsin Z precursor	13	3	3.02875e+06	YNLAIEEHCTFGDPIV	939.947	1877.88	1.0138	37.46		49.9751	kd1tca4	Convalescent Kawasaki disease
IPI:IPI00002745.1	Tax_Id=9606 Gene_Symbol=CTSZ Cathepsin Z precursor	13	3	3.02875e+06	STYPRPHEYLSPADLPK	658.01	1971.01	1.0177	32.67		35.4211	kd1tca4	Convalescent Kawasaki disease
IPI:IPI00002745.1	Tax_Id=9606 Gene_Symbol=CTSZ Cathepsin Z precursor	13	3	3.02875e+06	IVTSTYKDGK	1111.6	1110.59	-0.0014	13.99		33.0739	kd1hmw2	Convalescent Kawasaki disease
IPI:IPI00002745.1	Tax_Id=9606 Gene_Symbol=CTSZ Cathepsin Z precursor	13	3	3.02875e+06	IVTSTYK	406.236	810.457	0.0079	16.62		17.0668	kd2hmw5_100325233819	Convalescent Kawasaki disease
IPI:IPI00002745.1	Tax_Id=9606 Gene_Symbol=CTSZ Cathepsin Z precursor	13	3	3.02875e+06	VGDYGSLSGR	505.753	1009.49	0.0085	58.12		24.3725	kd2hmw5_100325233819	Convalescent Kawasaki disease
IPI:IPI00002745.1	Tax_Id=9606 Gene_Symbol=CTSZ Cathepsin Z precursor	13	3	3.02875e+06	IVTSTYKDGK	556.308	1110.6	0.0102	41.32		14.3147	kd2hmw5_100325233819	Convalescent Kawasaki disease
IPI:IPI00002745.1	Tax_Id=9606 Gene_Symbol=CTSZ Cathepsin Z precursor	13	3	3.02875e+06	NVDGVNYASITR	654.836	1307.66	0.0115	53.59		32.6599	kd2hmw5_100325233819	Convalescent Kawasaki disease
IPI:IPI00002745.1	Tax_Id=9606 Gene_Symbol=CTSZ Cathepsin Z precursor	13	3	3.02875e+06	VGDYGSLSGR	505.753	1009.49	0.0089	65.66		23.1485	kd6hmw5_100327184045	Convalescent Kawasaki disease
IPI:IPI00002745.1	Tax_Id=9606 Gene_Symbol=CTSZ Cathepsin Z precursor	13	3	3.02875e+06	VGDYGSLSGR	505.752	1009.49	0.0061	81.6		21.139	kd16hmw1	Convalescent Kawasaki disease
IPI:IPI00002745.1	Tax_Id=9606 Gene_Symbol=CTSZ Cathepsin Z precursor	13	3	3.02875e+06	VGDYGSLSGR	505.753	1009.49	0.0081	59.84		22.6591	kd15hmw1	Convalescent Kawasaki disease
IPI:IPI00002884.4	Tax_Id=9606 Gene_Symbol=FLJ22222 CDNA: FLJ22222 fis, clone HRC01658	2	2	690407	VQLTIAEAFGISASSLHLTKPTFFSR	941.514	2821.52	1.0034	7.3		63.2747	kd2hmw4_100325220055	Convalescent Kawasaki disease
IPI:IPI00002884.4	Tax_Id=9606 Gene_Symbol=FLJ22222 CDNA: FLJ22222 fis, clone HRC01658	2	2	690407	RGEVVAGR	422.247	842.479	0.0073	45.53		5.11945	kd3hmw5_100326074410	Convalescent Kawasaki disease
IPI:IPI00002884.4	Tax_Id=9606 Gene_Symbol=FLJ22222 CDNA: FLJ22222 fis, clone HRC01658	2	2	690407	HFVNLYR	474.76	947.505	0.0072	37.34		27.6305	kd3hmw5_100326074410	Convalescent Kawasaki disease
IPI:IPI00002884.4	Tax_Id=9606 Gene_Symbol=FLJ22222 CDNA: FLJ22222 fis, clone HRC01658	2	2	690407	LWQRPWLR	577.837	1153.66	0.0081	11.75		34.5346	kd13hmw5	Convalescent Kawasaki disease
IPI:IPI00002968.1	Tax_Id=9606 Gene_Symbol=MOCS2 Molybdenum cofactor synthesis protein 2 small subunit	1	1	359581	HPGLADVR	432.741	863.468	0.0067	41.73		16.2998	kd16hmw1	Convalescent Kawasaki disease
IPI:IPI00003091.1	Tax_Id=9606 Gene_Symbol=PPP1R3A Isoform 1 of Protein phosphatase 1 regulatory subunit 3A	1	1	273231	KQIHGEICTDLFQR	874.426	1746.84	0.9972	3.93	2 Deamidated (NQ)	54.6401	kd6tca4	Convalescent Kawasaki disease
IPI:IPI00003091.1	Tax_Id=9606 Gene_Symbol=PPP1R3A Isoform 1 of Protein phosphatase 1 regulatory subunit 3A	1	1	273231	EHDEHNEKELELMINQHLIR	1273.6	2545.18	0.9895	4.74	2 Deamidated (NQ); Oxidation (M)	50.2231	kd5tca4	Convalescent Kawasaki disease
IPI:IPI00003091.1	Tax_Id=9606 Gene_Symbol=PPP1R3A Isoform 1 of Protein phosphatase 1 regulatory subunit 3A	1	1	273231	EDYYGNGKDDEEQR	573.888	1718.64	-0.0113	4.47	2 Deamidated (NQ)	36.6802	kd15tca2	Convalescent Kawasaki disease
IPI:IPI00003091.1	Tax_Id=9606 Gene_Symbol=PPP1R3A Isoform 1 of Protein phosphatase 1 regulatory subunit 3A	1	1	273231	EHDEHNEKELELMINQHLIR	1273.09	2544.17	-0.0178	5.78	2 Deamidated (NQ); Oxidation (M)	49.8398	kd14tca5	Convalescent Kawasaki disease
IPI:IPI00003091.1	Tax_Id=9606 Gene_Symbol=PPP1R3A Isoform 1 of Protein phosphatase 1 regulatory subunit 3A	1	1	273231	EDLMQQLQIQKAILESTESLLGSTSIK	751.897	3003.56	1.0216	5.47	2 Deamidated (NQ); Glu->pyro-Glu (N-term E); Oxidation (M)	68.1848	kd15tca1	Convalescent Kawasaki disease
IPI:IPI00003091.1	Tax_Id=9606 Gene_Symbol=PPP1R3A Isoform 1 of Protein phosphatase 1 regulatory subunit 3A	1	1	273231	EESSVTSEENNFENPK	614.263	1839.77	0.0011	21.65	Deamidated (NQ)	21.3556	kd13tca2	Convalescent Kawasaki disease
IPI:IPI00003091.1	Tax_Id=9606 Gene_Symbol=PPP1R3A Isoform 1 of Protein phosphatase 1 regulatory subunit 3A	1	1	273231	APQNSSPFSK	532.263	1062.51	0.9966	8.25		19.3535	kd2tca4	Convalescent Kawasaki disease
IPI:IPI00003091.1	Tax_Id=9606 Gene_Symbol=PPP1R3A Isoform 1 of Protein phosphatase 1 regulatory subunit 3A	1	1	273231	EVLDDNANPAHGNGTMQIPCPSSDQLMAGNLNKK	1214.2	3639.57	0.0043	3.7	6 Deamidated (NQ); Glu->pyro-Glu (N-term E); Oxidation (M)	34.3919	kd2tca4	Convalescent Kawasaki disease
IPI:IPI00003091.1	Tax_Id=9606 Gene_Symbol=PPP1R3A Isoform 1 of Protein phosphatase 1 regulatory subunit 3A	1	1	273231	EVLDDNANPAHGNGTMQIPCPSSDQLMAGNLNKK	1214.2	3639.57	0.0072	5.6	6 Deamidated (NQ); Glu->pyro-Glu (N-term E); Oxidation (M)	34.6849	kd2tca5	Convalescent Kawasaki disease
IPI:IPI00003091.1	Tax_Id=9606 Gene_Symbol=PPP1R3A Isoform 1 of Protein phosphatase 1 regulatory subunit 3A	1	1	273231	SLGPMILINKPLENMEEAR	1087.06	2172.1	1.002	6.94	Deamidated (NQ); Oxidation (M)	42.3487	kd2tca3	Convalescent Kawasaki disease
IPI:IPI00003091.1	Tax_Id=9606 Gene_Symbol=PPP1R3A Isoform 1 of Protein phosphatase 1 regulatory subunit 3A	1	1	273231	SLGPMILINKPLENMEEAR	724.372	2170.1	-0.0174	9.51	Oxidation (M)	45.3887	kd1tca3	Convalescent Kawasaki disease
IPI:IPI00003091.1	Tax_Id=9606 Gene_Symbol=PPP1R3A Isoform 1 of Protein phosphatase 1 regulatory subunit 3A	1	1	273231	NVKDVNR	844.465	843.458	0.0017	18.72		25.1283	kd4hmw4	Convalescent Kawasaki disease
IPI:IPI00003091.1	Tax_Id=9606 Gene_Symbol=PPP1R3A Isoform 1 of Protein phosphatase 1 regulatory subunit 3A	1	1	273231	IVLVPPYQK	529.322	1056.63	0.0075	23.2	Deamidated (NQ)	34.4959	kd4hmw4	Convalescent Kawasaki disease
IPI:IPI00003091.1	Tax_Id=9606 Gene_Symbol=PPP1R3A Isoform 1 of Protein phosphatase 1 regulatory subunit 3A	1	1	273231	SLGPMILINKPLENMEEAR	1087.05	2172.09	0.9902	10.38	Deamidated (NQ); Oxidation (M)	40.811	kd2hmw4_100325220055	Convalescent Kawasaki disease
IPI:IPI00003091.1	Tax_Id=9606 Gene_Symbol=PPP1R3A Isoform 1 of Protein phosphatase 1 regulatory subunit 3A	1	1	273231	EVLDDNANPAHGNGTMQIPCPSSDQLMAGNLNKK	1214.2	3639.58	0.9944	10.01	5 Deamidated (NQ); Glu->pyro-Glu (N-term E); Oxidation (M)	34.1815	kd2hmw4_100325220055	Convalescent Kawasaki disease
IPI:IPI00003091.1	Tax_Id=9606 Gene_Symbol=PPP1R3A Isoform 1 of Protein phosphatase 1 regulatory subunit 3A	1	1	273231	QSWNVLESQGKSR	760.868	1519.72	-0.0056	12.12	2 Deamidated (NQ)	36.2173	kd3hmw1_100326011527	Convalescent Kawasaki disease
IPI:IPI00003091.1	Tax_Id=9606 Gene_Symbol=PPP1R3A Isoform 1 of Protein phosphatase 1 regulatory subunit 3A	1	1	273231	EETMSMYNPR	637.749	1273.48	-0.0115	7.27	Deamidated (NQ); Oxidation (M)	15.0586	kd3hmw2_100326025234	Convalescent Kawasaki disease
IPI:IPI00003091.1	Tax_Id=9606 Gene_Symbol=PPP1R3A Isoform 1 of Protein phosphatase 1 regulatory subunit 3A	1	1	273231	EETMSMYNPR	637.245	1272.47	0.9946	13.46	Deamidated (NQ); Glu->pyro-Glu (N-term E); 2 Oxidation (M)	6.28067	kd3hmw3_100326042956	Convalescent Kawasaki disease
IPI:IPI00003091.1	Tax_Id=9606 Gene_Symbol=PPP1R3A Isoform 1 of Protein phosphatase 1 regulatory subunit 3A	1	1	273231	NDYLFQVEEKSGGINSEDQDNSPQHK	995.415	2983.22	-0.0134	9.24	6 Deamidated (NQ)	8.06405	kd3hmw4_100326060702	Convalescent Kawasaki disease
IPI:IPI00003091.1	Tax_Id=9606 Gene_Symbol=PPP1R3A Isoform 1 of Protein phosphatase 1 regulatory subunit 3A	1	1	273231	IVLVPPYQK	529.321	1056.63	0.0056	36.11	Deamidated (NQ)	32.2005	kd6hmw5_100327184045	Convalescent Kawasaki disease
IPI:IPI00003091.1	Tax_Id=9606 Gene_Symbol=PPP1R3A Isoform 1 of Protein phosphatase 1 regulatory subunit 3A	1	1	273231	EVLDDNANPAHGNGTMQIPCPSSDQLMAGNLNK	1175.53	3523.57	1.0218	10.34	Deamidated (NQ); Glu->pyro-Glu (N-term E); 2 Oxidation (M)	56.4652	kd13hmw4	Convalescent Kawasaki disease
IPI:IPI00003091.1	Tax_Id=9606 Gene_Symbol=PPP1R3A Isoform 1 of Protein phosphatase 1 regulatory subunit 3A	1	1	273231	EETMSMYNPR	620.753	1239.49	0.0007	8.36	Deamidated (NQ); Glu->pyro-Glu (N-term E)	21.6736	kd6hmw2_100327134920	Convalescent Kawasaki disease
IPI:IPI00003101.1	Tax_Id=9606 Gene_Symbol=IL2RA Interleukin-2 receptor alpha chain precursor	4	1	400351	EGTMLNCECK	629.253	1256.49	0.0075	13	Oxidation (M)	17.2512	kd6tca4	Convalescent Kawasaki disease
IPI:IPI00003101.1	Tax_Id=9606 Gene_Symbol=IL2RA Interleukin-2 receptor alpha chain precursor	4	1	400351	KTTEMQSPMQPVDQASLPGHCR	839.713	2516.12	1.003	9.57	2 Deamidated (NQ); Oxidation (M)	9.01046	kd1tca1	Convalescent Kawasaki disease
IPI:IPI00003101.1	Tax_Id=9606 Gene_Symbol=IL2RA Interleukin-2 receptor alpha chain precursor	4	1	400351	GPAESVCK	424.205	846.396	0.0056	37.15		11.0188	kd5tca3	Convalescent Kawasaki disease
IPI:IPI00003101.1	Tax_Id=9606 Gene_Symbol=IL2RA Interleukin-2 receptor alpha chain precursor	4	1	400351	GPAESVCK	424.205	846.396	0.0056	37.15		11.0188	kd5tca3	Convalescent Kawasaki disease
IPI:IPI00003101.1	Tax_Id=9606 Gene_Symbol=IL2RA Interleukin-2 receptor alpha chain precursor	4	1	400351	GPAESVCK	424.206	846.398	0.0075	37.65		13.0679	kd15tca2	Convalescent Kawasaki disease
IPI:IPI00003101.1	Tax_Id=9606 Gene_Symbol=IL2RA Interleukin-2 receptor alpha chain precursor	4	1	400351	GPAESVCK	424.205	846.396	0.0056	38.34		12.8861	kd15tca3	Convalescent Kawasaki disease
IPI:IPI00003101.1	Tax_Id=9606 Gene_Symbol=IL2RA Interleukin-2 receptor alpha chain precursor	4	1	400351	KTTEMQSPMQPVDQASLPGHCR	839.384	2515.13	1.0006	7.41	Deamidated (NQ); Oxidation (M)	58.2588	kd4tca2	Convalescent Kawasaki disease
IPI:IPI00003101.1	Tax_Id=9606 Gene_Symbol=IL2RA Interleukin-2 receptor alpha chain precursor	4	1	400351	GPAESVCK	424.206	846.397	0.0066	32.83		13.1587	kd14tca4	Convalescent Kawasaki disease
IPI:IPI00003101.1	Tax_Id=9606 Gene_Symbol=IL2RA Interleukin-2 receptor alpha chain precursor	4	1	400351	SGSLYMLCTGNSSHSSWDNQCQCTSSATR	821.577	3282.28	-0.0296	2.09	Deamidated (NQ)	5.91895	kd1tca5	Convalescent Kawasaki disease
IPI:IPI00003101.1	Tax_Id=9606 Gene_Symbol=IL2RA Interleukin-2 receptor alpha chain precursor	4	1	400351	KTTEMQSPMQPVDQASLPGHCR	840.043	2517.11	1.0081	6.9	3 Deamidated (NQ); Oxidation (M)	55.1279	kd15hmw4	Convalescent Kawasaki disease
IPI:IPI00003101.1	Tax_Id=9606 Gene_Symbol=IL2RA Interleukin-2 receptor alpha chain precursor	4	1	400351	MDSYLLMWGLLTFIMVPGCQAELCDDDPPEIPHATFKAMAYK	1232.06	4924.23	0.9956	3.79	Deamidated (NQ); 3 Oxidation (M)	50.8916	kd14hmw4	Convalescent Kawasaki disease
IPI:IPI00003102.1	Tax_Id=9606 Gene_Symbol=CNTFR Ciliary neurotrophic factor receptor alpha precursor	11	3	6.85034e+06	DSWHLR	407.206	812.398	0.0048	31.02		26.3851	kd6tca3	Convalescent Kawasaki disease
IPI:IPI00003102.1	Tax_Id=9606 Gene_Symbol=CNTFR Ciliary neurotrophic factor receptor alpha precursor	11	3	6.85034e+06	YMHLFSTIK	380.538	1138.59	0.0072	36.89		39.5099	kd6tca3	Convalescent Kawasaki disease
IPI:IPI00003102.1	Tax_Id=9606 Gene_Symbol=CNTFR Ciliary neurotrophic factor receptor alpha precursor	11	3	6.85034e+06	HSPQEAPHVQYER	526.925	1577.75	1.0137	42.15		19.3126	kd6tca3	Convalescent Kawasaki disease
IPI:IPI00003102.1	Tax_Id=9606 Gene_Symbol=CNTFR Ciliary neurotrophic factor receptor alpha precursor	11	3	6.85034e+06	HSPQEAPHVQYER	526.592	1576.75	0.0147	40.29		19.738	kd5tca4	Convalescent Kawasaki disease
IPI:IPI00003102.1	Tax_Id=9606 Gene_Symbol=CNTFR Ciliary neurotrophic factor receptor alpha precursor	11	3	6.85034e+06	DPALK	543.318	542.311	0.0043	13.63		9.00517	kd5tca3	Convalescent Kawasaki disease
IPI:IPI00003102.1	Tax_Id=9606 Gene_Symbol=CNTFR Ciliary neurotrophic factor receptor alpha precursor	11	3	6.85034e+06	DPALK	543.318	542.311	0.0043	13.63		9.00517	kd5tca3	Convalescent Kawasaki disease
IPI:IPI00003102.1	Tax_Id=9606 Gene_Symbol=CNTFR Ciliary neurotrophic factor receptor alpha precursor	11	3	6.85034e+06	EYIIQVAAK	1034.59	1033.59	0.0051	29.07		33.3275	kd5tca3	Convalescent Kawasaki disease
IPI:IPI00003102.1	Tax_Id=9606 Gene_Symbol=CNTFR Ciliary neurotrophic factor receptor alpha precursor	11	3	6.85034e+06	EYIIQVAAK	1034.59	1033.59	0.0051	29.07		33.3275	kd5tca3	Convalescent Kawasaki disease
IPI:IPI00003102.1	Tax_Id=9606 Gene_Symbol=CNTFR Ciliary neurotrophic factor receptor alpha precursor	11	3	6.85034e+06	EYIIQVAAK	517.802	1033.59	0.0092	38.65		33.2364	kd5tca3	Convalescent Kawasaki disease
IPI:IPI00003102.1	Tax_Id=9606 Gene_Symbol=CNTFR Ciliary neurotrophic factor receptor alpha precursor	11	3	6.85034e+06	EYIIQVAAK	517.802	1033.59	0.0092	38.65		33.2364	kd5tca3	Convalescent Kawasaki disease
IPI:IPI00003102.1	Tax_Id=9606 Gene_Symbol=CNTFR Ciliary neurotrophic factor receptor alpha precursor	11	3	6.85034e+06	HQVLLHVGLPPREPVLSCR	552.566	2206.23	0.0191	20.66		35.7775	kd5tca3	Convalescent Kawasaki disease
IPI:IPI00003102.1	Tax_Id=9606 Gene_Symbol=CNTFR Ciliary neurotrophic factor receptor alpha precursor	11	3	6.85034e+06	HQVLLHVGLPPREPVLSCR	552.566	2206.23	0.0191	20.66		35.7775	kd5tca3	Convalescent Kawasaki disease
IPI:IPI00003102.1	Tax_Id=9606 Gene_Symbol=CNTFR Ciliary neurotrophic factor receptor alpha precursor	11	3	6.85034e+06	RLEVTWQTPSTWPDPESFPLK	1258.13	2514.24	0.9842	24.88		52.8842	kd5tca3	Convalescent Kawasaki disease
IPI:IPI00003102.1	Tax_Id=9606 Gene_Symbol=CNTFR Ciliary neurotrophic factor receptor alpha precursor	11	3	6.85034e+06	RLEVTWQTPSTWPDPESFPLK	1258.13	2514.24	0.9842	24.88		52.8842	kd5tca3	Convalescent Kawasaki disease
IPI:IPI00003102.1	Tax_Id=9606 Gene_Symbol=CNTFR Ciliary neurotrophic factor receptor alpha precursor	11	3	6.85034e+06	EYIIQVAAK	518.304	1034.59	1.0118	18.15		35.09	kd4tca3	Convalescent Kawasaki disease
IPI:IPI00003102.1	Tax_Id=9606 Gene_Symbol=CNTFR Ciliary neurotrophic factor receptor alpha precursor	11	3	6.85034e+06	DSWHLR	407.207	812.398	0.0055	25.19		26.0649	kd14tca3	Convalescent Kawasaki disease
IPI:IPI00003102.1	Tax_Id=9606 Gene_Symbol=CNTFR Ciliary neurotrophic factor receptor alpha precursor	11	3	6.85034e+06	HSPQEAPHVQYER	526.592	1576.75	0.0151	45.62		19.4067	kd14tca3	Convalescent Kawasaki disease
IPI:IPI00003102.1	Tax_Id=9606 Gene_Symbol=CNTFR Ciliary neurotrophic factor receptor alpha precursor	11	3	6.85034e+06	DSWHLR	407.206	812.398	0.0049	30.78		24.8759	kd13tca3	Convalescent Kawasaki disease
IPI:IPI00003102.1	Tax_Id=9606 Gene_Symbol=CNTFR Ciliary neurotrophic factor receptor alpha precursor	11	3	6.85034e+06	HSPQEAPHVQYER	526.925	1577.75	1.0145	48.86		18.2275	kd13tca3	Convalescent Kawasaki disease
IPI:IPI00003102.1	Tax_Id=9606 Gene_Symbol=CNTFR Ciliary neurotrophic factor receptor alpha precursor	11	3	6.85034e+06	HSPQEAPHVQYER	526.925	1577.75	1.0156	45.67		15.1093	kd3tca3	Convalescent Kawasaki disease
IPI:IPI00003102.1	Tax_Id=9606 Gene_Symbol=CNTFR Ciliary neurotrophic factor receptor alpha precursor	11	3	6.85034e+06	SNTYPK	709.357	708.35	0.0055	13.54		10.0943	kd2tca3	Convalescent Kawasaki disease
IPI:IPI00003102.1	Tax_Id=9606 Gene_Symbol=CNTFR Ciliary neurotrophic factor receptor alpha precursor	11	3	6.85034e+06	HSPQEAPHVQYER	526.589	1576.74	0.0062	34.5		20.3018	kd2tca3	Convalescent Kawasaki disease
IPI:IPI00003102.1	Tax_Id=9606 Gene_Symbol=CNTFR Ciliary neurotrophic factor receptor alpha precursor	11	3	6.85034e+06	HSPQEAPHVQYER	789.885	1577.76	1.0181	30.07		20.3343	kd2tca3	Convalescent Kawasaki disease
IPI:IPI00003102.1	Tax_Id=9606 Gene_Symbol=CNTFR Ciliary neurotrophic factor receptor alpha precursor	11	3	6.85034e+06	DSWHLR	407.206	812.398	0.0053	31.25		25.3465	kd1tca3	Convalescent Kawasaki disease
IPI:IPI00003102.1	Tax_Id=9606 Gene_Symbol=CNTFR Ciliary neurotrophic factor receptor alpha precursor	11	3	6.85034e+06	EYIIQVAAK	517.802	1033.59	0.009	30.88		34.0064	kd1tca3	Convalescent Kawasaki disease
IPI:IPI00003102.1	Tax_Id=9606 Gene_Symbol=CNTFR Ciliary neurotrophic factor receptor alpha precursor	11	3	6.85034e+06	HSPQEAPHVQYER	526.591	1576.75	0.0116	48.14		18.8752	kd1tca3	Convalescent Kawasaki disease
IPI:IPI00003102.1	Tax_Id=9606 Gene_Symbol=CNTFR Ciliary neurotrophic factor receptor alpha precursor	11	3	6.85034e+06	HSPQEAPHVQYER	526.925	1577.75	1.0147	26.17		20.2246	kd1hmw4	Convalescent Kawasaki disease
IPI:IPI00003102.1	Tax_Id=9606 Gene_Symbol=CNTFR Ciliary neurotrophic factor receptor alpha precursor	11	3	6.85034e+06	DSWHLR	407.207	812.399	0.0062	22.08		26.052	kd2hmw4_100325220055	Convalescent Kawasaki disease
IPI:IPI00003102.1	Tax_Id=9606 Gene_Symbol=CNTFR Ciliary neurotrophic factor receptor alpha precursor	11	3	6.85034e+06	HSPQEAPHVQYER	526.592	1576.75	0.0153	33.7		18.9174	kd2hmw4_100325220055	Convalescent Kawasaki disease
IPI:IPI00003102.1	Tax_Id=9606 Gene_Symbol=CNTFR Ciliary neurotrophic factor receptor alpha precursor	11	3	6.85034e+06	DSWHLR	407.208	812.401	0.008	26.23		19.0753	kd15hmw5	Convalescent Kawasaki disease
IPI:IPI00003102.1	Tax_Id=9606 Gene_Symbol=CNTFR Ciliary neurotrophic factor receptor alpha precursor	11	3	6.85034e+06	IMVCEKDPALK	652.346	1302.68	0.0101	14.64		21.4446	kd15hmw5	Convalescent Kawasaki disease
IPI:IPI00003102.1	Tax_Id=9606 Gene_Symbol=CNTFR Ciliary neurotrophic factor receptor alpha precursor	11	3	6.85034e+06	HSPQEAPHVQYER	526.926	1577.76	1.0167	42.15		14.2326	kd15hmw5	Convalescent Kawasaki disease
IPI:IPI00003102.1	Tax_Id=9606 Gene_Symbol=CNTFR Ciliary neurotrophic factor receptor alpha precursor	11	3	6.85034e+06	HQVLLHVGLPPREPVLSCR	552.814	2207.23	1.011	16.22		31.6851	kd15hmw5	Convalescent Kawasaki disease
IPI:IPI00003102.1	Tax_Id=9606 Gene_Symbol=CNTFR Ciliary neurotrophic factor receptor alpha precursor	11	3	6.85034e+06	HSPQEAPHVQYER	526.592	1576.75	0.0151	22.4		18.0921	kd14hmw4	Convalescent Kawasaki disease
IPI:IPI00003269.1	Tax_Id=9606 Gene_Symbol=DKFZp686D0972 hypothetical protein LOC345651	9	3	2.64608e+06	IIAPPER	398.242	794.471	0.0055	24.97		20.3763	kd6tca5	Convalescent Kawasaki disease
IPI:IPI00003269.1	Tax_Id=9606 Gene_Symbol=DKFZp686D0972 hypothetical protein LOC345651	9	3	2.64608e+06	VAPDEHPILLTEAPLNPKINR	390.559	2337.31	1.0226	5.63		66.4597	kd6tca5	Convalescent Kawasaki disease
IPI:IPI00003269.1	Tax_Id=9606 Gene_Symbol=DKFZp686D0972 hypothetical protein LOC345651	9	3	2.64608e+06	IIAPPER	398.242	794.47	0.0051	29.16		21.5846	kd5tca5	Convalescent Kawasaki disease
IPI:IPI00003269.1	Tax_Id=9606 Gene_Symbol=DKFZp686D0972 hypothetical protein LOC345651	9	3	2.64608e+06	DLTDYLMK	499.751	997.488	0.0089	52.21		43.8	kd5tca5	Convalescent Kawasaki disease
IPI:IPI00003269.1	Tax_Id=9606 Gene_Symbol=DKFZp686D0972 hypothetical protein LOC345651	9	3	2.64608e+06	DLTDYLMK	507.749	1013.48	0.0094	28.01	Oxidation (M)	37.8809	kd5tca5	Convalescent Kawasaki disease
IPI:IPI00003269.1	Tax_Id=9606 Gene_Symbol=DKFZp686D0972 hypothetical protein LOC345651	9	3	2.64608e+06	AVFPSMIGRPRHQGVMVGMGQK	806.403	2416.19	0.0062	9.87	2 Deamidated (NQ); 2 Oxidation (M)	45.5332	kd5tca5	Convalescent Kawasaki disease
IPI:IPI00003269.1	Tax_Id=9606 Gene_Symbol=DKFZp686D0972 hypothetical protein LOC345651	9	3	2.64608e+06	VAPDEHPILLTEAPLNPKINR	390.559	2337.31	1.022	5.89		67.1208	kd6tca2	Convalescent Kawasaki disease
IPI:IPI00003269.1	Tax_Id=9606 Gene_Symbol=DKFZp686D0972 hypothetical protein LOC345651	9	3	2.64608e+06	IIAPPER	398.243	794.471	0.0062	14.78		23.1073	kd5tca1	Convalescent Kawasaki disease
IPI:IPI00003269.1	Tax_Id=9606 Gene_Symbol=DKFZp686D0972 hypothetical protein LOC345651	9	3	2.64608e+06	AVFPSMIGRPRHQGVMVGMGQK	811.739	2432.2	0.019	12.39	2 Deamidated (NQ); 3 Oxidation (M)	44.9698	kd5tca1	Convalescent Kawasaki disease
IPI:IPI00003269.1	Tax_Id=9606 Gene_Symbol=DKFZp686D0972 hypothetical protein LOC345651	9	3	2.64608e+06	AVFPSMIGRPRHQGVMVGMGQK	1208.6	2415.18	-0.0161	3.88	Deamidated (NQ); 2 Oxidation (M)	51.852	kd4tca3	Convalescent Kawasaki disease
IPI:IPI00003269.1	Tax_Id=9606 Gene_Symbol=DKFZp686D0972 hypothetical protein LOC345651	9	3	2.64608e+06	IIAPPER	398.242	794.47	0.0054	13.63		22.063	kd3tca4	Convalescent Kawasaki disease
IPI:IPI00003269.1	Tax_Id=9606 Gene_Symbol=DKFZp686D0972 hypothetical protein LOC345651	9	3	2.64608e+06	VAPDEHPILLTEAPLNPKINR	585.333	2337.3	1.0183	7.25		67.7406	kd3tca4	Convalescent Kawasaki disease
IPI:IPI00003269.1	Tax_Id=9606 Gene_Symbol=DKFZp686D0972 hypothetical protein LOC345651	9	3	2.64608e+06	MTDNELSALVVDNGSGMCKAGFGGDDAPR	755.09	3016.33	1.0317	7.44	2 Oxidation (M)	17.1435	kd2tca1	Convalescent Kawasaki disease
IPI:IPI00003269.1	Tax_Id=9606 Gene_Symbol=DKFZp686D0972 hypothetical protein LOC345651	9	3	2.64608e+06	IIAPPER	398.242	794.47	0.0046	19.56		22.6632	kd2tca4	Convalescent Kawasaki disease
IPI:IPI00003269.1	Tax_Id=9606 Gene_Symbol=DKFZp686D0972 hypothetical protein LOC345651	9	3	2.64608e+06	VAPDEHPILLTEAPLNPKINR	585.33	2337.29	1.0074	10.66		66.949	kd2tca4	Convalescent Kawasaki disease
IPI:IPI00003269.1	Tax_Id=9606 Gene_Symbol=DKFZp686D0972 hypothetical protein LOC345651	9	3	2.64608e+06	IIAPPER	398.242	794.469	0.0044	14.76		22.7018	kd1tca5	Convalescent Kawasaki disease
IPI:IPI00003269.1	Tax_Id=9606 Gene_Symbol=DKFZp686D0972 hypothetical protein LOC345651	9	3	2.64608e+06	MTDNELSALVVDNGSGMCKAGFGGDDAPR	1001.43	3001.26	-0.0101	4.02	2 Deamidated (NQ); Oxidation (M)	16.1085	kd1tca5	Convalescent Kawasaki disease
IPI:IPI00003269.1	Tax_Id=9606 Gene_Symbol=DKFZp686D0972 hypothetical protein LOC345651	9	3	2.64608e+06	IIAPPER	398.242	794.47	0.0052	28.24		22.7553	kd1hmw5	Convalescent Kawasaki disease
IPI:IPI00003269.1	Tax_Id=9606 Gene_Symbol=DKFZp686D0972 hypothetical protein LOC345651	9	3	2.64608e+06	DLTDYLMK	507.749	1013.48	0.0098	31.23	Oxidation (M)	38.898	kd1hmw5	Convalescent Kawasaki disease
IPI:IPI00003269.1	Tax_Id=9606 Gene_Symbol=DKFZp686D0972 hypothetical protein LOC345651	9	3	2.64608e+06	HQGVMVGMGQK	594.292	1186.57	0.0105	15.43	Oxidation (M)	15.1116	kd1hmw5	Convalescent Kawasaki disease
IPI:IPI00003269.1	Tax_Id=9606 Gene_Symbol=DKFZp686D0972 hypothetical protein LOC345651	9	3	2.64608e+06	IIAPPER	398.243	794.471	0.0057	27.76		21.9499	kd4hmw3	Convalescent Kawasaki disease
IPI:IPI00003269.1	Tax_Id=9606 Gene_Symbol=DKFZp686D0972 hypothetical protein LOC345651	9	3	2.64608e+06	IIAPPERK	462.291	922.567	0.0071	35.42		17.1588	kd4hmw3	Convalescent Kawasaki disease
IPI:IPI00003269.1	Tax_Id=9606 Gene_Symbol=DKFZp686D0972 hypothetical protein LOC345651	9	3	2.64608e+06	DLTDYLMK	507.749	1013.48	0.0096	29.53	Oxidation (M)	38.1898	kd4hmw3	Convalescent Kawasaki disease
IPI:IPI00003269.1	Tax_Id=9606 Gene_Symbol=DKFZp686D0972 hypothetical protein LOC345651	9	3	2.64608e+06	IKIIAPPER	518.834	1035.65	0.0091	22.85		27.383	kd4hmw3	Convalescent Kawasaki disease
IPI:IPI00003269.1	Tax_Id=9606 Gene_Symbol=DKFZp686D0972 hypothetical protein LOC345651	9	3	2.64608e+06	HQGVMVGMGQK	594.292	1186.57	0.0116	38.28	Oxidation (M)	17.434	kd4hmw3	Convalescent Kawasaki disease
IPI:IPI00003269.1	Tax_Id=9606 Gene_Symbol=DKFZp686D0972 hypothetical protein LOC345651	9	3	2.64608e+06	GVLTLKYPIEHGVVTNWDDMEK	637.325	2545.27	1.0119	9.89	Deamidated (NQ)	36.0864	kd4hmw3	Convalescent Kawasaki disease
IPI:IPI00003269.1	Tax_Id=9606 Gene_Symbol=DKFZp686D0972 hypothetical protein LOC345651	9	3	2.64608e+06	GYNFTTTAER	580.271	1158.53	-0.0036	9.34		17.4527	kd2hmw3	Convalescent Kawasaki disease
IPI:IPI00003269.1	Tax_Id=9606 Gene_Symbol=DKFZp686D0972 hypothetical protein LOC345651	9	3	2.64608e+06	HQGVMVGMGQK	594.291	1186.57	0.0087	26.66	Oxidation (M)	13.5024	kd2hmw3	Convalescent Kawasaki disease
IPI:IPI00003269.1	Tax_Id=9606 Gene_Symbol=DKFZp686D0972 hypothetical protein LOC345651	9	3	2.64608e+06	IIAPPER	398.242	794.47	0.0054	16.23		20.3892	kd5hmw2	Convalescent Kawasaki disease
IPI:IPI00003269.1	Tax_Id=9606 Gene_Symbol=DKFZp686D0972 hypothetical protein LOC345651	9	3	2.64608e+06	IIAPPERK	462.291	922.567	0.007	34.29		14.9464	kd5hmw2	Convalescent Kawasaki disease
IPI:IPI00003269.1	Tax_Id=9606 Gene_Symbol=DKFZp686D0972 hypothetical protein LOC345651	9	3	2.64608e+06	DLTDYLMK	499.751	997.488	0.009	42.16		43.0228	kd5hmw2	Convalescent Kawasaki disease
IPI:IPI00003269.1	Tax_Id=9606 Gene_Symbol=DKFZp686D0972 hypothetical protein LOC345651	9	3	2.64608e+06	DLTDYLMK	507.748	1013.48	0.0082	30.97	Oxidation (M)	37.0165	kd5hmw2	Convalescent Kawasaki disease
IPI:IPI00003269.1	Tax_Id=9606 Gene_Symbol=DKFZp686D0972 hypothetical protein LOC345651	9	3	2.64608e+06	HQGVMVGMGQK	594.292	1186.57	0.0114	32.72	Oxidation (M)	10.8494	kd5hmw2	Convalescent Kawasaki disease
IPI:IPI00003269.1	Tax_Id=9606 Gene_Symbol=DKFZp686D0972 hypothetical protein LOC345651	9	3	2.64608e+06	HQGVMVGMGQK	401.862	1202.56	0.0099	29.68	2 Oxidation (M)	7.79127	kd5hmw2	Convalescent Kawasaki disease
IPI:IPI00003269.1	Tax_Id=9606 Gene_Symbol=DKFZp686D0972 hypothetical protein LOC345651	9	3	2.64608e+06	EKMTQIMFEAFNTPAMYVAIQAVLSLYASGR	883.173	3528.66	-0.0343	6.98	Deamidated (NQ); 3 Oxidation (M)	10.9825	kd5hmw2	Convalescent Kawasaki disease
IPI:IPI00003269.1	Tax_Id=9606 Gene_Symbol=DKFZp686D0972 hypothetical protein LOC345651	9	3	2.64608e+06	IIAPPERK	462.291	922.567	0.007	32.76		15.021	kd3hmw3_100326042956	Convalescent Kawasaki disease
IPI:IPI00003269.1	Tax_Id=9606 Gene_Symbol=DKFZp686D0972 hypothetical protein LOC345651	9	3	2.64608e+06	MTDNELSALVVDNGSGMCKAGFGGDDAPR	1001.42	3001.25	-0.028	3.91	2 Deamidated (NQ); Oxidation (M)	14.5033	kd3hmw3_100326042956	Convalescent Kawasaki disease
IPI:IPI00003269.1	Tax_Id=9606 Gene_Symbol=DKFZp686D0972 hypothetical protein LOC345651	9	3	2.64608e+06	HQGVMVGMGQK	396.529	1186.57	0.0069	20.97	Oxidation (M)	12.2997	kd3hmw4_100326060702	Convalescent Kawasaki disease
IPI:IPI00003269.1	Tax_Id=9606 Gene_Symbol=DKFZp686D0972 hypothetical protein LOC345651	9	3	2.64608e+06	HQGVMVGMGQK	396.529	1186.57	0.0073	17.85	Oxidation (M)	15.7481	kd3hmw4_100326060702	Convalescent Kawasaki disease
IPI:IPI00003269.1	Tax_Id=9606 Gene_Symbol=DKFZp686D0972 hypothetical protein LOC345651	9	3	2.64608e+06	MTDNELSALVVDNGSGMCKAGFGGDDAPR	755.324	3017.27	0.9809	3.81	Deamidated (NQ); 2 Oxidation (M)	7.94388	kd3hmw4_100326060702	Convalescent Kawasaki disease
IPI:IPI00003269.1	Tax_Id=9606 Gene_Symbol=DKFZp686D0972 hypothetical protein LOC345651	9	3	2.64608e+06	CDVDIR	389.184	776.353	0.0046	23.31		16.001	kd13hmw4	Convalescent Kawasaki disease
IPI:IPI00003269.1	Tax_Id=9606 Gene_Symbol=DKFZp686D0972 hypothetical protein LOC345651	9	3	2.64608e+06	IIAPPER	398.243	794.471	0.0056	17.42		18.3611	kd13hmw4	Convalescent Kawasaki disease
IPI:IPI00003269.1	Tax_Id=9606 Gene_Symbol=DKFZp686D0972 hypothetical protein LOC345651	9	3	2.64608e+06	IKIIAPPER	518.834	1035.65	0.0098	28.59		23.9289	kd13hmw4	Convalescent Kawasaki disease
IPI:IPI00003269.1	Tax_Id=9606 Gene_Symbol=DKFZp686D0972 hypothetical protein LOC345651	9	3	2.64608e+06	HQGVMVGMGQK	602.288	1202.56	0.0086	26.21	2 Oxidation (M)	14.2123	kd13hmw4	Convalescent Kawasaki disease
IPI:IPI00003269.1	Tax_Id=9606 Gene_Symbol=DKFZp686D0972 hypothetical protein LOC345651	9	3	2.64608e+06	MTQIMFEAFNTPAMYVAIQAVLSLYASGR	814.9	3255.57	0.9896	20.86	2 Oxidation (M)	11.08	kd13hmw4	Convalescent Kawasaki disease
IPI:IPI00003269.1	Tax_Id=9606 Gene_Symbol=DKFZp686D0972 hypothetical protein LOC345651	9	3	2.64608e+06	IIAPPER	398.242	794.47	0.0054	29.2		19.7719	kd14hmw4	Convalescent Kawasaki disease
IPI:IPI00003269.1	Tax_Id=9606 Gene_Symbol=DKFZp686D0972 hypothetical protein LOC345651	9	3	2.64608e+06	IIAPPERK	462.29	922.566	0.0065	26.06		15.4569	kd14hmw4	Convalescent Kawasaki disease
IPI:IPI00003269.1	Tax_Id=9606 Gene_Symbol=DKFZp686D0972 hypothetical protein LOC345651	9	3	2.64608e+06	HQGVMVGMGQK	602.289	1202.56	0.0104	22.94	2 Oxidation (M)	8.08572	kd14hmw4	Convalescent Kawasaki disease
IPI:IPI00003269.1	Tax_Id=9606 Gene_Symbol=DKFZp686D0972 hypothetical protein LOC345651	9	3	2.64608e+06	TDNELSALVVDNGSGMCKAGFGGDDAPR	479.049	2868.25	-0.0178	12.4	Oxidation (M)	62.5132	kd14hmw4	Convalescent Kawasaki disease
IPI:IPI00003269.1	Tax_Id=9606 Gene_Symbol=DKFZp686D0972 hypothetical protein LOC345651	9	3	2.64608e+06	MTDNELSALVVDNGSGMCKAGFGGDDAPR	1001.43	3001.26	-0.0142	4.9	2 Deamidated (NQ); Oxidation (M)	13.6722	kd14hmw4	Convalescent Kawasaki disease
IPI:IPI00003269.1	Tax_Id=9606 Gene_Symbol=DKFZp686D0972 hypothetical protein LOC345651	9	3	2.64608e+06	DLTDYLMK	499.752	997.489	0.01	39.58		41.5325	kd15hmw1	Convalescent Kawasaki disease
IPI:IPI00003269.1	Tax_Id=9606 Gene_Symbol=DKFZp686D0972 hypothetical protein LOC345651	9	3	2.64608e+06	HQGVMVGMGQK	594.291	1186.57	0.0088	15.24	Oxidation (M)	16.1548	kd15hmw1	Convalescent Kawasaki disease
IPI:IPI00003269.1	Tax_Id=9606 Gene_Symbol=DKFZp686D0972 hypothetical protein LOC345651	9	3	2.64608e+06	KYSVWIGGSILASLSTFQQMWISK	916.483	2746.43	0.0221	5.96	Deamidated (NQ); Oxidation (M)	59.3272	kd15hmw1	Convalescent Kawasaki disease
IPI:IPI00003269.1	Tax_Id=9606 Gene_Symbol=DKFZp686D0972 hypothetical protein LOC345651	9	3	2.64608e+06	MTDNELSALVVDNGSGMCKAGFGGDDAPR	1001.43	3001.26	-0.0162	7.98	2 Deamidated (NQ); Oxidation (M)	13.5932	kd15hmw1	Convalescent Kawasaki disease
IPI:IPI00003269.1	Tax_Id=9606 Gene_Symbol=DKFZp686D0972 hypothetical protein LOC345651	9	3	2.64608e+06	IIAPPERK	462.291	922.567	0.0067	34.34		16.5553	kd5hmw4_diluted	Convalescent Kawasaki disease
IPI:IPI00003269.1	Tax_Id=9606 Gene_Symbol=DKFZp686D0972 hypothetical protein LOC345651	9	3	2.64608e+06	DLTDYLMK	499.751	997.488	0.0093	39.58		42.4807	kd5hmw4_diluted	Convalescent Kawasaki disease
IPI:IPI00003269.1	Tax_Id=9606 Gene_Symbol=DKFZp686D0972 hypothetical protein LOC345651	9	3	2.64608e+06	GYNFTTTAER	580.769	1159.52	0.0099	37.87	Deamidated (NQ)	28.8035	kd5hmw4_diluted	Convalescent Kawasaki disease
IPI:IPI00003269.1	Tax_Id=9606 Gene_Symbol=DKFZp686D0972 hypothetical protein LOC345651	9	3	2.64608e+06	IIAPPER	398.242	794.471	0.0055	29.29		18.7483	kd13hmw5	Convalescent Kawasaki disease
IPI:IPI00003269.1	Tax_Id=9606 Gene_Symbol=DKFZp686D0972 hypothetical protein LOC345651	9	3	2.64608e+06	IIAPPERK	462.793	923.572	1.0123	22.18		14.2894	kd13hmw5	Convalescent Kawasaki disease
IPI:IPI00003269.1	Tax_Id=9606 Gene_Symbol=DKFZp686D0972 hypothetical protein LOC345651	9	3	2.64608e+06	DLTDYLMK	507.749	1013.48	0.0101	30.57	Oxidation (M)	34.6794	kd13hmw5	Convalescent Kawasaki disease
IPI:IPI00003269.1	Tax_Id=9606 Gene_Symbol=DKFZp686D0972 hypothetical protein LOC345651	9	3	2.64608e+06	HQGVMVGMGQK	396.53	1186.57	0.0083	21.74	Oxidation (M)	14.7373	kd13hmw5	Convalescent Kawasaki disease
IPI:IPI00003269.1	Tax_Id=9606 Gene_Symbol=DKFZp686D0972 hypothetical protein LOC345651	9	3	2.64608e+06	HQGVMVGMGQK	594.292	1186.57	0.0107	41.08	Oxidation (M)	14.6426	kd13hmw5	Convalescent Kawasaki disease
IPI:IPI00003269.1	Tax_Id=9606 Gene_Symbol=DKFZp686D0972 hypothetical protein LOC345651	9	3	2.64608e+06	HQGVMVGMGQK	594.292	1186.57	0.0109	17.03	Oxidation (M)	10.0492	kd13hmw5	Convalescent Kawasaki disease
IPI:IPI00003269.1	Tax_Id=9606 Gene_Symbol=DKFZp686D0972 hypothetical protein LOC345651	9	3	2.64608e+06	HQGVMVGMGQK	401.862	1202.56	0.0097	50.06	2 Oxidation (M)	5.14319	kd13hmw5	Convalescent Kawasaki disease
IPI:IPI00003269.1	Tax_Id=9606 Gene_Symbol=DKFZp686D0972 hypothetical protein LOC345651	9	3	2.64608e+06	MTDNELSALVVDNGSGMCKAGFGGDDAPR	1001.43	3001.26	-0.0119	7.05	2 Deamidated (NQ); Oxidation (M)	12.707	kd13hmw5	Convalescent Kawasaki disease
IPI:IPI00003348.3	Tax_Id=9606 Gene_Symbol=GNB2 Guanine nucleotide-binding protein G(I)/G(S)/G(T) subunit beta-2	11	3	1.58227e+06	LLVSASQDGK	1017.55	1016.54	-0.0052	9.29		29.7383	kd3tca5	Convalescent Kawasaki disease
IPI:IPI00003348.3	Tax_Id=9606 Gene_Symbol=GNB2 Guanine nucleotide-binding protein G(I)/G(S)/G(T) subunit beta-2	11	3	1.58227e+06	VHAIPLR	403.259	804.503	0.0061	25.28		22.2387	kd1hmw5	Convalescent Kawasaki disease
IPI:IPI00003348.3	Tax_Id=9606 Gene_Symbol=GNB2 Guanine nucleotide-binding protein G(I)/G(S)/G(T) subunit beta-2	11	3	1.58227e+06	AGVLAGHDNR	505.266	1008.52	0.0076	37.56		14.4559	kd1hmw5	Convalescent Kawasaki disease
IPI:IPI00003348.3	Tax_Id=9606 Gene_Symbol=GNB2 Guanine nucleotide-binding protein G(I)/G(S)/G(T) subunit beta-2	11	3	1.58227e+06	ELPGHTGYLSCCR	775.355	1548.7	0.0148	28.73		28.0509	kd1hmw5	Convalescent Kawasaki disease
IPI:IPI00003348.3	Tax_Id=9606 Gene_Symbol=GNB2 Guanine nucleotide-binding protein G(I)/G(S)/G(T) subunit beta-2	11	3	1.58227e+06	AGVLAGHDNR	505.266	1008.52	0.008	35.97		15.1379	kd2hmw1	Convalescent Kawasaki disease
IPI:IPI00003348.3	Tax_Id=9606 Gene_Symbol=GNB2 Guanine nucleotide-binding protein G(I)/G(S)/G(T) subunit beta-2	11	3	1.58227e+06	ACGDSTLTQITAGLDPVGR	966.988	1931.96	1.0191	13.67		49.586	kd2hmw1	Convalescent Kawasaki disease
IPI:IPI00003348.3	Tax_Id=9606 Gene_Symbol=GNB2 Guanine nucleotide-binding protein G(I)/G(S)/G(T) subunit beta-2	11	3	1.58227e+06	VHAIPLR	403.259	804.503	0.0064	19.93		22.0388	kd1hmw3	Convalescent Kawasaki disease
IPI:IPI00003348.3	Tax_Id=9606 Gene_Symbol=GNB2 Guanine nucleotide-binding protein G(I)/G(S)/G(T) subunit beta-2	11	3	1.58227e+06	AGVLAGHDNR	505.267	1008.52	0.0089	35.05		14.0403	kd1hmw3	Convalescent Kawasaki disease
IPI:IPI00003348.3	Tax_Id=9606 Gene_Symbol=GNB2 Guanine nucleotide-binding protein G(I)/G(S)/G(T) subunit beta-2	11	3	1.58227e+06	AGVLAGHDNR	505.266	1008.52	0.0081	26.08		13.0407	kd4hmw2	Convalescent Kawasaki disease
IPI:IPI00003348.3	Tax_Id=9606 Gene_Symbol=GNB2 Guanine nucleotide-binding protein G(I)/G(S)/G(T) subunit beta-2	11	3	1.58227e+06	VHAIPLR	403.258	804.502	0.0053	25		21.6076	kd4hmw4	Convalescent Kawasaki disease
IPI:IPI00003348.3	Tax_Id=9606 Gene_Symbol=GNB2 Guanine nucleotide-binding protein G(I)/G(S)/G(T) subunit beta-2	11	3	1.58227e+06	TFVSGACDASIK	628.308	1254.6	0.0098	34.4		29.2642	kd4hmw4	Convalescent Kawasaki disease
IPI:IPI00003348.3	Tax_Id=9606 Gene_Symbol=GNB2 Guanine nucleotide-binding protein G(I)/G(S)/G(T) subunit beta-2	11	3	1.58227e+06	AGVLAGHDNR	505.266	1008.52	0.007	30.41		12.0946	kd3hmw1_100326011527	Convalescent Kawasaki disease
IPI:IPI00003348.3	Tax_Id=9606 Gene_Symbol=GNB2 Guanine nucleotide-binding protein G(I)/G(S)/G(T) subunit beta-2	11	3	1.58227e+06	VHAIPLR	403.259	804.503	0.0059	26.64		20.4114	kd3hmw5_100326074410	Convalescent Kawasaki disease
IPI:IPI00003348.3	Tax_Id=9606 Gene_Symbol=GNB2 Guanine nucleotide-binding protein G(I)/G(S)/G(T) subunit beta-2	11	3	1.58227e+06	AGVLAGHDNR	505.266	1008.52	0.0073	39.64		12.0981	kd3hmw5_100326074410	Convalescent Kawasaki disease
IPI:IPI00003348.3	Tax_Id=9606 Gene_Symbol=GNB2 Guanine nucleotide-binding protein G(I)/G(S)/G(T) subunit beta-2	11	3	1.58227e+06	VHAIPLR	403.76	805.505	1.008	20.95		21.9419	kd4hmw1_100326092121	Convalescent Kawasaki disease
IPI:IPI00003348.3	Tax_Id=9606 Gene_Symbol=GNB2 Guanine nucleotide-binding protein G(I)/G(S)/G(T) subunit beta-2	11	3	1.58227e+06	TFVSGACDASIK	628.81	1255.61	1.0148	27.32		29.6446	kd4hmw1_100326092121	Convalescent Kawasaki disease
IPI:IPI00003348.3	Tax_Id=9606 Gene_Symbol=GNB2 Guanine nucleotide-binding protein G(I)/G(S)/G(T) subunit beta-2	11	3	1.58227e+06	AGVLAGHDNR	505.267	1008.52	0.0087	58		14.6217	kd1hmw1	Convalescent Kawasaki disease
IPI:IPI00003348.3	Tax_Id=9606 Gene_Symbol=GNB2 Guanine nucleotide-binding protein G(I)/G(S)/G(T) subunit beta-2	11	3	1.58227e+06	IYAMHWGTDSR	451.543	1351.61	0.0087	11.22	Oxidation (M)	27.1302	kd1hmw1	Convalescent Kawasaki disease
IPI:IPI00003348.3	Tax_Id=9606 Gene_Symbol=GNB2 Guanine nucleotide-binding protein G(I)/G(S)/G(T) subunit beta-2	11	3	1.58227e+06	ELPGHTGYLSCCR	517.239	1548.7	0.014	17.92		28.0632	kd1hmw1	Convalescent Kawasaki disease
IPI:IPI00003348.3	Tax_Id=9606 Gene_Symbol=GNB2 Guanine nucleotide-binding protein G(I)/G(S)/G(T) subunit beta-2	11	3	1.58227e+06	AGVLAGHDNR	505.266	1008.52	0.0083	39.77		9.56787	kd13hmw2	Convalescent Kawasaki disease
IPI:IPI00003348.3	Tax_Id=9606 Gene_Symbol=GNB2 Guanine nucleotide-binding protein G(I)/G(S)/G(T) subunit beta-2	11	3	1.58227e+06	AGVLAGHDNR	505.267	1008.52	0.0095	50.06		13.0086	kd6hmw1	Convalescent Kawasaki disease
IPI:IPI00003348.3	Tax_Id=9606 Gene_Symbol=GNB2 Guanine nucleotide-binding protein G(I)/G(S)/G(T) subunit beta-2	11	3	1.58227e+06	AGVLAGHDNR	505.267	1008.52	0.0096	43.87		9.12081	kd13hmw5	Convalescent Kawasaki disease
IPI:IPI00003348.3	Tax_Id=9606 Gene_Symbol=GNB2 Guanine nucleotide-binding protein G(I)/G(S)/G(T) subunit beta-2	11	3	1.58227e+06	KACGDSTLTQITAGLDPVGR	687.691	2060.05	1.0135	28.72		42.1693	kd13hmw5	Convalescent Kawasaki disease
IPI:IPI00003348.3	Tax_Id=9606 Gene_Symbol=GNB2 Guanine nucleotide-binding protein G(I)/G(S)/G(T) subunit beta-2	11	3	1.58227e+06	VHAIPLR	403.259	804.503	0.0055	35.52		19.4405	kd5hmw4_100326163454	Convalescent Kawasaki disease
IPI:IPI00003348.3	Tax_Id=9606 Gene_Symbol=GNB2 Guanine nucleotide-binding protein G(I)/G(S)/G(T) subunit beta-2	11	3	1.58227e+06	AGVLAGHDNR	505.267	1008.52	0.0089	41.39		11.2936	kd5hmw4_100326163454	Convalescent Kawasaki disease
IPI:IPI00003348.3	Tax_Id=9606 Gene_Symbol=GNB2 Guanine nucleotide-binding protein G(I)/G(S)/G(T) subunit beta-2	11	3	1.58227e+06	ACGDSTLTQITAGLDPVGR	966.485	1930.96	0.0136	16.44		48.1813	kd5hmw4_100326163454	Convalescent Kawasaki disease
IPI:IPI00003351.2	Tax_Id=9606 Gene_Symbol=ECM1 Extracellular matrix protein 1 precursor	1	1	205196	SQGGWGHR	443.21	884.405	0.9997	15.23		70.6382	kd1tca4	Convalescent Kawasaki disease
IPI:IPI00003351.2	Tax_Id=9606 Gene_Symbol=ECM1 Extracellular matrix protein 1 precursor	1	1	205196	EGTPAPFGDQSHPEPESWNAAQHCQQDRSQGGWGHR	1349.24	4044.69	1.0042	9.97	3 Deamidated (NQ)	73.8615	kd5hmw1	Convalescent Kawasaki disease
IPI:IPI00003351.2	Tax_Id=9606 Gene_Symbol=ECM1 Extracellular matrix protein 1 precursor	1	1	205196	VTPNLMGHLCGNQRVLTK	680.358	2038.05	0.9908	11.22		45.5457	kd2hmw5_100325233819	Convalescent Kawasaki disease
IPI:IPI00003351.2	Tax_Id=9606 Gene_Symbol=ECM1 Extracellular matrix protein 1 precursor	1	1	205196	NVALVSGDTENAK	659.834	1317.65	0.9956	39.56		23.3635	kd3hmw2_100326025234	Convalescent Kawasaki disease
IPI:IPI00003351.2	Tax_Id=9606 Gene_Symbol=ECM1 Extracellular matrix protein 1 precursor	1	1	205196	SQGGWGHR	442.713	883.412	0.007	31.66		9.12303	kd3hmw3_100326042956	Convalescent Kawasaki disease
IPI:IPI00003351.2	Tax_Id=9606 Gene_Symbol=ECM1 Extracellular matrix protein 1 precursor	1	1	205196	ELLALIQLER	599.364	1196.71	0.0005	52.84		51.3575	kd3hmw3_100326042956	Convalescent Kawasaki disease
IPI:IPI00003362.2	Tax_Id=9606 Gene_Symbol=HSPA5 HSPA5 protein	5	2	1.18591e+06	VYEGERPLTK	596.829	1191.64	1.0134	21.31		20.2084	kd5tca2	Convalescent Kawasaki disease
IPI:IPI00003362.2	Tax_Id=9606 Gene_Symbol=HSPA5 HSPA5 protein	5	2	1.18591e+06	VEIIANDQGNR	615.323	1228.63	1.0098	60.81		24.2414	kd5tca2	Convalescent Kawasaki disease
IPI:IPI00003362.2	Tax_Id=9606 Gene_Symbol=HSPA5 HSPA5 protein	5	2	1.18591e+06	MKFTVVAAALLLLGAVR	444.029	1772.09	0.0109	6.36		22.3621	kd15tca3	Convalescent Kawasaki disease
IPI:IPI00003362.2	Tax_Id=9606 Gene_Symbol=HSPA5 HSPA5 protein	5	2	1.18591e+06	IDTRNELESYAYSLK	601.644	1801.91	1.0212	33.96		42.7657	kd14tca2	Convalescent Kawasaki disease
IPI:IPI00003362.2	Tax_Id=9606 Gene_Symbol=HSPA5 HSPA5 protein	5	2	1.18591e+06	MKFTVVAAALLLLGAVR	444.029	1772.09	0.0108	3.14		22.3592	kd14tca1	Convalescent Kawasaki disease
IPI:IPI00003362.2	Tax_Id=9606 Gene_Symbol=HSPA5 HSPA5 protein	5	2	1.18591e+06	VMEHFIK	460.243	918.472	0.0084	16.49	Oxidation (M)	21.6892	kd13tca2	Convalescent Kawasaki disease
IPI:IPI00003362.2	Tax_Id=9606 Gene_Symbol=HSPA5 HSPA5 protein	5	2	1.18591e+06	ITITNDQNR	538.278	1074.54	0.0106	26.19	Deamidated (NQ)	21.7626	kd13tca2	Convalescent Kawasaki disease
IPI:IPI00003362.2	Tax_Id=9606 Gene_Symbol=HSPA5 HSPA5 protein	5	2	1.18591e+06	DAGTIAGLNVMR	617.824	1233.63	1.0155	15.18	Oxidation (M)	33.0091	kd13tca2	Convalescent Kawasaki disease
IPI:IPI00003362.2	Tax_Id=9606 Gene_Symbol=HSPA5 HSPA5 protein	5	2	1.18591e+06	MKFTVVAAALLLLGAVR	444.029	1772.09	0.0112	9.23		22.3256	kd13tca1	Convalescent Kawasaki disease
IPI:IPI00003362.2	Tax_Id=9606 Gene_Symbol=HSPA5 HSPA5 protein	5	2	1.18591e+06	VTHAVVTVPAYFNDAQRQATK	579.812	2315.22	0.0166	12.41		24.5119	kd3tca4	Convalescent Kawasaki disease
IPI:IPI00003362.2	Tax_Id=9606 Gene_Symbol=HSPA5 HSPA5 protein	5	2	1.18591e+06	DAGTIAGLNVMRIINEPTAAAIAYGLDK	954.176	2859.51	1.0213	7.75	Deamidated (NQ)	59.7052	kd3tca1	Convalescent Kawasaki disease
IPI:IPI00003362.2	Tax_Id=9606 Gene_Symbol=HSPA5 HSPA5 protein	5	2	1.18591e+06	FEELNMDLFR	658.312	1314.61	1.0132	18.07	Deamidated (NQ)	47.226	kd1hmw2	Convalescent Kawasaki disease
IPI:IPI00003362.2	Tax_Id=9606 Gene_Symbol=HSPA5 HSPA5 protein	5	2	1.18591e+06	LIGDAAK	687.404	686.397	0.001	19.78		16.7869	kd2hmw1	Convalescent Kawasaki disease
IPI:IPI00003362.2	Tax_Id=9606 Gene_Symbol=HSPA5 HSPA5 protein	5	2	1.18591e+06	VEIIANDQGNR	614.823	1227.63	0.0109	39.33		24.879	kd2hmw1	Convalescent Kawasaki disease
IPI:IPI00003362.2	Tax_Id=9606 Gene_Symbol=HSPA5 HSPA5 protein	5	2	1.18591e+06	FEELNMDLFR	658.31	1314.6	1.0087	12.31	Deamidated (NQ)	47.5776	kd2hmw1	Convalescent Kawasaki disease
IPI:IPI00003362.2	Tax_Id=9606 Gene_Symbol=HSPA5 HSPA5 protein	5	2	1.18591e+06	NTVVPTKK	443.775	885.536	0.0071	17.87		6.38262	kd4hmw2	Convalescent Kawasaki disease
IPI:IPI00003362.2	Tax_Id=9606 Gene_Symbol=HSPA5 HSPA5 protein	5	2	1.18591e+06	VLEDSDLKK	523.795	1045.58	0.0104	27.47		18.3159	kd4hmw2	Convalescent Kawasaki disease
IPI:IPI00003362.2	Tax_Id=9606 Gene_Symbol=HSPA5 HSPA5 protein	5	2	1.18591e+06	VEIIANDQGNR	615.317	1228.62	0.9985	20.59		24.7287	kd4hmw2	Convalescent Kawasaki disease
IPI:IPI00003362.2	Tax_Id=9606 Gene_Symbol=HSPA5 HSPA5 protein	5	2	1.18591e+06	VLEDSDLKK	523.795	1045.58	0.0099	35.34		16.9439	kd5hmw3	Convalescent Kawasaki disease
IPI:IPI00003362.2	Tax_Id=9606 Gene_Symbol=HSPA5 HSPA5 protein	5	2	1.18591e+06	ITITNDQNR	537.785	1073.56	0.0096	47.01		18.3616	kd5hmw3	Convalescent Kawasaki disease
IPI:IPI00003362.2	Tax_Id=9606 Gene_Symbol=HSPA5 HSPA5 protein	5	2	1.18591e+06	VEIIANDQGNR	615.317	1228.62	0.998	16.47		23.6822	kd5hmw3	Convalescent Kawasaki disease
IPI:IPI00003362.2	Tax_Id=9606 Gene_Symbol=HSPA5 HSPA5 protein	5	2	1.18591e+06	MMKFTVVAAALLLLGAVR	640.713	1919.12	0.0085	6.84	Oxidation (M)	41.5392	kd5hmw3	Convalescent Kawasaki disease
IPI:IPI00003362.2	Tax_Id=9606 Gene_Symbol=HSPA5 HSPA5 protein	5	2	1.18591e+06	VEIIANDQGNR	615.317	1228.62	0.9977	16.47		25.6244	kd1hmw1	Convalescent Kawasaki disease
IPI:IPI00003362.2	Tax_Id=9606 Gene_Symbol=HSPA5 HSPA5 protein	5	2	1.18591e+06	FEELNMDLFR	658.31	1314.61	1.0094	16.87	Deamidated (NQ)	47.2772	kd1hmw1	Convalescent Kawasaki disease
IPI:IPI00003362.2	Tax_Id=9606 Gene_Symbol=HSPA5 HSPA5 protein	5	2	1.18591e+06	VTHAVVTVPAYFNDAQRQATK	1160.1	2318.19	1.0244	0.55	2 Deamidated (NQ)	78.3603	kd3hmw5_100326074410	Convalescent Kawasaki disease
IPI:IPI00003362.2	Tax_Id=9606 Gene_Symbol=HSPA5 HSPA5 protein	5	2	1.18591e+06	VEIIANDQGNR	614.823	1227.63	0.0115	47.46		22.0657	kd3hmw4_100326060702	Convalescent Kawasaki disease
IPI:IPI00003362.2	Tax_Id=9606 Gene_Symbol=HSPA5 HSPA5 protein	5	2	1.18591e+06	MMKFTVVAAALLLLGAVR	640.711	1919.11	0.0026	5.05	Oxidation (M)	41.5234	kd3hmw4_100326060702	Convalescent Kawasaki disease
IPI:IPI00003362.2	Tax_Id=9606 Gene_Symbol=HSPA5 HSPA5 protein	5	2	1.18591e+06	GVPQIEVTFEIDVNGILR	667.356	1999.05	-0.0164	11.92	Deamidated (NQ)	44.0774	kd3hmw4_100326060702	Convalescent Kawasaki disease
IPI:IPI00003362.2	Tax_Id=9606 Gene_Symbol=HSPA5 HSPA5 protein	5	2	1.18591e+06	MMKFTVVAAALLLLGAVR	640.712	1919.11	0.0033	8.03	Oxidation (M)	40.1569	kd13hmw4	Convalescent Kawasaki disease
IPI:IPI00003362.2	Tax_Id=9606 Gene_Symbol=HSPA5 HSPA5 protein	5	2	1.18591e+06	ITITNDQNR	537.786	1073.56	0.0107	53.26		15.3152	kd15hmw4	Convalescent Kawasaki disease
IPI:IPI00003362.2	Tax_Id=9606 Gene_Symbol=HSPA5 HSPA5 protein	5	2	1.18591e+06	MMKFTVVAAALLLLGAVR	960.568	1919.12	0.0125	1.77	Oxidation (M)	40.8695	kd6hmw4_100327170336	Convalescent Kawasaki disease
IPI:IPI00003362.2	Tax_Id=9606 Gene_Symbol=HSPA5 HSPA5 protein	5	2	1.18591e+06	FEELNMDLFR	658.312	1314.61	1.0137	13.71	Deamidated (NQ)	45.6631	kd5hmw4_100326163454	Convalescent Kawasaki disease
IPI:IPI00003362.2	Tax_Id=9606 Gene_Symbol=HSPA5 HSPA5 protein	5	2	1.18591e+06	MMKFTVVAAALLLLGAVR	960.57	1919.12	0.0147	3.86	Oxidation (M)	41.8981	kd5hmw4_100326163454	Convalescent Kawasaki disease
IPI:IPI00003470.1	Tax_Id=9606 Gene_Symbol=- Ig kappa chain V-I region Wes	1	1	243906	VTITCR	375.204	748.394	0.0043	32.08		18.0184	kd2tca5	Convalescent Kawasaki disease
IPI:IPI00003470.1	Tax_Id=9606 Gene_Symbol=- Ig kappa chain V-I region Wes	1	1	243906	DIQMTQSPSSVSASVGDR	622.625	1864.85	0.9891	10.23		8.99786	kd2tca5	Convalescent Kawasaki disease
IPI:IPI00003470.1	Tax_Id=9606 Gene_Symbol=- Ig kappa chain V-I region Wes	1	1	243906	VTITCR	375.204	748.394	0.004	24.05		17.7104	kd1tca5	Convalescent Kawasaki disease
IPI:IPI00003470.1	Tax_Id=9606 Gene_Symbol=- Ig kappa chain V-I region Wes	1	1	243906	DIQMTQSPSSVSASVGDR	627.967	1880.88	1.0206	47.28	Oxidation (M)	27.8865	kd1tca5	Convalescent Kawasaki disease
IPI:IPI00003482.1	Tax_Id=9606 Gene_Symbol=DECR1 2,4-dienoyl-CoA reductase, mitochondrial precursor	1	1	50577.1	MDVLKATAEQISSQTGNK	968.995	1935.98	0.0186	12.44	Oxidation (M)	51.4742	kd6tca3	Convalescent Kawasaki disease
IPI:IPI00003482.1	Tax_Id=9606 Gene_Symbol=DECR1 2,4-dienoyl-CoA reductase, mitochondrial precursor	1	1	50577.1	MDVLKATAEQISSQTGNK	961.978	1921.94	0.9958	4.18	Deamidated (NQ)	35.059	kd3tca5	Convalescent Kawasaki disease
IPI:IPI00003482.1	Tax_Id=9606 Gene_Symbol=DECR1 2,4-dienoyl-CoA reductase, mitochondrial precursor	1	1	50577.1	LSPNAWK	408.717	815.419	0.001	28.34	Deamidated (NQ)	14.4764	kd1tca4	Convalescent Kawasaki disease
IPI:IPI00003482.1	Tax_Id=9606 Gene_Symbol=DECR1 2,4-dienoyl-CoA reductase, mitochondrial precursor	1	1	50577.1	VAFITGGGTGLGK	589.338	1176.66	0.0113	38.26		36.5992	kd4hmw4	Convalescent Kawasaki disease
IPI:IPI00003482.1	Tax_Id=9606 Gene_Symbol=DECR1 2,4-dienoyl-CoA reductase, mitochondrial precursor	1	1	50577.1	FFSPLQKAMLPPNSFQGK	685.354	2053.04	0.0045	7.88	Deamidated (NQ); Oxidation (M)	32.7214	kd1hmw1	Convalescent Kawasaki disease
IPI:IPI00003482.1	Tax_Id=9606 Gene_Symbol=DECR1 2,4-dienoyl-CoA reductase, mitochondrial precursor	1	1	50577.1	ATAEQISSQTGNK	669.814	1337.61	1.0147	9.27	3 Deamidated (NQ)	27.0336	kd6hmw4_100327170336	Convalescent Kawasaki disease
IPI:IPI00003482.1	Tax_Id=9606 Gene_Symbol=DECR1 2,4-dienoyl-CoA reductase, mitochondrial precursor	1	1	50577.1	DPDMVQNTVSELIKVAGHPNIVINNAAGNFISPTER	970.975	3879.87	0.9718	9.04	3 Deamidated (NQ); Oxidation (M)	55.8168	kd6hmw4_100327170336	Convalescent Kawasaki disease
IPI:IPI00003482.1	Tax_Id=9606 Gene_Symbol=DECR1 2,4-dienoyl-CoA reductase, mitochondrial precursor	1	1	50577.1	AMLPPNSFQGKVAFITGGGTGLGK	789.414	2365.22	1.0049	8.39	Deamidated (NQ); Oxidation (M)	49.131	kd15hmw3	Convalescent Kawasaki disease
IPI:IPI00003528.2	Tax_Id=9606 Gene_Symbol=SLC22A8 Uncharacterized protein SLC22A8	1	1	97989.2	LNLQK	615.388	614.381	0.0059	15.32		14.7119	kd6tca3	Convalescent Kawasaki disease
IPI:IPI00003528.2	Tax_Id=9606 Gene_Symbol=SLC22A8 Uncharacterized protein SLC22A8	1	1	97989.2	MTFSEILDR	376.85	1127.53	0.9954	8.46	Oxidation (M)	18.6278	kd6tca3	Convalescent Kawasaki disease
IPI:IPI00003528.2	Tax_Id=9606 Gene_Symbol=SLC22A8 Uncharacterized protein SLC22A8	1	1	97989.2	LNLQK	615.388	614.38	0.0051	14.46		15.5387	kd6tca1	Convalescent Kawasaki disease
IPI:IPI00003528.2	Tax_Id=9606 Gene_Symbol=SLC22A8 Uncharacterized protein SLC22A8	1	1	97989.2	QTGMGVSNLWTRVGSMVSPLVK	788.734	2363.18	-0.017	8.5	Deamidated (NQ); Oxidation (M)	68.4224	kd6tca1	Convalescent Kawasaki disease
IPI:IPI00003528.2	Tax_Id=9606 Gene_Symbol=SLC22A8 Uncharacterized protein SLC22A8	1	1	97989.2	LSLEELK	416.248	830.481	0.0062	23.64		37.3372	kd2hmw2	Convalescent Kawasaki disease
IPI:IPI00003528.2	Tax_Id=9606 Gene_Symbol=SLC22A8 Uncharacterized protein SLC22A8	1	1	97989.2	VGSMVSPLVK	516.796	1031.58	0.0095	32.91	Oxidation (M)	26.742	kd2hmw2	Convalescent Kawasaki disease
IPI:IPI00003528.2	Tax_Id=9606 Gene_Symbol=SLC22A8 Uncharacterized protein SLC22A8	1	1	97989.2	IPLQPHGPGLGSS	630.847	1259.68	1.0124	37.43		31.914	kd2hmw2	Convalescent Kawasaki disease
IPI:IPI00003528.2	Tax_Id=9606 Gene_Symbol=SLC22A8 Uncharacterized protein SLC22A8	1	1	97989.2	TGQSLPLAPSVLLPGEAGLGPGLFLSSLSLGR	777.196	3104.76	1.0272	5.29		7.04356	kd5hmw3	Convalescent Kawasaki disease
IPI:IPI00003590.2	Tax_Id=9606 Gene_Symbol=QSOX1 Isoform 1 of Sulfhydryl oxidase 1 precursor	26	9	4.53858e+06	VPVLMESR	473.758	945.502	0.0069	43.28	Oxidation (M)	24.4857	kd6tca2	Convalescent Kawasaki disease
IPI:IPI00003590.2	Tax_Id=9606 Gene_Symbol=QSOX1 Isoform 1 of Sulfhydryl oxidase 1 precursor	26	9	4.53858e+06	EVALDLSQHK	380.543	1138.61	0.0075	16.87		26.9466	kd6tca2	Convalescent Kawasaki disease
IPI:IPI00003590.2	Tax_Id=9606 Gene_Symbol=QSOX1 Isoform 1 of Sulfhydryl oxidase 1 precursor	26	9	4.53858e+06	GYVHYFFGCR	653.301	1304.59	0.0116	18.4		40.4402	kd6tca2	Convalescent Kawasaki disease
IPI:IPI00003590.2	Tax_Id=9606 Gene_Symbol=QSOX1 Isoform 1 of Sulfhydryl oxidase 1 precursor	26	9	4.53858e+06	NGSGAVFPVAGADVQTLR	880.961	1759.91	1.0168	46.57	Deamidated (NQ)	45.0154	kd6tca2	Convalescent Kawasaki disease
IPI:IPI00003590.2	Tax_Id=9606 Gene_Symbol=QSOX1 Isoform 1 of Sulfhydryl oxidase 1 precursor	26	9	4.53858e+06	LDVPVWDVEATLNFLK	620.342	1858.01	0.0173	59.73		68.2317	kd6tca2	Convalescent Kawasaki disease
IPI:IPI00003590.2	Tax_Id=9606 Gene_Symbol=QSOX1 Isoform 1 of Sulfhydryl oxidase 1 precursor	26	9	4.53858e+06	EVALDLSQHKGVAVR	402.227	1604.88	1.0105	17.79	Deamidated (NQ); Glu->pyro-Glu (N-term E)	11.6397	kd1tca1	Convalescent Kawasaki disease
IPI:IPI00003590.2	Tax_Id=9606 Gene_Symbol=QSOX1 Isoform 1 of Sulfhydryl oxidase 1 precursor	26	9	4.53858e+06	VLNTEANVVR	557.82	1113.62	0.0106	43.05		24.6738	kd5tca5	Convalescent Kawasaki disease
IPI:IPI00003590.2	Tax_Id=9606 Gene_Symbol=QSOX1 Isoform 1 of Sulfhydryl oxidase 1 precursor	26	9	4.53858e+06	IPYSFFK	451.248	900.481	0.0068	16.67		44.1062	kd5tca2	Convalescent Kawasaki disease
IPI:IPI00003590.2	Tax_Id=9606 Gene_Symbol=QSOX1 Isoform 1 of Sulfhydryl oxidase 1 precursor	26	9	4.53858e+06	VPVLMESR	466.262	930.509	1.009	26.26		31.3246	kd5tca2	Convalescent Kawasaki disease
IPI:IPI00003590.2	Tax_Id=9606 Gene_Symbol=QSOX1 Isoform 1 of Sulfhydryl oxidase 1 precursor	26	9	4.53858e+06	FPVLEGQR	473.266	944.517	0.0093	50.15		32.9497	kd5tca2	Convalescent Kawasaki disease
IPI:IPI00003590.2	Tax_Id=9606 Gene_Symbol=QSOX1 Isoform 1 of Sulfhydryl oxidase 1 precursor	26	9	4.53858e+06	VPVLMESR	473.758	945.501	0.0061	41.55	Oxidation (M)	24.731	kd5tca2	Convalescent Kawasaki disease
IPI:IPI00003590.2	Tax_Id=9606 Gene_Symbol=QSOX1 Isoform 1 of Sulfhydryl oxidase 1 precursor	26	9	4.53858e+06	VLNTEANVVR	557.819	1113.62	0.0084	41.89		25.664	kd5tca2	Convalescent Kawasaki disease
IPI:IPI00003590.2	Tax_Id=9606 Gene_Symbol=QSOX1 Isoform 1 of Sulfhydryl oxidase 1 precursor	26	9	4.53858e+06	EVALDLSQHK	380.542	1138.6	0.0056	21.83		27.0058	kd5tca2	Convalescent Kawasaki disease
IPI:IPI00003590.2	Tax_Id=9606 Gene_Symbol=QSOX1 Isoform 1 of Sulfhydryl oxidase 1 precursor	26	9	4.53858e+06	NGSGAVFPVAGADVQTLR	880.468	1758.92	1.0155	18.37		45.319	kd5tca2	Convalescent Kawasaki disease
IPI:IPI00003590.2	Tax_Id=9606 Gene_Symbol=QSOX1 Isoform 1 of Sulfhydryl oxidase 1 precursor	26	9	4.53858e+06	LDVPVWDVEATLNFLK	620.677	1859.01	1.0203	82.28		68.3719	kd5tca2	Convalescent Kawasaki disease
IPI:IPI00003590.2	Tax_Id=9606 Gene_Symbol=QSOX1 Isoform 1 of Sulfhydryl oxidase 1 precursor	26	9	4.53858e+06	LDVPVWDVEATLNFLK	620.675	1859	1.0148	52.07		68.4954	kd4tca3	Convalescent Kawasaki disease
IPI:IPI00003590.2	Tax_Id=9606 Gene_Symbol=QSOX1 Isoform 1 of Sulfhydryl oxidase 1 precursor	26	9	4.53858e+06	GVAVR	501.319	500.312	0.0047	7.36		8.98652	kd15tca3	Convalescent Kawasaki disease
IPI:IPI00003590.2	Tax_Id=9606 Gene_Symbol=QSOX1 Isoform 1 of Sulfhydryl oxidase 1 precursor	26	9	4.53858e+06	VPVLMESR	473.759	945.503	0.0082	45.04	Oxidation (M)	24.8254	kd15tca3	Convalescent Kawasaki disease
IPI:IPI00003590.2	Tax_Id=9606 Gene_Symbol=QSOX1 Isoform 1 of Sulfhydryl oxidase 1 precursor	26	9	4.53858e+06	LEEIDGFFAR	598.807	1195.6	0.0116	35.71		47.3038	kd15tca3	Convalescent Kawasaki disease
IPI:IPI00003590.2	Tax_Id=9606 Gene_Symbol=QSOX1 Isoform 1 of Sulfhydryl oxidase 1 precursor	26	9	4.53858e+06	VPVLMESR	473.759	945.504	0.0083	44.92	Oxidation (M)	24.824	kd15tca4	Convalescent Kawasaki disease
IPI:IPI00003590.2	Tax_Id=9606 Gene_Symbol=QSOX1 Isoform 1 of Sulfhydryl oxidase 1 precursor	26	9	4.53858e+06	SFYTAYLQR	575.296	1148.58	1.0118	20.86		42.444	kd15tca4	Convalescent Kawasaki disease
IPI:IPI00003590.2	Tax_Id=9606 Gene_Symbol=QSOX1 Isoform 1 of Sulfhydryl oxidase 1 precursor	26	9	4.53858e+06	NNEEYLALIFEK	741.883	1481.75	0.0112	69.73		54.8969	kd15tca4	Convalescent Kawasaki disease
IPI:IPI00003590.2	Tax_Id=9606 Gene_Symbol=QSOX1 Isoform 1 of Sulfhydryl oxidase 1 precursor	26	9	4.53858e+06	NGSGAVFPVAGADVQTLR	880.456	1758.9	0.0073	10	Deamidated (NQ)	44.7594	kd15tca4	Convalescent Kawasaki disease
IPI:IPI00003590.2	Tax_Id=9606 Gene_Symbol=QSOX1 Isoform 1 of Sulfhydryl oxidase 1 precursor	26	9	4.53858e+06	VPVLMESR	473.759	945.504	0.0088	42.96	Oxidation (M)	24.2257	kd14tca2	Convalescent Kawasaki disease
IPI:IPI00003590.2	Tax_Id=9606 Gene_Symbol=QSOX1 Isoform 1 of Sulfhydryl oxidase 1 precursor	26	9	4.53858e+06	VPVLMESR	473.759	945.503	0.008	28.55	Oxidation (M)	25.0912	kd14tca4	Convalescent Kawasaki disease
IPI:IPI00003590.2	Tax_Id=9606 Gene_Symbol=QSOX1 Isoform 1 of Sulfhydryl oxidase 1 precursor	26	9	4.53858e+06	VLNTEANVVR	557.82	1113.62	0.0106	23.94		25.936	kd14tca4	Convalescent Kawasaki disease
IPI:IPI00003590.2	Tax_Id=9606 Gene_Symbol=QSOX1 Isoform 1 of Sulfhydryl oxidase 1 precursor	26	9	4.53858e+06	GRGQWLQVLGGGFSYLDISLCVGLYSLSFMGLLAMYTYFQAK	1182.6	4726.36	0.0247	8.13	Deamidated (NQ); Oxidation (M)	51.2137	kd14tca1	Convalescent Kawasaki disease
IPI:IPI00003590.2	Tax_Id=9606 Gene_Symbol=QSOX1 Isoform 1 of Sulfhydryl oxidase 1 precursor	26	9	4.53858e+06	GVAVR	501.319	500.311	0.0044	12.44		21.2542	kd13tca4	Convalescent Kawasaki disease
IPI:IPI00003590.2	Tax_Id=9606 Gene_Symbol=QSOX1 Isoform 1 of Sulfhydryl oxidase 1 precursor	26	9	4.53858e+06	VPVLMESR	465.762	929.509	0.0088	34.58		30.5327	kd13tca4	Convalescent Kawasaki disease
IPI:IPI00003590.2	Tax_Id=9606 Gene_Symbol=QSOX1 Isoform 1 of Sulfhydryl oxidase 1 precursor	26	9	4.53858e+06	VPVLMESR	474.259	946.504	1.0091	28	Oxidation (M)	24.4713	kd13tca4	Convalescent Kawasaki disease
IPI:IPI00003590.2	Tax_Id=9606 Gene_Symbol=QSOX1 Isoform 1 of Sulfhydryl oxidase 1 precursor	26	9	4.53858e+06	VLNTEANVVR	557.82	1113.63	0.011	33.48		25.0445	kd13tca4	Convalescent Kawasaki disease
IPI:IPI00003590.2	Tax_Id=9606 Gene_Symbol=QSOX1 Isoform 1 of Sulfhydryl oxidase 1 precursor	26	9	4.53858e+06	AWRPALYLAALDCAEETNSAVCR	880.096	2637.27	1.0201	66.58		53.7239	kd13tca4	Convalescent Kawasaki disease
IPI:IPI00003590.2	Tax_Id=9606 Gene_Symbol=QSOX1 Isoform 1 of Sulfhydryl oxidase 1 precursor	26	9	4.53858e+06	VPVLMESR	473.759	945.503	0.0075	30.26	Oxidation (M)	24.1411	kd13tca2	Convalescent Kawasaki disease
IPI:IPI00003590.2	Tax_Id=9606 Gene_Symbol=QSOX1 Isoform 1 of Sulfhydryl oxidase 1 precursor	26	9	4.53858e+06	VLNTEANVVR	557.82	1113.63	0.0111	30.34		25.223	kd13tca2	Convalescent Kawasaki disease
IPI:IPI00003590.2	Tax_Id=9606 Gene_Symbol=QSOX1 Isoform 1 of Sulfhydryl oxidase 1 precursor	26	9	4.53858e+06	LDVPVWDVEATLNFLK	620.676	1859.01	1.0182	58.27		67.633	kd13tca2	Convalescent Kawasaki disease
IPI:IPI00003590.2	Tax_Id=9606 Gene_Symbol=QSOX1 Isoform 1 of Sulfhydryl oxidase 1 precursor	26	9	4.53858e+06	GQWLQVLGGGFSYLDISLCVGLYSLSFMGLLAMYTYFQAKIR	1200.61	4798.4	0.9947	6.7	2 Oxidation (M)	55.9192	kd3tca5	Convalescent Kawasaki disease
IPI:IPI00003590.2	Tax_Id=9606 Gene_Symbol=QSOX1 Isoform 1 of Sulfhydryl oxidase 1 precursor	26	9	4.53858e+06	VLNTEANVVR	557.82	1113.62	0.0102	32.79		24.8554	kd3tca4	Convalescent Kawasaki disease
IPI:IPI00003590.2	Tax_Id=9606 Gene_Symbol=QSOX1 Isoform 1 of Sulfhydryl oxidase 1 precursor	26	9	4.53858e+06	DVQNVAAAPELAMGALELESRNSTLDPGKPEMMK	608.625	3645.71	0.9701	10.47	Deamidated (NQ); 2 Oxidation (M)	43.2301	kd1tca5	Convalescent Kawasaki disease
IPI:IPI00003590.2	Tax_Id=9606 Gene_Symbol=QSOX1 Isoform 1 of Sulfhydryl oxidase 1 precursor	26	9	4.53858e+06	NNEEYLALIFEKGGSYLGR	1088.04	2174.06	0.9893	4.98	Deamidated (NQ)	69.8483	kd1tca3	Convalescent Kawasaki disease
IPI:IPI00003590.2	Tax_Id=9606 Gene_Symbol=QSOX1 Isoform 1 of Sulfhydryl oxidase 1 precursor	26	9	4.53858e+06	EVALDLSQHKGVAVR	402.227	1604.88	1.0109	22.31	Deamidated (NQ); Glu->pyro-Glu (N-term E)	11.1721	kd1hmw3	Convalescent Kawasaki disease
IPI:IPI00003590.2	Tax_Id=9606 Gene_Symbol=QSOX1 Isoform 1 of Sulfhydryl oxidase 1 precursor	26	9	4.53858e+06	DCASHFEQMAAASMHRVGSPNAAVLWLWSSHNR	1242.56	3724.66	-0.0093	7.54	2 Deamidated (NQ)	60.9812	kd1hmw3	Convalescent Kawasaki disease
IPI:IPI00003590.2	Tax_Id=9606 Gene_Symbol=QSOX1 Isoform 1 of Sulfhydryl oxidase 1 precursor	26	9	4.53858e+06	VLNTEANVVR	557.819	1113.62	0.0101	39.72		23.8064	kd5hmw3	Convalescent Kawasaki disease
IPI:IPI00003590.2	Tax_Id=9606 Gene_Symbol=QSOX1 Isoform 1 of Sulfhydryl oxidase 1 precursor	26	9	4.53858e+06	EVALDLSQHK	570.311	1138.61	0.0091	25.89		24.8876	kd5hmw3	Convalescent Kawasaki disease
IPI:IPI00003590.2	Tax_Id=9606 Gene_Symbol=QSOX1 Isoform 1 of Sulfhydryl oxidase 1 precursor	26	9	4.53858e+06	VLNTEANVVR	557.819	1113.62	0.0091	24.51		23.534	kd5hmw2	Convalescent Kawasaki disease
IPI:IPI00003590.2	Tax_Id=9606 Gene_Symbol=QSOX1 Isoform 1 of Sulfhydryl oxidase 1 precursor	26	9	4.53858e+06	AHFSPSNIILDFPAAGSAAR	681.695	2042.06	1.0236	70.53		48.8169	kd5hmw2	Convalescent Kawasaki disease
IPI:IPI00003590.2	Tax_Id=9606 Gene_Symbol=QSOX1 Isoform 1 of Sulfhydryl oxidase 1 precursor	26	9	4.53858e+06	DCASHFEQMAAASMHRVGSPNAAVLWLWSSHNR	1242.56	3724.65	-0.0258	9.28	2 Deamidated (NQ)	49.6495	kd5hmw2	Convalescent Kawasaki disease
IPI:IPI00003590.2	Tax_Id=9606 Gene_Symbol=QSOX1 Isoform 1 of Sulfhydryl oxidase 1 precursor	26	9	4.53858e+06	IYMADLESALHYILR	603.658	1807.95	1.0183	39.56		64.1039	kd3hmw3_100326042956	Convalescent Kawasaki disease
IPI:IPI00003590.2	Tax_Id=9606 Gene_Symbol=QSOX1 Isoform 1 of Sulfhydryl oxidase 1 precursor	26	9	4.53858e+06	CNSGSGPPPSLLLLLLWLLAVPGANAAPR	985.556	2953.65	0.024	4.45		73.9189	kd3hmw3_100326042956	Convalescent Kawasaki disease
IPI:IPI00003590.2	Tax_Id=9606 Gene_Symbol=QSOX1 Isoform 1 of Sulfhydryl oxidase 1 precursor	26	9	4.53858e+06	VLNTEANVVR	557.819	1113.62	0.0086	51.52		21.8973	kd13hmw4	Convalescent Kawasaki disease
IPI:IPI00003590.2	Tax_Id=9606 Gene_Symbol=QSOX1 Isoform 1 of Sulfhydryl oxidase 1 precursor	26	9	4.53858e+06	LDVPVWDVEATLNFLK	620.676	1859.01	1.0175	42.61		65.1416	kd13hmw4	Convalescent Kawasaki disease
IPI:IPI00003590.2	Tax_Id=9606 Gene_Symbol=QSOX1 Isoform 1 of Sulfhydryl oxidase 1 precursor	26	9	4.53858e+06	DCASHFEQMAAASMHRVGSPNAAVLWLWSSHNR	1253.57	3757.68	1.0214	8.64	2 Deamidated (NQ); 2 Oxidation (M)	50.6771	kd13hmw2	Convalescent Kawasaki disease
IPI:IPI00003590.2	Tax_Id=9606 Gene_Symbol=QSOX1 Isoform 1 of Sulfhydryl oxidase 1 precursor	26	9	4.53858e+06	IYMADLESALHYILR	603.324	1806.95	0.0155	30.25		62.6992	kd15hmw4	Convalescent Kawasaki disease
IPI:IPI00003590.2	Tax_Id=9606 Gene_Symbol=QSOX1 Isoform 1 of Sulfhydryl oxidase 1 precursor	26	9	4.53858e+06	LDVPVWDVEATLNFLK	930.506	1859	1.0107	50.97		65.122	kd15hmw4	Convalescent Kawasaki disease
IPI:IPI00003590.2	Tax_Id=9606 Gene_Symbol=QSOX1 Isoform 1 of Sulfhydryl oxidase 1 precursor	26	9	4.53858e+06	AHFSPSNIILDFPAAGSAAR	681.693	2042.06	1.0192	12.95		46.1258	kd15hmw4	Convalescent Kawasaki disease
IPI:IPI00003590.2	Tax_Id=9606 Gene_Symbol=QSOX1 Isoform 1 of Sulfhydryl oxidase 1 precursor	26	9	4.53858e+06	QNVDHSQEAAK	606.767	1211.52	1.01	5.26	2 Deamidated (NQ); Gln->pyro-Glu (N-term Q)	23.8586	kd15hmw3	Convalescent Kawasaki disease
IPI:IPI00003590.2	Tax_Id=9606 Gene_Symbol=QSOX1 Isoform 1 of Sulfhydryl oxidase 1 precursor	26	9	4.53858e+06	AFTKNGSGAVFPVAGADVQTLR	1104.07	2206.12	-0.0144	26.09	Deamidated (NQ)	52.1368	kd15hmw3	Convalescent Kawasaki disease
IPI:IPI00003590.2	Tax_Id=9606 Gene_Symbol=QSOX1 Isoform 1 of Sulfhydryl oxidase 1 precursor	26	9	4.53858e+06	EGAVLAK	687.41	686.403	0.0066	33.72		5.50932	kd6hmw3_100327152629	Convalescent Kawasaki disease
IPI:IPI00003590.2	Tax_Id=9606 Gene_Symbol=QSOX1 Isoform 1 of Sulfhydryl oxidase 1 precursor	26	9	4.53858e+06	DCASHFEQMAAASMHRVGSPNAAVLWLWSSHNR	1242.58	3724.72	1.0282	12.17	Deamidated (NQ)	52.0916	kd6hmw3_100327152629	Convalescent Kawasaki disease
IPI:IPI00003590.2	Tax_Id=9606 Gene_Symbol=QSOX1 Isoform 1 of Sulfhydryl oxidase 1 precursor	26	9	4.53858e+06	AFTKNGSGAVFPVAGADVQTLR	1104.07	2206.13	-0.0085	5.28	Deamidated (NQ)	48.28	kd5hmw4_diluted	Convalescent Kawasaki disease
IPI:IPI00003590.2	Tax_Id=9606 Gene_Symbol=QSOX1 Isoform 1 of Sulfhydryl oxidase 1 precursor	26	9	4.53858e+06	LSGLTR	646.394	645.387	0.006	8.63		26.0077	kd2tca2	Convalescent Kawasaki disease
IPI:IPI00003590.2	Tax_Id=9606 Gene_Symbol=QSOX1 Isoform 1 of Sulfhydryl oxidase 1 precursor	26	9	4.53858e+06	LSGLTR	646.394	645.387	0.006	8.63		26.0077	kd2tca2	Convalescent Kawasaki disease
IPI:IPI00003590.2	Tax_Id=9606 Gene_Symbol=QSOX1 Isoform 1 of Sulfhydryl oxidase 1 precursor	26	9	4.53858e+06	LDVPVWDVEATLNFLK	620.342	1858	0.0162	63.51		68.7755	kd2tca2	Convalescent Kawasaki disease
IPI:IPI00003590.2	Tax_Id=9606 Gene_Symbol=QSOX1 Isoform 1 of Sulfhydryl oxidase 1 precursor	26	9	4.53858e+06	LDVPVWDVEATLNFLK	620.342	1858	0.0162	63.51		68.7755	kd2tca2	Convalescent Kawasaki disease
IPI:IPI00003648.2	Tax_Id=9606 Gene_Symbol=PVRL1 Isoform Delta of Poliovirus receptor-related protein 1 precursor	2	2	320022	ESQLNLTVMAKPTNWIEGTQAVLRAK	962.173	2883.5	1.0136	16.31	3 Deamidated (NQ); Glu->pyro-Glu (N-term E)	58.9477	kd5tca1	Convalescent Kawasaki disease
IPI:IPI00003648.2	Tax_Id=9606 Gene_Symbol=PVRL1 Isoform Delta of Poliovirus receptor-related protein 1 precursor	2	2	320022	VEFLRPSFTDGTIR	546.631	1636.87	0.0152	40.17		41.6964	kd14tca3	Convalescent Kawasaki disease
IPI:IPI00003648.2	Tax_Id=9606 Gene_Symbol=PVRL1 Isoform Delta of Poliovirus receptor-related protein 1 precursor	2	2	320022	GPINYSLAGTYICEATNPIGTR	1185.09	2368.17	1.019	53.48		51.9344	kd14tca3	Convalescent Kawasaki disease
IPI:IPI00003648.2	Tax_Id=9606 Gene_Symbol=PVRL1 Isoform Delta of Poliovirus receptor-related protein 1 precursor	2	2	320022	VEFLRPSFTDGTIR	546.632	1636.87	0.0159	34.95		42.1596	kd13tca2	Convalescent Kawasaki disease
IPI:IPI00003648.2	Tax_Id=9606 Gene_Symbol=PVRL1 Isoform Delta of Poliovirus receptor-related protein 1 precursor	2	2	320022	ESQLNLTVMAKPTNWIEGTQAVLRAK	729.641	2914.54	0.0144	14.78	Deamidated (NQ); Oxidation (M)	51.0241	kd13tca2	Convalescent Kawasaki disease
IPI:IPI00003648.2	Tax_Id=9606 Gene_Symbol=PVRL1 Isoform Delta of Poliovirus receptor-related protein 1 precursor	2	2	320022	ESQLNLTVMAKPTNWIEGTQAVLRAK	729.643	2914.54	0.0204	6.02	Deamidated (NQ); Oxidation (M)	51.7031	kd1tca4	Convalescent Kawasaki disease
IPI:IPI00003648.2	Tax_Id=9606 Gene_Symbol=PVRL1 Isoform Delta of Poliovirus receptor-related protein 1 precursor	2	2	320022	ESQLNLTVMAKPTNWIEGTQAVLR	901.454	2701.34	1.0076	8.55	4 Deamidated (NQ); Glu->pyro-Glu (N-term E); Oxidation (M)	27.1069	kd1hmw2	Convalescent Kawasaki disease
IPI:IPI00003648.2	Tax_Id=9606 Gene_Symbol=PVRL1 Isoform Delta of Poliovirus receptor-related protein 1 precursor	2	2	320022	LELEDEGVYICEFATFPTGNRESQLNLTVMAKPTNWIEGTQAVLR	1289.9	5155.56	0.0365	1.35	Oxidation (M)	63.6158	kd1hmw2	Convalescent Kawasaki disease
IPI:IPI00003648.2	Tax_Id=9606 Gene_Symbol=PVRL1 Isoform Delta of Poliovirus receptor-related protein 1 precursor	2	2	320022	ESQLNLTVMAKPTNWIEGTQAVLRAK	972.849	2915.52	0.0175	5.65	2 Deamidated (NQ); Oxidation (M)	67.1022	kd1hmw4	Convalescent Kawasaki disease
IPI:IPI00003648.2	Tax_Id=9606 Gene_Symbol=PVRL1 Isoform Delta of Poliovirus receptor-related protein 1 precursor	2	2	320022	LELEDEGVYICEFATFPTGNRESQLNLTVMAKPTNWIEGTQAVLR	1290.14	5156.54	0.0284	8.91	Deamidated (NQ); Oxidation (M)	61.3277	kd15hmw2	Convalescent Kawasaki disease
IPI:IPI00003648.2	Tax_Id=9606 Gene_Symbol=PVRL1 Isoform Delta of Poliovirus receptor-related protein 1 precursor	2	2	320022	QNVAIYNPSMGVSVLAPYR	1048.54	2095.07	1.0107	8.43	Oxidation (M)	56.5072	kd5hmw4_diluted	Convalescent Kawasaki disease
IPI:IPI00003734.1	Tax_Id=9606 Gene_Symbol=LOC347701 Putative S100 calcium-binding protein H_NH0456N16.1	1	1	31159.1	TEFLSFMNTELAAFTK	925.455	1848.9	-0.001	14.09		66.3415	kd15tca4	Convalescent Kawasaki disease
IPI:IPI00003734.1	Tax_Id=9606 Gene_Symbol=LOC347701 Putative S100 calcium-binding protein H_NH0456N16.1	1	1	31159.1	TEFLSFMNTELAAFTK	925.949	1849.88	0.9865	11.76		67.0482	kd1tca5	Convalescent Kawasaki disease
IPI:IPI00003734.1	Tax_Id=9606 Gene_Symbol=LOC347701 Putative S100 calcium-binding protein H_NH0456N16.1	1	1	31159.1	TEFLSFMNTELAAFTK	925.966	1849.92	1.0216	57.8		64.1018	kd13hmw1	Convalescent Kawasaki disease
IPI:IPI00003734.1	Tax_Id=9606 Gene_Symbol=LOC347701 Putative S100 calcium-binding protein H_NH0456N16.1	1	1	31159.1	DGYNCNLSKTEFLSFMNTELAAFTK	968.764	2903.27	-0.0166	6.75	3 Deamidated (NQ)	66.1222	kd13hmw1	Convalescent Kawasaki disease
IPI:IPI00003765.1	Tax_Id=9606 Gene_Symbol=CAPN7 Calpain-7	10	5	1.24466e+06	LPLSPKQK	456.284	910.553	0.0047	3.86	Deamidated (NQ)	27.2289	kd14tca1	Convalescent Kawasaki disease
IPI:IPI00003765.1	Tax_Id=9606 Gene_Symbol=CAPN7 Calpain-7	10	5	1.24466e+06	GLRFIQLK	488.312	974.609	1.0015	1.53		17.1068	kd1tca2	Convalescent Kawasaki disease
IPI:IPI00003765.1	Tax_Id=9606 Gene_Symbol=CAPN7 Calpain-7	10	5	1.24466e+06	TGPLLIELR	506.318	1010.62	0.0087	46.69		45.8739	kd1hmw2	Convalescent Kawasaki disease
IPI:IPI00003765.1	Tax_Id=9606 Gene_Symbol=CAPN7 Calpain-7	10	5	1.24466e+06	INSPHYLTK	536.798	1071.58	0.01	20		23.1885	kd1hmw2	Convalescent Kawasaki disease
IPI:IPI00003765.1	Tax_Id=9606 Gene_Symbol=CAPN7 Calpain-7	10	5	1.24466e+06	LITGIIYPQNK	630.378	1258.74	0.012	32.63		39.1239	kd1hmw2	Convalescent Kawasaki disease
IPI:IPI00003765.1	Tax_Id=9606 Gene_Symbol=CAPN7 Calpain-7	10	5	1.24466e+06	ITQLQ	602.356	601.348	0.0049	14.28		8.86322	kd1hmw3	Convalescent Kawasaki disease
IPI:IPI00003765.1	Tax_Id=9606 Gene_Symbol=CAPN7 Calpain-7	10	5	1.24466e+06	YTAEEIEVLR	611.824	1221.63	0.0092	14.06		38.7139	kd1hmw3	Convalescent Kawasaki disease
IPI:IPI00003765.1	Tax_Id=9606 Gene_Symbol=CAPN7 Calpain-7	10	5	1.24466e+06	HITDKDDFANNR	723.843	1445.67	1.001	14.7		19.0446	kd1hmw3	Convalescent Kawasaki disease
IPI:IPI00003765.1	Tax_Id=9606 Gene_Symbol=CAPN7 Calpain-7	10	5	1.24466e+06	TGPLLIELR	506.317	1010.62	0.007	57.73		46.0938	kd2hmw1	Convalescent Kawasaki disease
IPI:IPI00003765.1	Tax_Id=9606 Gene_Symbol=CAPN7 Calpain-7	10	5	1.24466e+06	VQALHSAVQSK	584.333	1166.65	0.0106	31.47		15.5927	kd4hmw2	Convalescent Kawasaki disease
IPI:IPI00003765.1	Tax_Id=9606 Gene_Symbol=CAPN7 Calpain-7	10	5	1.24466e+06	YLNFDPRTAQK	677.353	1352.69	1.0026	11.74		39.4461	kd4hmw3	Convalescent Kawasaki disease
IPI:IPI00003765.1	Tax_Id=9606 Gene_Symbol=CAPN7 Calpain-7	10	5	1.24466e+06	HITDKDDFANNR	723.349	1444.68	0.0136	60.37		18.0097	kd4hmw3	Convalescent Kawasaki disease
IPI:IPI00003765.1	Tax_Id=9606 Gene_Symbol=CAPN7 Calpain-7	10	5	1.24466e+06	VQALHSAVQSK	584.333	1166.65	0.0107	28.21		15.7846	kd4hmw4	Convalescent Kawasaki disease
IPI:IPI00003765.1	Tax_Id=9606 Gene_Symbol=CAPN7 Calpain-7	10	5	1.24466e+06	WVRPEDLTNNPTMIYTVSSFSIK	679.347	2713.36	0.018	9.26	Oxidation (M)	12.3006	kd4hmw4	Convalescent Kawasaki disease
IPI:IPI00003765.1	Tax_Id=9606 Gene_Symbol=CAPN7 Calpain-7	10	5	1.24466e+06	VQALHSAVQSK	584.333	1166.65	0.0106	39.37		12.5198	kd5hmw1	Convalescent Kawasaki disease
IPI:IPI00003765.1	Tax_Id=9606 Gene_Symbol=CAPN7 Calpain-7	10	5	1.24466e+06	DAVQFAR	403.714	805.414	0.0054	32.93		25.3345	kd1hmw1	Convalescent Kawasaki disease
IPI:IPI00003765.1	Tax_Id=9606 Gene_Symbol=CAPN7 Calpain-7	10	5	1.24466e+06	YLNFDPR	462.736	923.458	0.008	28.83		36.2565	kd1hmw1	Convalescent Kawasaki disease
IPI:IPI00003765.1	Tax_Id=9606 Gene_Symbol=CAPN7 Calpain-7	10	5	1.24466e+06	IPSPYTLSK	503.289	1004.56	0.0091	15.07		32.9132	kd1hmw1	Convalescent Kawasaki disease
IPI:IPI00003765.1	Tax_Id=9606 Gene_Symbol=CAPN7 Calpain-7	10	5	1.24466e+06	TGPLLIELR	506.318	1010.62	0.0095	56.35		45.6705	kd1hmw1	Convalescent Kawasaki disease
IPI:IPI00003765.1	Tax_Id=9606 Gene_Symbol=CAPN7 Calpain-7	10	5	1.24466e+06	AEALSEPLTKPVGK	480.612	1438.82	0.0121	22.2		28.1082	kd1hmw1	Convalescent Kawasaki disease
IPI:IPI00003765.1	Tax_Id=9606 Gene_Symbol=CAPN7 Calpain-7	10	5	1.24466e+06	HITDKDDFANNR	723.348	1444.68	0.0126	63.49		19.1975	kd1hmw1	Convalescent Kawasaki disease
IPI:IPI00003765.1	Tax_Id=9606 Gene_Symbol=CAPN7 Calpain-7	10	5	1.24466e+06	AEALSEPLTKPVGKISSTSVKPKPPPVR	729.17	2912.65	-0.0176	5.57		70.9803	kd13hmw1	Convalescent Kawasaki disease
IPI:IPI00003765.1	Tax_Id=9606 Gene_Symbol=CAPN7 Calpain-7	10	5	1.24466e+06	TGPLLIELR	506.318	1010.62	0.0084	42.37		39.4657	kd15hmw4	Convalescent Kawasaki disease
IPI:IPI00003765.1	Tax_Id=9606 Gene_Symbol=CAPN7 Calpain-7	10	5	1.24466e+06	VQALHSAVQSK	584.332	1166.65	0.0081	50.18		10.7558	kd15hmw4	Convalescent Kawasaki disease
IPI:IPI00003765.1	Tax_Id=9606 Gene_Symbol=CAPN7 Calpain-7	10	5	1.24466e+06	HQLDLER	455.745	909.475	0.0078	27.56		18.0653	kd15hmw2	Convalescent Kawasaki disease
IPI:IPI00003765.1	Tax_Id=9606 Gene_Symbol=CAPN7 Calpain-7	10	5	1.24466e+06	AEALSEPLTKPVGK	720.414	1438.81	0.0107	45.95		25.4354	kd15hmw2	Convalescent Kawasaki disease
IPI:IPI00003765.1	Tax_Id=9606 Gene_Symbol=CAPN7 Calpain-7	10	5	1.24466e+06	NWTPELQKYLNFDPR	960.98	1919.95	-0.007	1.9		69.4787	kd15hmw3	Convalescent Kawasaki disease
IPI:IPI00003802.2	Tax_Id=9606 Gene_Symbol=MAN2A1 Alpha-mannosidase 2	4	2	552694	FLSSSLYTALTEAR	779.916	1557.82	0.0138	60.77		53.1377	kd5tca2	Convalescent Kawasaki disease
IPI:IPI00003802.2	Tax_Id=9606 Gene_Symbol=MAN2A1 Alpha-mannosidase 2	4	2	552694	EGSFPQGQLSMLQEK	830.897	1659.78	-0.0129	12.38	Glu->pyro-Glu (N-term E)	46.4877	kd4tca3	Convalescent Kawasaki disease
IPI:IPI00003802.2	Tax_Id=9606 Gene_Symbol=MAN2A1 Alpha-mannosidase 2	4	2	552694	IQFGTLSDFFDALDK	859.436	1716.86	1.0175	65.82		65.8134	kd13tca2	Convalescent Kawasaki disease
IPI:IPI00003802.2	Tax_Id=9606 Gene_Symbol=MAN2A1 Alpha-mannosidase 2	4	2	552694	EGSFPQGQLSMLQEK	831.395	1660.77	-0.0018	15.01	Deamidated (NQ); Glu->pyro-Glu (N-term E)	46.2588	kd3tca2	Convalescent Kawasaki disease
IPI:IPI00003802.2	Tax_Id=9606 Gene_Symbol=MAN2A1 Alpha-mannosidase 2	4	2	552694	EGSFPQGQLSMLQEK	830.896	1659.78	-0.0163	18.39	Glu->pyro-Glu (N-term E)	45.5691	kd1tca3	Convalescent Kawasaki disease
IPI:IPI00003802.2	Tax_Id=9606 Gene_Symbol=MAN2A1 Alpha-mannosidase 2	4	2	552694	NYQQLFDYMNSQSK	595.591	1783.75	1.0103	4.01	2 Deamidated (NQ); Oxidation (M)	76.769	kd2hmw1	Convalescent Kawasaki disease
IPI:IPI00003802.2	Tax_Id=9606 Gene_Symbol=MAN2A1 Alpha-mannosidase 2	4	2	552694	ITANLFRILLEK	478.292	1431.85	1.0034	10.64	Deamidated (NQ)	7.4411	kd5hmw2	Convalescent Kawasaki disease
IPI:IPI00003802.2	Tax_Id=9606 Gene_Symbol=MAN2A1 Alpha-mannosidase 2	4	2	552694	FLSSSLYTALTEAR	780.418	1558.82	1.0171	65.28		51.2666	kd3hmw2_100326025234	Convalescent Kawasaki disease
IPI:IPI00003802.2	Tax_Id=9606 Gene_Symbol=MAN2A1 Alpha-mannosidase 2	4	2	552694	KSVSYPSLLSHITSSLMNHPVIPMANK	984.527	2950.56	0.0182	12.93		25.7766	kd3hmw1_100326011527	Convalescent Kawasaki disease
IPI:IPI00003802.2	Tax_Id=9606 Gene_Symbol=MAN2A1 Alpha-mannosidase 2	4	2	552694	NYQQLFDYMNSQSK	884.889	1767.76	1.0176	8.1	2 Deamidated (NQ)	26.1078	kd13hmw1	Convalescent Kawasaki disease
IPI:IPI00003802.2	Tax_Id=9606 Gene_Symbol=MAN2A1 Alpha-mannosidase 2	4	2	552694	FLSSSLYTALTEAR	779.914	1557.81	0.0095	104.72		49.5577	kd15hmw3	Convalescent Kawasaki disease
IPI:IPI00003802.2	Tax_Id=9606 Gene_Symbol=MAN2A1 Alpha-mannosidase 2	4	2	552694	NMINTEEGITLENSFVLLR	553.279	2209.09	-0.0074	13.89	Deamidated (NQ); Oxidation (M)	16.5789	kd6hmw2_100327134920	Convalescent Kawasaki disease
IPI:IPI00003802.2	Tax_Id=9606 Gene_Symbol=MAN2A1 Alpha-mannosidase 2	4	2	552694	EGSFPQGQLSMLQEK	840.409	1678.8	1.0005	8.79		30.6383	kd5hmw4_100326163454	Convalescent Kawasaki disease
IPI:IPI00003807.7	Tax_Id=9606 Gene_Symbol=ACP2 Lysosomal acid phosphatase precursor	21	6	1.26268e+07	QEVYVR	397.217	792.419	0.0057	20.56		19.5745	kd6tca4	Convalescent Kawasaki disease
IPI:IPI00003807.7	Tax_Id=9606 Gene_Symbol=ACP2 Lysosomal acid phosphatase precursor	21	6	1.26268e+07	LTEPVVPK	441.772	881.529	0.007	27.7		26.8758	kd6tca4	Convalescent Kawasaki disease
IPI:IPI00003807.7	Tax_Id=9606 Gene_Symbol=ACP2 Lysosomal acid phosphatase precursor	21	6	1.26268e+07	FVTLLYR	456.275	910.535	0.0077	26.23		42.0912	kd6tca4	Convalescent Kawasaki disease
IPI:IPI00003807.7	Tax_Id=9606 Gene_Symbol=ACP2 Lysosomal acid phosphatase precursor	21	6	1.26268e+07	LPPWASPQTMQR	706.869	1411.72	1.0149	18.81		40.0853	kd6tca4	Convalescent Kawasaki disease
IPI:IPI00003807.7	Tax_Id=9606 Gene_Symbol=ACP2 Lysosomal acid phosphatase precursor	21	6	1.26268e+07	QTPEYQNESSRNAQFLDMVANETGLTDLTLETVWNVYDTLFCEQTHGLR	1440.16	5756.6	1.0408	8.51	6 Deamidated (NQ); Oxidation (M)	68.28	kd6tca4	Convalescent Kawasaki disease
IPI:IPI00003807.7	Tax_Id=9606 Gene_Symbol=ACP2 Lysosomal acid phosphatase precursor	21	6	1.26268e+07	LTEPVVPK	441.772	881.531	0.0083	23.92		26.8975	kd6tca3	Convalescent Kawasaki disease
IPI:IPI00003807.7	Tax_Id=9606 Gene_Symbol=ACP2 Lysosomal acid phosphatase precursor	21	6	1.26268e+07	FVTLLYR	456.275	910.535	0.0075	17.68		41.9675	kd6tca3	Convalescent Kawasaki disease
IPI:IPI00003807.7	Tax_Id=9606 Gene_Symbol=ACP2 Lysosomal acid phosphatase precursor	21	6	1.26268e+07	QEVYVR	397.217	792.419	0.006	25.92		19.7522	kd6tca1	Convalescent Kawasaki disease
IPI:IPI00003807.7	Tax_Id=9606 Gene_Symbol=ACP2 Lysosomal acid phosphatase precursor	21	6	1.26268e+07	FVTLLYR	456.274	910.534	0.0058	35.78		43.0877	kd6tca1	Convalescent Kawasaki disease
IPI:IPI00003807.7	Tax_Id=9606 Gene_Symbol=ACP2 Lysosomal acid phosphatase precursor	21	6	1.26268e+07	YEQLQNETR	592.274	1182.53	1.0132	13.73	2 Deamidated (NQ)	34.7206	kd6tca1	Convalescent Kawasaki disease
IPI:IPI00003807.7	Tax_Id=9606 Gene_Symbol=ACP2 Lysosomal acid phosphatase precursor	21	6	1.26268e+07	DWQQECQLASGPADTEVIVALAVCGSILFLLIVLLLTVLFRMQAQPPGYR	803.43	5616.96	1.0339	6.68	Deamidated (NQ); Oxidation (M)	59.4316	kd6tca1	Convalescent Kawasaki disease
IPI:IPI00003807.7	Tax_Id=9606 Gene_Symbol=ACP2 Lysosomal acid phosphatase precursor	21	6	1.26268e+07	LTEPVVPK	441.772	881.529	0.0071	21.21		27.1432	kd5tca4	Convalescent Kawasaki disease
IPI:IPI00003807.7	Tax_Id=9606 Gene_Symbol=ACP2 Lysosomal acid phosphatase precursor	21	6	1.26268e+07	FVTLLYR	456.275	910.535	0.0073	32.73		42.3254	kd5tca4	Convalescent Kawasaki disease
IPI:IPI00003807.7	Tax_Id=9606 Gene_Symbol=ACP2 Lysosomal acid phosphatase precursor	21	6	1.26268e+07	LKDFSFR	456.753	911.491	0.0043	33.9		32.1507	kd5tca4	Convalescent Kawasaki disease
IPI:IPI00003807.7	Tax_Id=9606 Gene_Symbol=ACP2 Lysosomal acid phosphatase precursor	21	6	1.26268e+07	FLFGIYQQAEK	672.86	1343.71	1.0134	63.69		48.8257	kd5tca4	Convalescent Kawasaki disease
IPI:IPI00003807.7	Tax_Id=9606 Gene_Symbol=ACP2 Lysosomal acid phosphatase precursor	21	6	1.26268e+07	QEVYVR	397.216	792.418	0.005	21.45		18.0758	kd5tca3	Convalescent Kawasaki disease
IPI:IPI00003807.7	Tax_Id=9606 Gene_Symbol=ACP2 Lysosomal acid phosphatase precursor	21	6	1.26268e+07	QEVYVR	397.216	792.418	0.005	21.45		18.0758	kd5tca3	Convalescent Kawasaki disease
IPI:IPI00003807.7	Tax_Id=9606 Gene_Symbol=ACP2 Lysosomal acid phosphatase precursor	21	6	1.26268e+07	LTEPVVPK	441.773	881.531	0.0085	30.66		25.987	kd5tca3	Convalescent Kawasaki disease
IPI:IPI00003807.7	Tax_Id=9606 Gene_Symbol=ACP2 Lysosomal acid phosphatase precursor	21	6	1.26268e+07	LTEPVVPK	441.773	881.531	0.0085	30.66		25.987	kd5tca3	Convalescent Kawasaki disease
IPI:IPI00003807.7	Tax_Id=9606 Gene_Symbol=ACP2 Lysosomal acid phosphatase precursor	21	6	1.26268e+07	FVTLLYR	456.275	910.535	0.0078	48.41		40.5268	kd5tca3	Convalescent Kawasaki disease
IPI:IPI00003807.7	Tax_Id=9606 Gene_Symbol=ACP2 Lysosomal acid phosphatase precursor	21	6	1.26268e+07	FVTLLYR	456.275	910.535	0.0078	48.41		40.5268	kd5tca3	Convalescent Kawasaki disease
IPI:IPI00003807.7	Tax_Id=9606 Gene_Symbol=ACP2 Lysosomal acid phosphatase precursor	21	6	1.26268e+07	LKDFSFR	456.754	911.494	0.0071	33.57		29.7838	kd5tca3	Convalescent Kawasaki disease
IPI:IPI00003807.7	Tax_Id=9606 Gene_Symbol=ACP2 Lysosomal acid phosphatase precursor	21	6	1.26268e+07	LKDFSFR	456.754	911.494	0.0071	33.57		29.7838	kd5tca3	Convalescent Kawasaki disease
IPI:IPI00003807.7	Tax_Id=9606 Gene_Symbol=ACP2 Lysosomal acid phosphatase precursor	21	6	1.26268e+07	FPLGPCPR	472.248	942.482	0.0072	34.37		31.2071	kd5tca3	Convalescent Kawasaki disease
IPI:IPI00003807.7	Tax_Id=9606 Gene_Symbol=ACP2 Lysosomal acid phosphatase precursor	21	6	1.26268e+07	FPLGPCPR	472.248	942.482	0.0072	34.37		31.2071	kd5tca3	Convalescent Kawasaki disease
IPI:IPI00003807.7	Tax_Id=9606 Gene_Symbol=ACP2 Lysosomal acid phosphatase precursor	21	6	1.26268e+07	QEVYVR	397.216	792.419	0.0056	24.05		19.8959	kd5tca1	Convalescent Kawasaki disease
IPI:IPI00003807.7	Tax_Id=9606 Gene_Symbol=ACP2 Lysosomal acid phosphatase precursor	21	6	1.26268e+07	FVTLLYR	456.274	910.534	0.0064	53.93		43.2277	kd5tca1	Convalescent Kawasaki disease
IPI:IPI00003807.7	Tax_Id=9606 Gene_Symbol=ACP2 Lysosomal acid phosphatase precursor	21	6	1.26268e+07	ARLQGGVLLAQIR	698.934	1395.85	1.017	19.32	Deamidated (NQ)	14.3546	kd5tca1	Convalescent Kawasaki disease
IPI:IPI00003807.7	Tax_Id=9606 Gene_Symbol=ACP2 Lysosomal acid phosphatase precursor	21	6	1.26268e+07	QTPEYQNESSRNAQFLDMVANETGLTDLTLETVWNVYDTLFCEQTHGLR	1435.15	5736.57	0.0067	2.9	4 Deamidated (NQ); Gln->pyro-Glu (N-term Q); Oxidation (M)	79.0156	kd5tca1	Convalescent Kawasaki disease
IPI:IPI00003807.7	Tax_Id=9606 Gene_Symbol=ACP2 Lysosomal acid phosphatase precursor	21	6	1.26268e+07	EGMLQHWELGQALRQR	657.647	1969.92	-0.0127	9.09	3 Deamidated (NQ); Oxidation (M)	72.0739	kd15tca2	Convalescent Kawasaki disease
IPI:IPI00003807.7	Tax_Id=9606 Gene_Symbol=ACP2 Lysosomal acid phosphatase precursor	21	6	1.26268e+07	FVTLLYR	456.275	910.535	0.0076	42.16		41.5363	kd14tca3	Convalescent Kawasaki disease
IPI:IPI00003807.7	Tax_Id=9606 Gene_Symbol=ACP2 Lysosomal acid phosphatase precursor	21	6	1.26268e+07	FPLGPCPR	472.249	942.482	0.0078	25.78		32.2309	kd14tca3	Convalescent Kawasaki disease
IPI:IPI00003807.7	Tax_Id=9606 Gene_Symbol=ACP2 Lysosomal acid phosphatase precursor	21	6	1.26268e+07	ARSLR	602.368	601.361	-0.0049	11.11		22.9999	kd14tca4	Convalescent Kawasaki disease
IPI:IPI00003807.7	Tax_Id=9606 Gene_Symbol=ACP2 Lysosomal acid phosphatase precursor	21	6	1.26268e+07	FVTLLYR	456.275	910.534	0.0068	35.65		42.6852	kd14tca4	Convalescent Kawasaki disease
IPI:IPI00003807.7	Tax_Id=9606 Gene_Symbol=ACP2 Lysosomal acid phosphatase precursor	21	6	1.26268e+07	FVTLLYR	456.275	910.536	0.0081	18.3		42.3539	kd14tca2	Convalescent Kawasaki disease
IPI:IPI00003807.7	Tax_Id=9606 Gene_Symbol=ACP2 Lysosomal acid phosphatase precursor	21	6	1.26268e+07	FVTLLYR	456.275	910.536	0.0079	48.4		40.525	kd13tca3	Convalescent Kawasaki disease
IPI:IPI00003807.7	Tax_Id=9606 Gene_Symbol=ACP2 Lysosomal acid phosphatase precursor	21	6	1.26268e+07	LKDFSFR	456.755	911.495	0.0081	35.7		29.944	kd13tca3	Convalescent Kawasaki disease
IPI:IPI00003807.7	Tax_Id=9606 Gene_Symbol=ACP2 Lysosomal acid phosphatase precursor	21	6	1.26268e+07	FPLGPCPR	472.249	942.483	0.0084	33.53		30.9816	kd13tca3	Convalescent Kawasaki disease
IPI:IPI00003807.7	Tax_Id=9606 Gene_Symbol=ACP2 Lysosomal acid phosphatase precursor	21	6	1.26268e+07	CPLQDFLR	524.771	1047.53	0.0097	68.62		43.5759	kd13tca3	Convalescent Kawasaki disease
IPI:IPI00003807.7	Tax_Id=9606 Gene_Symbol=ACP2 Lysosomal acid phosphatase precursor	21	6	1.26268e+07	STDFDR	740.315	739.307	-0.0064	17.76		15.5149	kd13tca4	Convalescent Kawasaki disease
IPI:IPI00003807.7	Tax_Id=9606 Gene_Symbol=ACP2 Lysosomal acid phosphatase precursor	21	6	1.26268e+07	LTEPVVPK	441.773	881.531	0.0087	37.73		26.6679	kd13tca4	Convalescent Kawasaki disease
IPI:IPI00003807.7	Tax_Id=9606 Gene_Symbol=ACP2 Lysosomal acid phosphatase precursor	21	6	1.26268e+07	EGMLQHWELGQALR	556.621	1666.84	0.0155	31.28		46.3968	kd13tca4	Convalescent Kawasaki disease
IPI:IPI00003807.7	Tax_Id=9606 Gene_Symbol=ACP2 Lysosomal acid phosphatase precursor	21	6	1.26268e+07	LPPWASPQTMQRLSR	885.446	1768.88	-0.0152	5.47	2 Deamidated (NQ)	61.1101	kd13tca4	Convalescent Kawasaki disease
IPI:IPI00003807.7	Tax_Id=9606 Gene_Symbol=ACP2 Lysosomal acid phosphatase precursor	21	6	1.26268e+07	ARLQGGVLLAQIR	698.922	1395.83	0.9944	12.88	Deamidated (NQ)	14.2091	kd3tca1	Convalescent Kawasaki disease
IPI:IPI00003807.7	Tax_Id=9606 Gene_Symbol=ACP2 Lysosomal acid phosphatase precursor	21	6	1.26268e+07	LTEPVVPK	441.772	881.529	0.007	30.19		27.6185	kd1tca4	Convalescent Kawasaki disease
IPI:IPI00003807.7	Tax_Id=9606 Gene_Symbol=ACP2 Lysosomal acid phosphatase precursor	21	6	1.26268e+07	FVTLLYR	456.274	910.534	0.0066	32.39		42.7352	kd1tca4	Convalescent Kawasaki disease
IPI:IPI00003807.7	Tax_Id=9606 Gene_Symbol=ACP2 Lysosomal acid phosphatase precursor	21	6	1.26268e+07	FLFGIYQQAEK	672.36	1342.71	0.0134	70.71		49.3486	kd1tca4	Convalescent Kawasaki disease
IPI:IPI00003807.7	Tax_Id=9606 Gene_Symbol=ACP2 Lysosomal acid phosphatase precursor	21	6	1.26268e+07	FVTLLYR	456.275	910.535	0.0076	33.87		42.6095	kd1hmw4	Convalescent Kawasaki disease
IPI:IPI00003807.7	Tax_Id=9606 Gene_Symbol=ACP2 Lysosomal acid phosphatase precursor	21	6	1.26268e+07	ARLQGGVLLAQIR	698.439	1394.86	1.0118	0.98		14.2382	kd2hmw3	Convalescent Kawasaki disease
IPI:IPI00003807.7	Tax_Id=9606 Gene_Symbol=ACP2 Lysosomal acid phosphatase precursor	21	6	1.26268e+07	QEVYVR	397.217	792.419	0.0058	21.52		17.2213	kd5hmw3	Convalescent Kawasaki disease
IPI:IPI00003807.7	Tax_Id=9606 Gene_Symbol=ACP2 Lysosomal acid phosphatase precursor	21	6	1.26268e+07	LTEPVVPK	442.273	882.532	1.0099	35.71		25.4789	kd5hmw3	Convalescent Kawasaki disease
IPI:IPI00003807.7	Tax_Id=9606 Gene_Symbol=ACP2 Lysosomal acid phosphatase precursor	21	6	1.26268e+07	LKDFSFR	456.754	911.493	0.0069	33.24		29.6676	kd5hmw3	Convalescent Kawasaki disease
IPI:IPI00003807.7	Tax_Id=9606 Gene_Symbol=ACP2 Lysosomal acid phosphatase precursor	21	6	1.26268e+07	CPLQDFLR	524.77	1047.53	0.008	55.57		42.8714	kd5hmw3	Convalescent Kawasaki disease
IPI:IPI00003807.7	Tax_Id=9606 Gene_Symbol=ACP2 Lysosomal acid phosphatase precursor	21	6	1.26268e+07	YEQLQNETR	592.274	1182.53	1.0128	18.13	2 Deamidated (NQ)	31.2694	kd3hmw3_100326042956	Convalescent Kawasaki disease
IPI:IPI00003807.7	Tax_Id=9606 Gene_Symbol=ACP2 Lysosomal acid phosphatase precursor	21	6	1.26268e+07	LTEPVVPK	441.772	881.53	0.0075	31.22		23.4713	kd13hmw4	Convalescent Kawasaki disease
IPI:IPI00003807.7	Tax_Id=9606 Gene_Symbol=ACP2 Lysosomal acid phosphatase precursor	21	6	1.26268e+07	FVTLLYR	456.275	910.536	0.0084	35.34		37.7407	kd13hmw4	Convalescent Kawasaki disease
IPI:IPI00003807.7	Tax_Id=9606 Gene_Symbol=ACP2 Lysosomal acid phosphatase precursor	21	6	1.26268e+07	FPLGPCPR	472.248	942.482	0.0074	39.9		28.098	kd13hmw4	Convalescent Kawasaki disease
IPI:IPI00003807.7	Tax_Id=9606 Gene_Symbol=ACP2 Lysosomal acid phosphatase precursor	21	6	1.26268e+07	LQGGVLLAQIR	584.369	1166.72	0.0105	57.63		39.0632	kd13hmw4	Convalescent Kawasaki disease
IPI:IPI00003807.7	Tax_Id=9606 Gene_Symbol=ACP2 Lysosomal acid phosphatase precursor	21	6	1.26268e+07	LTEPVVPK	442.273	882.532	1.0098	38.6		21.5623	kd15hmw5	Convalescent Kawasaki disease
IPI:IPI00003807.7	Tax_Id=9606 Gene_Symbol=ACP2 Lysosomal acid phosphatase precursor	21	6	1.26268e+07	FVTLLYR	456.275	910.534	0.0068	42.9		34.883	kd15hmw5	Convalescent Kawasaki disease
IPI:IPI00003807.7	Tax_Id=9606 Gene_Symbol=ACP2 Lysosomal acid phosphatase precursor	21	6	1.26268e+07	FPLGPCPR	472.249	942.483	0.0085	37.7		26.2335	kd15hmw5	Convalescent Kawasaki disease
IPI:IPI00003807.7	Tax_Id=9606 Gene_Symbol=ACP2 Lysosomal acid phosphatase precursor	21	6	1.26268e+07	DWQQECQLASGPADTEVIVALAVCGSILFLLIVLLLTVLFRMQAQPPGYR	937.161	5616.92	0.9975	9.17	Deamidated (NQ); Oxidation (M)	62.7273	kd5hmw4_100326163454	Convalescent Kawasaki disease
IPI:IPI00003813.5	Tax_Id=9606 Gene_Symbol=CADM1 Isoform 1 of Cell adhesion molecule 1 precursor	3	2	691808	FQLLNFSSSELKVSLTNVSISDEGR	924.151	2769.43	0.0143	3.45		59.8459	kd5tca2	Convalescent Kawasaki disease
IPI:IPI00003813.5	Tax_Id=9606 Gene_Symbol=CADM1 Isoform 1 of Cell adhesion molecule 1 precursor	3	2	691808	CEASNIVGK	489.244	976.473	0.0085	26.65		18.86	kd5tca3	Convalescent Kawasaki disease
IPI:IPI00003813.5	Tax_Id=9606 Gene_Symbol=CADM1 Isoform 1 of Cell adhesion molecule 1 precursor	3	2	691808	CEASNIVGK	489.244	976.473	0.0085	26.65		18.86	kd5tca3	Convalescent Kawasaki disease
IPI:IPI00003813.5	Tax_Id=9606 Gene_Symbol=CADM1 Isoform 1 of Cell adhesion molecule 1 precursor	3	2	691808	AGEEGSIR	409.707	817.4	0.0066	44.28		13.0707	kd14tca2	Convalescent Kawasaki disease
IPI:IPI00003813.5	Tax_Id=9606 Gene_Symbol=CADM1 Isoform 1 of Cell adhesion molecule 1 precursor	3	2	691808	QTIYFR	414.228	826.441	0.0073	36.58		30.5387	kd14tca2	Convalescent Kawasaki disease
IPI:IPI00003813.5	Tax_Id=9606 Gene_Symbol=CADM1 Isoform 1 of Cell adhesion molecule 1 precursor	3	2	691808	CEASNIVGK	489.244	976.474	0.0088	22.42		19.8913	kd14tca2	Convalescent Kawasaki disease
IPI:IPI00003813.5	Tax_Id=9606 Gene_Symbol=CADM1 Isoform 1 of Cell adhesion molecule 1 precursor	3	2	691808	NLMIDIQK	495.772	989.53	0.0087	32.13	Oxidation (M)	32.8768	kd14tca2	Convalescent Kawasaki disease
IPI:IPI00003813.5	Tax_Id=9606 Gene_Symbol=CADM1 Isoform 1 of Cell adhesion molecule 1 precursor	3	2	691808	QTIYFR	414.729	827.444	1.0099	36.38		30.2644	kd14tca3	Convalescent Kawasaki disease
IPI:IPI00003813.5	Tax_Id=9606 Gene_Symbol=CADM1 Isoform 1 of Cell adhesion molecule 1 precursor	3	2	691808	NLMIDIQK	487.775	973.536	0.0094	15.47		36.9465	kd14tca3	Convalescent Kawasaki disease
IPI:IPI00003813.5	Tax_Id=9606 Gene_Symbol=CADM1 Isoform 1 of Cell adhesion molecule 1 precursor	3	2	691808	QTIYFR	414.228	826.441	0.007	36.52		30.47	kd13tca2	Convalescent Kawasaki disease
IPI:IPI00003813.5	Tax_Id=9606 Gene_Symbol=CADM1 Isoform 1 of Cell adhesion molecule 1 precursor	3	2	691808	YLEVQYKPQVHIQMTYPLQGLTR	702.131	2804.5	0.027	17.54		47.7377	kd13tca2	Convalescent Kawasaki disease
IPI:IPI00003813.5	Tax_Id=9606 Gene_Symbol=CADM1 Isoform 1 of Cell adhesion molecule 1 precursor	3	2	691808	SDDSVIQLLNPNRQTIYFR	381.032	2280.15	0.993	8.98	Deamidated (NQ)	47.1351	kd1hmw4	Convalescent Kawasaki disease
IPI:IPI00003813.5	Tax_Id=9606 Gene_Symbol=CADM1 Isoform 1 of Cell adhesion molecule 1 precursor	3	2	691808	FQLLNFSSSELK	707.36	1412.71	-0.0127	8	Deamidated (NQ)	62.0326	kd13hmw5	Convalescent Kawasaki disease
IPI:IPI00003817.3	Tax_Id=9606 Gene_Symbol=ARHGDIB Rho GDP-dissociation inhibitor 2	4	3	562430	APNVVVTR	428.259	854.504	0.0067	47.35		20.5869	kd13tca4	Convalescent Kawasaki disease
IPI:IPI00003817.3	Tax_Id=9606 Gene_Symbol=ARHGDIB Rho GDP-dissociation inhibitor 2	4	3	562430	APNVVVTRLTLVCESAPGPITMDLTGDLEALK	846.451	3381.77	1.0156	4.9	Deamidated (NQ)	54	kd1hmw2	Convalescent Kawasaki disease
IPI:IPI00003817.3	Tax_Id=9606 Gene_Symbol=ARHGDIB Rho GDP-dissociation inhibitor 2	4	3	562430	TLLGDGPVVTDPK	656.868	1311.72	1.0136	46.07		33.3972	kd15hmw1	Convalescent Kawasaki disease
IPI:IPI00003817.3	Tax_Id=9606 Gene_Symbol=ARHGDIB Rho GDP-dissociation inhibitor 2	4	3	562430	APEPHVEEDDDDELDSK	970.41	1938.81	0.0086	53.76		24.8566	kd5hmw4_diluted	Convalescent Kawasaki disease
IPI:IPI00003817.3	Tax_Id=9606 Gene_Symbol=ARHGDIB Rho GDP-dissociation inhibitor 2	4	3	562430	APEPHVEEDDDDELDSK	647.614	1939.82	1.0227	44.23		24.7821	kd5hmw4_diluted	Convalescent Kawasaki disease
IPI:IPI00003856.1	Tax_Id=9606 Gene_Symbol=ATP6V1E1 Vacuolar ATP synthase subunit E 1	5	4	392554	QIKHMMAFIEQEANEK	491.744	1962.95	1.012	13.52	Oxidation (M)	22.6491	kd6tca3	Convalescent Kawasaki disease
IPI:IPI00003856.1	Tax_Id=9606 Gene_Symbol=ATP6V1E1 Vacuolar ATP synthase subunit E 1	5	4	392554	VLRAR	614.405	613.398	-0.0049	0.39		21.063	kd1hmw2	Convalescent Kawasaki disease
IPI:IPI00003856.1	Tax_Id=9606 Gene_Symbol=ATP6V1E1 Vacuolar ATP synthase subunit E 1	5	4	392554	VSNTLESR	453.242	904.469	0.0076	36.56		16.674	kd1hmw2	Convalescent Kawasaki disease
IPI:IPI00003856.1	Tax_Id=9606 Gene_Symbol=ATP6V1E1 Vacuolar ATP synthase subunit E 1	5	4	392554	LKVLR	628.457	627.449	0.0061	4.15		18.0478	kd1hmw5	Convalescent Kawasaki disease
IPI:IPI00003856.1	Tax_Id=9606 Gene_Symbol=ATP6V1E1 Vacuolar ATP synthase subunit E 1	5	4	392554	AIPMYK	723.4	722.393	1.0098	7.43		27.3718	kd1hmw5	Convalescent Kawasaki disease
IPI:IPI00003856.1	Tax_Id=9606 Gene_Symbol=ATP6V1E1 Vacuolar ATP synthase subunit E 1	5	4	392554	VSNTLESR	453.241	904.467	0.006	56.87		16.5805	kd1hmw5	Convalescent Kawasaki disease
IPI:IPI00003856.1	Tax_Id=9606 Gene_Symbol=ATP6V1E1 Vacuolar ATP synthase subunit E 1	5	4	392554	GRLVQTQR	479.287	956.559	0.0075	20.58		12.4675	kd1hmw5	Convalescent Kawasaki disease
IPI:IPI00003856.1	Tax_Id=9606 Gene_Symbol=ATP6V1E1 Vacuolar ATP synthase subunit E 1	5	4	392554	KQDFPLVK	488.294	974.573	1.0131	26.19		28.4653	kd1hmw5	Convalescent Kawasaki disease
IPI:IPI00003856.1	Tax_Id=9606 Gene_Symbol=ATP6V1E1 Vacuolar ATP synthase subunit E 1	5	4	392554	GALFGANANR	496.256	990.497	0.0085	45.46	Deamidated (NQ)	30.4864	kd1hmw5	Convalescent Kawasaki disease
IPI:IPI00003856.1	Tax_Id=9606 Gene_Symbol=ATP6V1E1 Vacuolar ATP synthase subunit E 1	5	4	392554	ARDDLITDLLNEAK	529.621	1585.84	0.0104	52.94		53.2279	kd2hmw5_100325233819	Convalescent Kawasaki disease
IPI:IPI00003856.1	Tax_Id=9606 Gene_Symbol=ATP6V1E1 Vacuolar ATP synthase subunit E 1	5	4	392554	IQMSNLMNQAR	669.325	1336.64	0.0134	40	2 Oxidation (M)	19.7491	kd1hmw1	Convalescent Kawasaki disease
IPI:IPI00003856.1	Tax_Id=9606 Gene_Symbol=ATP6V1E1 Vacuolar ATP synthase subunit E 1	5	4	392554	GALFGANANR	495.764	989.513	0.0087	32.28		26.1884	kd5hmw4_diluted	Convalescent Kawasaki disease
IPI:IPI00003856.1	Tax_Id=9606 Gene_Symbol=ATP6V1E1 Vacuolar ATP synthase subunit E 1	5	4	392554	IKVSNTLESR	573.833	1145.65	0.0109	27.88		22.0415	kd5hmw4_diluted	Convalescent Kawasaki disease
IPI:IPI00003865.1	Tax_Id=9606 Gene_Symbol=HSPA8 Isoform 1 of Heat shock cognate 71 kDa protein	31	10	5.22903e+06	GTLDPVEK	429.734	857.455	0.0051	26.29		22.4915	kd5tca2	Convalescent Kawasaki disease
IPI:IPI00003865.1	Tax_Id=9606 Gene_Symbol=HSPA8 Isoform 1 of Heat shock cognate 71 kDa protein	31	10	5.22903e+06	VEIIANDQGNR	615.323	1228.63	1.0098	60.81		24.2414	kd5tca2	Convalescent Kawasaki disease
IPI:IPI00003865.1	Tax_Id=9606 Gene_Symbol=HSPA8 Isoform 1 of Heat shock cognate 71 kDa protein	31	10	5.22903e+06	LIGRR	614.406	613.398	-0.0042	4.88		15.6466	kd5tca3	Convalescent Kawasaki disease
IPI:IPI00003865.1	Tax_Id=9606 Gene_Symbol=HSPA8 Isoform 1 of Heat shock cognate 71 kDa protein	31	10	5.22903e+06	LIGRR	614.406	613.398	-0.0042	4.88		15.6466	kd5tca3	Convalescent Kawasaki disease
IPI:IPI00003865.1	Tax_Id=9606 Gene_Symbol=HSPA8 Isoform 1 of Heat shock cognate 71 kDa protein	31	10	5.22903e+06	LSKEDIER	495.27	988.526	0.0074	42.06		17.4609	kd5tca3	Convalescent Kawasaki disease
IPI:IPI00003865.1	Tax_Id=9606 Gene_Symbol=HSPA8 Isoform 1 of Heat shock cognate 71 kDa protein	31	10	5.22903e+06	LSKEDIER	495.27	988.526	0.0074	42.06		17.4609	kd5tca3	Convalescent Kawasaki disease
IPI:IPI00003865.1	Tax_Id=9606 Gene_Symbol=HSPA8 Isoform 1 of Heat shock cognate 71 kDa protein	31	10	5.22903e+06	VEIIANDQGNR	614.823	1227.63	0.0102	63.18		22.5806	kd5tca3	Convalescent Kawasaki disease
IPI:IPI00003865.1	Tax_Id=9606 Gene_Symbol=HSPA8 Isoform 1 of Heat shock cognate 71 kDa protein	31	10	5.22903e+06	VEIIANDQGNR	614.823	1227.63	0.0102	63.18		22.5806	kd5tca3	Convalescent Kawasaki disease
IPI:IPI00003865.1	Tax_Id=9606 Gene_Symbol=HSPA8 Isoform 1 of Heat shock cognate 71 kDa protein	31	10	5.22903e+06	VEIIANDQGNR	615.316	1228.62	0.0121	56.13	Deamidated (NQ)	24.2264	kd5tca3	Convalescent Kawasaki disease
IPI:IPI00003865.1	Tax_Id=9606 Gene_Symbol=HSPA8 Isoform 1 of Heat shock cognate 71 kDa protein	31	10	5.22903e+06	VEIIANDQGNR	615.316	1228.62	0.0121	56.13	Deamidated (NQ)	24.2264	kd5tca3	Convalescent Kawasaki disease
IPI:IPI00003865.1	Tax_Id=9606 Gene_Symbol=HSPA8 Isoform 1 of Heat shock cognate 71 kDa protein	31	10	5.22903e+06	TVTNAVVTVPAYFNDSQR	991.99	1981.96	-0.0099	11.82	Deamidated (NQ)	30.5237	kd4tca4	Convalescent Kawasaki disease
IPI:IPI00003865.1	Tax_Id=9606 Gene_Symbol=HSPA8 Isoform 1 of Heat shock cognate 71 kDa protein	31	10	5.22903e+06	DAGTIAGLNVLR	600.346	1198.68	0.0101	52.24		43.4919	kd14tca2	Convalescent Kawasaki disease
IPI:IPI00003865.1	Tax_Id=9606 Gene_Symbol=HSPA8 Isoform 1 of Heat shock cognate 71 kDa protein	31	10	5.22903e+06	TTPSYVAFTDTER	744.36	1486.7	0.0107	35.04		36.688	kd14tca2	Convalescent Kawasaki disease
IPI:IPI00003865.1	Tax_Id=9606 Gene_Symbol=HSPA8 Isoform 1 of Heat shock cognate 71 kDa protein	31	10	5.22903e+06	GTLDPVEK	429.735	857.455	0.0056	30.81		22.1811	kd13tca2	Convalescent Kawasaki disease
IPI:IPI00003865.1	Tax_Id=9606 Gene_Symbol=HSPA8 Isoform 1 of Heat shock cognate 71 kDa protein	31	10	5.22903e+06	LSKEDIER	495.271	988.528	0.0088	41.18		18.6971	kd13tca2	Convalescent Kawasaki disease
IPI:IPI00003865.1	Tax_Id=9606 Gene_Symbol=HSPA8 Isoform 1 of Heat shock cognate 71 kDa protein	31	10	5.22903e+06	LLQDFFNGK	541.784	1081.55	0.01	53.63	Deamidated (NQ)	45.3913	kd13tca2	Convalescent Kawasaki disease
IPI:IPI00003865.1	Tax_Id=9606 Gene_Symbol=HSPA8 Isoform 1 of Heat shock cognate 71 kDa protein	31	10	5.22903e+06	DAGTIAGLNVLR	600.344	1198.67	0.007	78.68		43.058	kd13tca2	Convalescent Kawasaki disease
IPI:IPI00003865.1	Tax_Id=9606 Gene_Symbol=HSPA8 Isoform 1 of Heat shock cognate 71 kDa protein	31	10	5.22903e+06	ARFEELNADLFR	494.595	1480.76	1.0167	41.61		43.9564	kd13tca2	Convalescent Kawasaki disease
IPI:IPI00003865.1	Tax_Id=9606 Gene_Symbol=HSPA8 Isoform 1 of Heat shock cognate 71 kDa protein	31	10	5.22903e+06	ITITNDKGR	509.293	1016.57	0.0093	47.77		16.6899	kd2tca3	Convalescent Kawasaki disease
IPI:IPI00003865.1	Tax_Id=9606 Gene_Symbol=HSPA8 Isoform 1 of Heat shock cognate 71 kDa protein	31	10	5.22903e+06	VCNPIITKLYQSAGGMPGGMPGGFPGGGAPPSGGASSGPTIEEVD	1073.51	4290	1.0348	6.09	2 Deamidated (NQ); Oxidation (M)	73.3347	kd1tca4	Convalescent Kawasaki disease
IPI:IPI00003865.1	Tax_Id=9606 Gene_Symbol=HSPA8 Isoform 1 of Heat shock cognate 71 kDa protein	31	10	5.22903e+06	GTLDPVEK	429.735	857.456	0.0068	35.94		22.5536	kd1hmw2	Convalescent Kawasaki disease
IPI:IPI00003865.1	Tax_Id=9606 Gene_Symbol=HSPA8 Isoform 1 of Heat shock cognate 71 kDa protein	31	10	5.22903e+06	LSKEDIER	495.271	988.527	0.0083	39.88		18.8996	kd1hmw2	Convalescent Kawasaki disease
IPI:IPI00003865.1	Tax_Id=9606 Gene_Symbol=HSPA8 Isoform 1 of Heat shock cognate 71 kDa protein	31	10	5.22903e+06	ITITNDKGR	509.784	1017.55	0.009	34.03	Deamidated (NQ)	18.5743	kd1hmw2	Convalescent Kawasaki disease
IPI:IPI00003865.1	Tax_Id=9606 Gene_Symbol=HSPA8 Isoform 1 of Heat shock cognate 71 kDa protein	31	10	5.22903e+06	LLQDFFNGK	541.784	1081.55	0.0088	48.59	Deamidated (NQ)	45.8222	kd1hmw2	Convalescent Kawasaki disease
IPI:IPI00003865.1	Tax_Id=9606 Gene_Symbol=HSPA8 Isoform 1 of Heat shock cognate 71 kDa protein	31	10	5.22903e+06	SINPDEAVAYGAAVQAAILSGDK	754.395	2260.16	1.0238	29.03		59.3602	kd1hmw2	Convalescent Kawasaki disease
IPI:IPI00003865.1	Tax_Id=9606 Gene_Symbol=HSPA8 Isoform 1 of Heat shock cognate 71 kDa protein	31	10	5.22903e+06	NQTAEK	691.351	690.344	1.0097	17.42		9.09961	kd1hmw5	Convalescent Kawasaki disease
[truncated: 168,060 more rows]
